# Supplementary material for: Genome-Wide Expression Analysis of Root Tips in Contrasting Rice Genotypes Revealed Novel Candidate Genes for Water Stress Adaptation
Source: Front Plant Sci. 2022 Feb 21;13:792079. doi: 10.3389/fpls.2022.792079 (PMC8899714; doi:10.3389/fpls.2022.792079)
Supplement: Supplementary file 1 [file Data_Sheet_1.zip]

Archive with 5 entries (5 files):
- Supplementary Material/Supplementary Figures (1-10) and Supplementary Tables (1-7 &10-12).docx
- Supplementary Material/Supplementary Table S13.XLSX
- Supplementary Material/Supplementary Table S14.XLSX
- Supplementary Material/Supplementary Table S8.XLSX
- Supplementary Material/Supplementary Table S9.XLSX
