# Supplementary material for: Genome-Wide Expression Analysis of Root Tips in Contrasting Rice Genotypes Revealed Novel Candidate Genes for Water Stress Adaptation
Source: Front Plant Sci. 2022 Feb 21;13:792079. doi: 10.3389/fpls.2022.792079 (PMC8899714; doi:10.3389/fpls.2022.792079)
Supplement: Supplementary file 1 [file Data_Sheet_1.zip › Supplementary Material/Supplementary Table S13.XLSX]

## Sheet: Azucena&IR64 Pop.
M-QTL 1.1		M-QTL 1.2		M-QTL 1.3		M-QTL 2.1		M-QTL 2.2		M-QTL 2.3		M-QTL 2.4		M-QTL 3.1		M-QTL 3.2		M-QTL 3.3		M-QTL 4.1		M-QTL 4.2		M-QTL 4.3		M-QTL 4.4		M-QTL 5.1		M-QTL 5.2		M-QTL 5.3		M-QTL 6.1		M-QTL 7.1		M-QTL 7.2		M-QTL 7.3		M-QTL 8.1		M-QTL 8.2		M-QTL 8.3		M-QTL 9.1
Gene stable ID	Transcript stable ID	Gene stable ID	Transcript stable ID	Gene stable ID	Transcript stable ID	Gene stable ID	Transcript stable ID	Gene stable ID	Transcript stable ID	Gene stable ID	Transcript stable ID	Gene stable ID	Transcript stable ID	Gene stable ID	Transcript stable ID	Gene stable ID	Transcript stable ID	Gene stable ID	Transcript stable ID	Gene stable ID	Transcript stable ID	Gene stable ID	Transcript stable ID	Gene stable ID	Transcript stable ID	Gene stable ID	Transcript stable ID	Gene stable ID	Transcript stable ID	Gene stable ID	Transcript stable ID	Gene stable ID	Transcript stable ID	Gene stable ID	Transcript stable ID	Gene stable ID	Transcript stable ID	Gene stable ID	Transcript stable ID	Gene stable ID	Transcript stable ID	Gene stable ID	Transcript stable ID	Gene stable ID	Transcript stable ID	Gene stable ID	Transcript stable ID	Gene stable ID	Transcript stable ID
Os01g0231000	Os01t0231000-02	Os01g0721800	Os01t0721800-01	Os01g0927300	Os01t0927300-01	Os02g0514150	Os02t0514150-00	Os02g0555100	Os02t0555100-01	Os02g0690600	Os02t0690600-01	Os02g0817200	Os02t0817200-02	Os03g0144000	Os03t0144000-01	Os03g0298600	Os03t0298600-01	Os03g0395300	Os03t0395300-01	Os04g0102700	Os04t0102700-01	Os04g0182900	Os04t0182900-00	Os04g0536300	Os04t0536300-01	Os04g0609200	Os04t0609200-01	Os05g0153300	Os05t0153300-00	Os05g0179800	Os05t0179800-01	Os05g0476700	Os05t0476700-01	Os06g0564700	Os06t0564700-01	Os07g0442800	Os07t0442800-01	Os07g0572400	Os07t0572400-01	Os07g0634900	Os07t0634900-00	Os08g0112800	Os08t0112800-01	Os08g0296900	Os08t0296900-02	Os08g0477900	Os08t0477900-00	Os09g0326850	Os09t0326850-01
Os01g0231000	Os01t0231000-01	Os01g0721900	Os01t0721900-02	Os01g0927400	Os01t0927400-01	Os02g0514326	Os02t0514326-00	Os02g0555200	Os02t0555200-01	Os02g0690700	Os02t0690700-01	Os02g0817200	Os02t0817200-01	Os03g0144000	Os03t0144000-02	Os03g0298700	Os03t0298700-01	Os03g0395600	Os03t0395600-01	Os04g0103100	Os04t0103100-01	Os04g0183100	Os04t0183100-01	Os04g0536500	Os04t0536500-01	Os04g0609300	Os04t0609300-01	Os05g0153400	Os05t0153400-01	Os05g0179800	Os05t0179800-02	Os05g0477100	Os05t0477100-01	Os06g0564800	Os06t0564800-01	Os07g0442900	Os07t0442900-01	Os07g0572500	Os07t0572500-01	Os07g0635150	Os07t0635150-01	Os08g0112900	Os08t0112900-01	Os08g0296900	Os08t0296900-03	Os08g0478000	Os08t0478000-02	Os09g0326900	Os09t0326900-02
Os01g0231000	Os01t0231000-03	Os01g0721900	Os01t0721900-01	Os01g0927500	Os01t0927500-02	Os02g0514500	Os02t0514500-01	Os02g0555300	Os02t0555300-01	Os02g0690800	Os02t0690800-01	Os02g0817300	Os02t0817300-00	Os03g0144100	Os03t0144100-00	Os03g0298800	Os03t0298800-01	Os03g0395700	Os03t0395700-02	Os04g0103200	Os04t0103200-01	Os04g0183100	Os04t0183100-02	Os04g0537100	Os04t0537100-01	Os04g0609400	Os04t0609400-00	Os05g0153500	Os05t0153500-00	Os05g0179900	Os05t0179900-00	Os05g0477200	Os05t0477200-01	Os06g0565000	Os06t0565000-00	Os07g0443500	Os07t0443500-00	Os07g0572600	Os07t0572600-01	Os07g0635200	Os07t0635200-00	Os08g0112950	Os08t0112950-00	Os08g0296900	Os08t0296900-01	Os08g0478000	Os08t0478000-01	Os09g0326900	Os09t0326900-01
Os01g0231500	Os01t0231500-01	Os01g0722100	Os01t0722100-01	Os01g0927500	Os01t0927500-01	Os02g0514700	Os02t0514700-00	Os02g0555600	Os02t0555600-02	Os02g0690800	Os02t0690800-02	Os02g0817400	Os02t0817400-01	Os03g0144150	Os03t0144150-00	Os03g0298850	Os03t0298850-00	Os03g0395700	Os03t0395700-01	Os04g0103200	Os04t0103200-02	Os04g0183201	Os04t0183201-00	Os04g0537450	Os04t0537450-00	Os04g0609500	Os04t0609500-00	Os05g0153901	Os05t0153901-00	Os05g0179950	Os05t0179950-00	Os05g0477300	Os05t0477300-03	Os06g0565100	Os06t0565100-01	Os07g0443700	Os07t0443700-00	Os07g0572800	Os07t0572800-02	Os07g0635300	Os07t0635300-01	Os08g0113000	Os08t0113000-01	Os08g0297500	Os08t0297500-01	Os08g0478100	Os08t0478100-01	Os09g0326950	Os09t0326950-00
Os01g0231500	Os01t0231500-02	Os01g0722300	Os01t0722300-01	Os01g0927600	Os01t0927600-01	Os02g0514712	Os02t0514712-00	Os02g0555600	Os02t0555600-01	Os02g0691500	Os02t0691500-01	Os02g0817500	Os02t0817500-01	Os03g0144200	Os03t0144200-01	Os03g0298900	Os03t0298900-01	Os03g0395801	Os03t0395801-01	Os04g0103300	Os04t0103300-01	Os04g0183300	Os04t0183300-01	Os04g0537800	Os04t0537800-01	Os04g0609525	Os04t0609525-00	Os05g0154300	Os05t0154300-00	Os05g0180300	Os05t0180300-01	Os05g0477500	Os05t0477500-01	Os06g0565150	Os06t0565150-00	Os07g0444000	Os07t0444000-01	Os07g0572800	Os07t0572800-01	Os07g0635500	Os07t0635500-01	Os08g0113100	Os08t0113100-02	Os08g0297800	Os08t0297800-01	Os08g0478200	Os08t0478200-01	Os09g0327000	Os09t0327000-00
Os01g0231600	Os01t0231600-00	Os01g0722425	Os01t0722425-00	Os01g0927900	Os01t0927900-01	Os02g0514750	Os02t0514750-00	Os02g0555650	Os02t0555650-00	Os02g0691650	Os02t0691650-00	Os02g0817500	Os02t0817500-02	Os03g0144300	Os03t0144300-01	Os03g0299050	Os03t0299050-00	Os03g0395900	Os03t0395900-01	Os04g0103300	Os04t0103300-03	Os04g0183401	Os04t0183401-00	Os04g0537900	Os04t0537900-01	Os04g0609600	Os04t0609600-01	Os05g0154500	Os05t0154500-01	Os05g0180400	Os05t0180400-01	Os05g0477600	Os05t0477600-02	Os06g0565200	Os06t0565200-00	Os07g0444000	Os07t0444000-02	Os07g0572850	Os07t0572850-00	Os07g0635600	Os07t0635600-01	Os08g0113100	Os08t0113100-01	Os08g0298500	Os08t0298500-00	Os08g0478466	Os08t0478466-01	Os09g0327050	Os09t0327050-00
Os01g0231700	Os01t0231700-01	Os01g0722550	Os01t0722550-00	Os01g0927950	Os01t0927950-00	Os02g0514800	Os02t0514800-00	Os02g0555700	Os02t0555700-01	Os02g0691800	Os02t0691800-01	Os02g0817600	Os02t0817600-01	Os03g0144500	Os03t0144500-01	Os03g0299200	Os03t0299200-01	Os03g0395900	Os03t0395900-02	Os04g0103300	Os04t0103300-02	Os04g0183500	Os04t0183500-01	Os04g0538000	Os04t0538000-02	Os04g0609700	Os04t0609700-02	Os05g0154600	Os05t0154600-01	Os05g0180500	Os05t0180500-01	Os05g0477600	Os05t0477600-01	Os06g0565250	Os06t0565250-00	Os07g0444650	Os07t0444650-00	Os07g0572900	Os07t0572900-01	Os07g0635700	Os07t0635700-00	Os08g0113150	Os08t0113150-00	Os08g0298700	Os08t0298700-01	Os08g0478500	Os08t0478500-01	Os09g0327100	Os09t0327100-01
Os01g0231800	Os01t0231800-01	Os01g0722700	Os01t0722700-01	Os01g0928000	Os01t0928000-01	Os02g0515000	Os02t0515000-01	Os02g0555766	Os02t0555766-00	Os02g0691900	Os02t0691900-01	Os02g0817600	Os02t0817600-02	Os03g0144700	Os03t0144700-00	Os03g0299400	Os03t0299400-00	Os03g0396000	Os03t0396000-00	Os04g0103351	Os04t0103351-00	Os04g0184100	Os04t0184100-01	Os04g0538000	Os04t0538000-01	Os04g0609700	Os04t0609700-01	Os05g0154600	Os05t0154600-02	Os05g0180600	Os05t0180600-02	Os05g0477666	Os05t0477666-00	Os06g0565300	Os06t0565300-00	Os07g0445450	Os07t0445450-00	Os07g0573000	Os07t0573000-01	Os07g0635800	Os07t0635800-00	Os08g0113200	Os08t0113200-01	Os08g0298800	Os08t0298800-01	Os08g0478566	Os08t0478566-00	Os09g0327150	Os09t0327150-00
Os01g0231900	Os01t0231900-01	Os01g0722800	Os01t0722800-00	Os01g0928100	Os01t0928100-01	Os02g0515000	Os02t0515000-02	Os02g0555832	Os02t0555832-01	Os02g0692000	Os02t0692000-01	Os02g0817600	Os02t0817600-03	Os03g0144800	Os03t0144800-01	Os03g0299600	Os03t0299600-01	Os03g0396100	Os03t0396100-00	Os04g0103400	Os04t0103400-01	Os04g0184250	Os04t0184250-00	Os04g0538100	Os04t0538100-01	Os04g0609900	Os04t0609900-00	Os05g0154700	Os05t0154700-01	Os05g0180600	Os05t0180600-01	Os05g0477800	Os05t0477800-01	Os06g0565900	Os06t0565900-01	Os07g0445600	Os07t0445600-01	Os07g0573100	Os07t0573100-01	Os07g0635900	Os07t0635900-01	Os08g0113300	Os08t0113300-01	Os08g0298901	Os08t0298901-01	Os08g0478700	Os08t0478700-01	Os09g0327200	Os09t0327200-00
Os01g0231950	Os01t0231950-00	Os01g0723000	Os01t0723000-01	Os01g0928200	Os01t0928200-00	Os02g0515100	Os02t0515100-01	Os02g0555900	Os02t0555900-00	Os02g0692700	Os02t0692700-01	Os02g0817700	Os02t0817700-02	Os03g0144951	Os03t0144951-00	Os03g0299700	Os03t0299700-01	Os03g0396200	Os03t0396200-01	Os04g0103500	Os04t0103500-01	Os04g0184450	Os04t0184450-00	Os04g0538166	Os04t0538166-00	Os04g0610000	Os04t0610000-01	Os05g0154800	Os05t0154800-01	Os05g0180700	Os05t0180700-01	Os05g0477900	Os05t0477900-01	Os06g0566100	Os06t0566100-01	Os07g0445600	Os07t0445600-02	Os07g0573200	Os07t0573200-00	Os07g0636000	Os07t0636000-01	Os08g0113400	Os08t0113400-01	Os08g0299000	Os08t0299000-02	Os08g0478800	Os08t0478800-01	Os09g0327300	Os09t0327300-01
Os01g0232000	Os01t0232000-00	Os01g0723025	Os01t0723025-00	Os01g0928300	Os01t0928300-01	Os02g0515125	Os02t0515125-00	Os02g0556000	Os02t0556000-00	Os02g0693000	Os02t0693000-01	Os02g0817800	Os02t0817800-01	Os03g0145050	Os03t0145050-01	Os03g0299800	Os03t0299800-01	Os03g0396300	Os03t0396300-01	Os04g0103601	Os04t0103601-01	Os04g0184500	Os04t0184500-00	Os04g0538300	Os04t0538300-00	Os04g0610000	Os04t0610000-02	Os05g0154850	Os05t0154850-00	Os05g0181000	Os05t0181000-01	Os05g0478000	Os05t0478000-01	Os06g0566201	Os06t0566201-01	Os07g0445800	Os07t0445800-00	Os07g0573300	Os07t0573300-02	Os07g0636100	Os07t0636100-01	Os08g0113501	Os08t0113501-00	Os08g0299000	Os08t0299000-01	Os08g0479300	Os08t0479300-01	Os09g0327400	Os09t0327400-01
Os01g0232100	Os01t0232100-01	Os01g0723100	Os01t0723100-01	Os01g0928400	Os01t0928400-01	Os02g0515150	Os02t0515150-01	Os02g0556050	Os02t0556050-00	Os02g0693200	Os02t0693200-02	Os02g0817800	Os02t0817800-03	Os03g0145102	Os03t0145102-00	Os03g0299800	Os03t0299800-03	Os03g0396500	Os03t0396500-00	Os04g0103700	Os04t0103700-01	Os04g0184801	Os04t0184801-00	Os04g0538400	Os04t0538400-01	Os04g0610100	Os04t0610100-01	Os05g0154900	Os05t0154900-01	Os05g0181100	Os05t0181100-00	Os05g0478200	Os05t0478200-01	Os06g0566300	Os06t0566300-00	Os07g0446000	Os07t0446000-01	Os07g0573300	Os07t0573300-01	Os07g0636200	Os07t0636200-01	Os08g0113600	Os08t0113600-01	Os08g0299200	Os08t0299200-01	Os08g0479400	Os08t0479400-01	Os09g0327500	Os09t0327500-00
Os01g0232200	Os01t0232200-00	Os01g0723200	Os01t0723200-01	Os01g0928600	Os01t0928600-01	Os02g0515200	Os02t0515200-01	Os02g0556100	Os02t0556100-01	Os02g0693200	Os02t0693200-03	Os02g0817800	Os02t0817800-02	Os03g0145150	Os03t0145150-00	Os03g0299800	Os03t0299800-02	Os03g0396900	Os03t0396900-02	Os04g0103800	Os04t0103800-01	Os04g0184900	Os04t0184900-00	Os04g0538700	Os04t0538700-02	Os04g0610200	Os04t0610200-01	Os05g0155000	Os05t0155000-01	Os05g0181200	Os05t0181200-01	Os05g0478250	Os05t0478250-00	Os06g0566500	Os06t0566500-02	Os07g0446050	Os07t0446050-00	Os07g0573400	Os07t0573400-01	Os07g0636200	Os07t0636200-02	Os08g0113700	Os08t0113700-01	Os08g0299300	Os08t0299300-01	Os08g0480000	Os08t0480000-01	Os09g0327550	Os09t0327550-00
Os01g0232300	Os01t0232300-01	Os01g0723400	Os01t0723400-02	Os01g0928700	Os01t0928700-00	Os02g0515200	Os02t0515200-02	Os02g0556300	Os02t0556300-01	Os02g0693200	Os02t0693200-01	Os02g0817850	Os02t0817850-00	Os03g0145200	Os03t0145200-01	Os03g0299900	Os03t0299900-01	Os03g0396900	Os03t0396900-01	Os04g0103900	Os04t0103900-01	Os04g0185000	Os04t0185000-00	Os04g0538700	Os04t0538700-01	Os04g0610301	Os04t0610301-01	Os05g0155050	Os05t0155050-00	Os05g0181250	Os05t0181250-01	Os05g0478300	Os05t0478300-01	Os06g0566500	Os06t0566500-01	Os07g0446100	Os07t0446100-01	Os07g0573400	Os07t0573400-02	Os07g0636200	Os07t0636200-03	Os08g0113800	Os08t0113800-01	Os08g0299400	Os08t0299400-01	Os08g0480050	Os08t0480050-00	Os09g0327575	Os09t0327575-00
Os01g0232400	Os01t0232400-01	Os01g0723400	Os01t0723400-03	Os01g0928800	Os01t0928800-01	Os02g0515200	Os02t0515200-03	Os02g0556400	Os02t0556400-01	Os02g0693400	Os02t0693400-01	Os02g0817900	Os02t0817900-01	Os03g0145300	Os03t0145300-01	Os03g0300000	Os03t0300000-01	Os03g0397300	Os03t0397300-01	Os04g0104350	Os04t0104350-00	Os04g0185100	Os04t0185100-01	Os04g0538750	Os04t0538750-01	Os04g0610400	Os04t0610400-01	Os05g0155100	Os05t0155100-01	Os05g0181300	Os05t0181300-01	Os05g0478400	Os05t0478400-00	Os06g0566700	Os06t0566700-00	Os07g0446100	Os07t0446100-02	Os07g0573450	Os07t0573450-00	Os07g0636400	Os07t0636400-01	Os08g0113900	Os08t0113900-01	Os08g0299600	Os08t0299600-01	Os08g0480100	Os08t0480100-01	Os09g0327600	Os09t0327600-01
Os01g0232400	Os01t0232400-02	Os01g0723400	Os01t0723400-04	Os01g0929000	Os01t0929000-01	Os02g0515600	Os02t0515600-01	Os02g0556600	Os02t0556600-01	Os02g0693450	Os02t0693450-00	Os02g0818000	Os02t0818000-01	Os03g0145500	Os03t0145500-01	Os03g0300000	Os03t0300000-02	Os03g0397350	Os03t0397350-00	Os04g0104900	Os04t0104900-01	Os04g0185500	Os04t0185500-01	Os04g0538800	Os04t0538800-01	Os04g0610500	Os04t0610500-01	Os05g0155200	Os05t0155200-01	Os05g0181650	Os05t0181650-00	Os05g0478700	Os05t0478700-00	Os06g0566850	Os06t0566850-00	Os07g0446400	Os07t0446400-01	Os07g0573500	Os07t0573500-01	Os07g0636800	Os07t0636800-01	Os08g0114000	Os08t0114000-01	Os08g0299700	Os08t0299700-00	Os08g0480100	Os08t0480100-02	Os09g0327800	Os09t0327800-00
Os01g0232450	Os01t0232450-01	Os01g0723400	Os01t0723400-01	Os01g0929100	Os01t0929100-03	Os02g0516301	Os02t0516301-00	Os02g0556700	Os02t0556700-01	Os02g0693500	Os02t0693500-01	Os02g0818450	Os02t0818450-00	Os03g0145600	Os03t0145600-01	Os03g0300100	Os03t0300100-01	Os03g0397400	Os03t0397400-01	Os04g0105000	Os04t0105000-01	Os04g0185600	Os04t0185600-00	Os04g0538850	Os04t0538850-00	Os04g0610600	Os04t0610600-01	Os05g0155200	Os05t0155200-02	Os05g0181700	Os05t0181700-01	Os05g0478800	Os05t0478800-00	Os06g0567000	Os06t0567000-01	Os07g0446600	Os07t0446600-01	Os07g0573600	Os07t0573600-01	Os07g0636900	Os07t0636900-01	Os08g0114100	Os08t0114100-01	Os08g0299801	Os08t0299801-01	Os08g0480200	Os08t0480200-01	Os09g0328066	Os09t0328066-00
Os01g0232500	Os01t0232500-01	Os01g0723400	Os01t0723400-05	Os01g0929100	Os01t0929100-01	Os02g0516400	Os02t0516400-01	Os02g0556700	Os02t0556700-02	Os02g0693700	Os02t0693700-02	Os02g0818500	Os02t0818500-01	Os03g0145700	Os03t0145700-02	Os03g0300200	Os03t0300200-01	Os03g0397500	Os03t0397500-01	Os04g0105050	Os04t0105050-00	Os04g0186400	Os04t0186400-01	Os04g0538900	Os04t0538900-00	Os04g0610700	Os04t0610700-01	Os05g0155250	Os05t0155250-00	Os05g0181902	Os05t0181902-00	Os05g0479025	Os05t0479025-01	Os06g0567200	Os06t0567200-01	Os07g0446800	Os07t0446800-00	Os07g0573700	Os07t0573700-01	Os07g0637000	Os07t0637000-01	Os08g0114125	Os08t0114125-00	Os08g0300100	Os08t0300100-01	Os08g0480400	Os08t0480400-01	Os09g0328332	Os09t0328332-00
Os01g0232500	Os01t0232500-02	Os01g0723450	Os01t0723450-00	Os01g0929100	Os01t0929100-02	Os02g0516600	Os02t0516600-02	Os02g0556750	Os02t0556750-01	Os02g0693700	Os02t0693700-01	Os02g0818500	Os02t0818500-03	Os03g0145700	Os03t0145700-01	Os03g0300300	Os03t0300300-01	Os03g0397550	Os03t0397550-00	Os04g0105100	Os04t0105100-01	Os04g0186400	Os04t0186400-02	Os04g0539000	Os04t0539000-01	Os04g0610700	Os04t0610700-02	Os05g0155300	Os05t0155300-01	Os05g0182000	Os05t0182000-01	Os05g0479475	Os05t0479475-00	Os06g0567433	Os06t0567433-00	Os07g0446900	Os07t0446900-00	Os07g0573800	Os07t0573800-03	Os07g0637050	Os07t0637050-00	Os08g0114150	Os08t0114150-00	Os08g0300200	Os08t0300200-02	Os08g0480500	Os08t0480500-01	Os09g0328600	Os09t0328600-01
Os01g0232550	Os01t0232550-00	Os01g0723500	Os01t0723500-00	Os01g0929200	Os01t0929200-01	Os02g0516600	Os02t0516600-01	Os02g0556800	Os02t0556800-01	Os02g0694100	Os02t0694100-01	Os02g0818500	Os02t0818500-02	Os03g0145751	Os03t0145751-00	Os03g0300400	Os03t0300400-01	Os03g0397600	Os03t0397600-00	Os04g0105200	Os04t0105200-01	Os04g0186450	Os04t0186450-00	Os04g0539100	Os04t0539100-01	Os04g0610800	Os04t0610800-01	Os05g0155400	Os05t0155400-01	Os05g0182100	Os05t0182100-01	Os05g0479700	Os05t0479700-00	Os06g0567666	Os06t0567666-01	Os07g0447000	Os07t0447000-00	Os07g0573800	Os07t0573800-04	Os07g0637100	Os07t0637100-01	Os08g0114175	Os08t0114175-00	Os08g0300300	Os08t0300300-01	Os08g0480800	Os08t0480800-01	Os09g0328800	Os09t0328800-00
Os01g0232700	Os01t0232700-02	Os01g0723600	Os01t0723600-01	Os01g0929500	Os01t0929500-01	Os02g0516800	Os02t0516800-00	Os02g0556900	Os02t0556900-02	Os02g0694201	Os02t0694201-01	Os02g0818601	Os02t0818601-00	Os03g0145775	Os03t0145775-01	Os03g0300500	Os03t0300500-01	Os03g0397700	Os03t0397700-02	Os04g0105300	Os04t0105300-02	Os04g0186800	Os04t0186800-00	Os04g0539100	Os04t0539100-02	Os04g0610900	Os04t0610900-01	Os05g0155450	Os05t0155450-00	Os05g0182150	Os05t0182150-00	Os05g0479800	Os05t0479800-01	Os06g0567900	Os06t0567900-01	Os07g0447200	Os07t0447200-01	Os07g0573800	Os07t0573800-01	Os07g0637150	Os07t0637150-01	Os08g0114200	Os08t0114200-01	Os08g0300333	Os08t0300333-00	Os08g0480901	Os08t0480901-00	Os09g0328900	Os09t0328900-00
Os01g0232700	Os01t0232700-01	Os01g0723700	Os01t0723700-01	Os01g0929500	Os01t0929500-02	Os02g0516901	Os02t0516901-00	Os02g0556900	Os02t0556900-01	Os02g0694300	Os02t0694300-01	Os02g0818700	Os02t0818700-00	Os03g0145800	Os03t0145800-02	Os03g0300600	Os03t0300600-03	Os03g0397700	Os03t0397700-01	Os04g0105300	Os04t0105300-01	Os04g0187001	Os04t0187001-00	Os04g0539300	Os04t0539300-00	Os04g0611000	Os04t0611000-02	Os05g0155500	Os05t0155500-01	Os05g0182201	Os05t0182201-01	Os05g0479900	Os05t0479900-01	Os06g0567950	Os06t0567950-00	Os07g0447800	Os07t0447800-01	Os07g0573800	Os07t0573800-02	Os07g0637200	Os07t0637200-01	Os08g0114225	Os08t0114225-00	Os08g0300366	Os08t0300366-00	Os08g0481000	Os08t0481000-02	Os09g0329000	Os09t0329000-00
Os01g0232800	Os01t0232800-01	Os01g0723800	Os01t0723800-02	Os01g0929600	Os01t0929600-01	Os02g0517300	Os02t0517300-01	Os02g0557000	Os02t0557000-01	Os02g0694400	Os02t0694400-01	Os02g0818800	Os02t0818800-01	Os03g0145800	Os03t0145800-01	Os03g0300600	Os03t0300600-02	Os03g0397900	Os03t0397900-00	Os04g0105400	Os04t0105400-01	Os04g0188433	Os04t0188433-01	Os04g0539500	Os04t0539500-01	Os04g0611000	Os04t0611000-01	Os05g0155601	Os05t0155601-00	Os05g0182500	Os05t0182500-01	Os05g0480000	Os05t0480000-01	Os06g0568000	Os06t0568000-01	Os07g0447900	Os07t0447900-00	Os07g0573900	Os07t0573900-00	Os07g0637200	Os07t0637200-02	Os08g0114250	Os08t0114250-00	Os08g0300501	Os08t0300501-00	Os08g0481000	Os08t0481000-01	Os09g0329200	Os09t0329200-00
Os01g0233000	Os01t0233000-01	Os01g0723800	Os01t0723800-01	Os01g0929800	Os01t0929800-00	Os02g0517300	Os02t0517300-02	Os02g0557100	Os02t0557100-01	Os02g0694400	Os02t0694400-02	Os02g0818900	Os02t0818900-01	Os03g0145900	Os03t0145900-01	Os03g0300600	Os03t0300600-01	Os03g0398250	Os03t0398250-00	Os04g0105450	Os04t0105450-00	Os04g0188500	Os04t0188500-01	Os04g0539500	Os04t0539500-02	Os04g0611050	Os04t0611050-01	Os05g0155700	Os05t0155700-01	Os05g0182500	Os05t0182500-02	Os05g0480000	Os05t0480000-02	Os06g0568101	Os06t0568101-00	Os07g0448100	Os07t0448100-01	Os07g0574100	Os07t0574100-00	Os07g0637300	Os07t0637300-01	Os08g0114300	Os08t0114300-01	Os08g0300700	Os08t0300700-01	Os08g0481000	Os08t0481000-03	Os09g0329800	Os09t0329800-01
Os01g0233100	Os01t0233100-00	Os01g0724101	Os01t0724101-00	Os01g0929967	Os01t0929967-00	Os02g0517333	Os02t0517333-01	Os02g0557150	Os02t0557150-00	Os02g0694600	Os02t0694600-00	Os02g0819000	Os02t0819000-00	Os03g0145950	Os03t0145950-00	Os03g0300700	Os03t0300700-01	Os03g0398366	Os03t0398366-00	Os04g0105500	Os04t0105500-02	Os04g0189400	Os04t0189400-01	Os04g0539601	Os04t0539601-00	Os04g0611200	Os04t0611200-01	Os05g0155800	Os05t0155800-00	Os05g0182550	Os05t0182550-00	Os05g0480200	Os05t0480200-01	Os06g0568200	Os06t0568200-02	Os07g0448150	Os07t0448150-00	Os07g0574150	Os07t0574150-00	Os07g0637400	Os07t0637400-01	Os08g0114400	Os08t0114400-01	Os08g0300901	Os08t0300901-01	Os08g0481100	Os08t0481100-01	Os09g0330000	Os09t0330000-00
Os01g0233400	Os01t0233400-00	Os01g0724400	Os01t0724400-00	Os01g0930000	Os01t0930000-01	Os02g0517333	Os02t0517333-02	Os02g0557200	Os02t0557200-01	Os02g0694700	Os02t0694700-01	Os02g0819100	Os02t0819100-02	Os03g0146000	Os03t0146000-01	Os03g0300801	Os03t0300801-00	Os03g0398600	Os03t0398600-00	Os04g0105500	Os04t0105500-01	Os04g0189800	Os04t0189800-00	Os04g0539701	Os04t0539701-00	Os04g0611233	Os04t0611233-00	Os05g0156200	Os05t0156200-01	Os05g0182600	Os05t0182600-01	Os05g0480300	Os05t0480300-01	Os06g0568200	Os06t0568200-01	Os07g0448200	Os07t0448200-00	Os07g0574200	Os07t0574200-00	Os07g0637600	Os07t0637600-00	Os08g0115200	Os08t0115200-01	Os08g0301500	Os08t0301500-01	Os08g0481200	Os08t0481200-01	Os09g0330200	Os09t0330200-01
Os01g0233500	Os01t0233500-01	Os01g0724450	Os01t0724450-01	Os01g0930200	Os01t0930200-01	Os02g0517366	Os02t0517366-00	Os02g0557250	Os02t0557250-00	Os02g0694800	Os02t0694800-01	Os02g0819100	Os02t0819100-01	Os03g0146100	Os03t0146100-05	Os03g0300900	Os03t0300900-01	Os03g0398900	Os03t0398900-01	Os04g0105700	Os04t0105700-01	Os04g0190000	Os04t0190000-02	Os04g0539800	Os04t0539800-01	Os04g0611266	Os04t0611266-00	Os05g0156300	Os05t0156300-01	Os05g0182650	Os05t0182650-01	Os05g0480350	Os05t0480350-00	Os06g0568400	Os06t0568400-00	Os07g0448300	Os07t0448300-00	Os07g0574400	Os07t0574400-01	Os07g0637700	Os07t0637700-00	Os08g0115800	Os08t0115800-01	Os08g0301551	Os08t0301551-00	Os08g0481300	Os08t0481300-00	Os09g0330700	Os09t0330700-00
Os01g0233800	Os01t0233800-01	Os01g0724500	Os01t0724500-01	Os01g0930300	Os01t0930300-01	Os02g0517421	Os02t0517421-01	Os02g0557300	Os02t0557300-01	Os02g0694900	Os02t0694900-00	Os02g0819200	Os02t0819200-01	Os03g0146100	Os03t0146100-03	Os03g0300900	Os03t0300900-02	Os03g0399000	Os03t0399000-01	Os04g0105900	Os04t0105900-00	Os04g0190000	Os04t0190000-01	Os04g0540200	Os04t0540200-01	Os04g0611300	Os04t0611300-01	Os05g0156300	Os05t0156300-03	Os05g0182700	Os05t0182700-01	Os05g0480400	Os05t0480400-01	Os06g0568600	Os06t0568600-01	Os07g0448400	Os07t0448400-01	Os07g0574500	Os07t0574500-01	Os07g0638000	Os07t0638000-01	Os08g0116100	Os08t0116100-00	Os08g0301600	Os08t0301600-01	Os08g0481400	Os08t0481400-01	Os09g0331100	Os09t0331100-00
Os01g0233850	Os01t0233850-00	Os01g0724700	Os01t0724700-00	Os01g0930400	Os01t0930400-01	Os02g0517531	Os02t0517531-02	Os02g0557500	Os02t0557500-01	Os02g0695050	Os02t0695050-00	Os02g0819300	Os02t0819300-01	Os03g0146100	Os03t0146100-01	Os03g0300900	Os03t0300900-03	Os03g0399400	Os03t0399400-01	Os04g0106000	Os04t0106000-01	Os04g0191000	Os04t0191000-01	Os04g0540300	Os04t0540300-00	Os04g0611400	Os04t0611400-01	Os05g0156300	Os05t0156300-02	Os05g0182800	Os05t0182800-01	Os05g0480500	Os05t0480500-01	Os06g0569300	Os06t0569300-00	Os07g0448600	Os07t0448600-00	Os07g0574600	Os07t0574600-00	Os07g0638100	Os07t0638100-01	Os08g0116400	Os08t0116400-02	Os08g0302000	Os08t0302000-01	Os08g0481500	Os08t0481500-01	Os09g0331600	Os09t0331600-00
Os01g0233900	Os01t0233900-01	Os01g0725000	Os01t0725000-01	Os01g0930500	Os01t0930500-01	Os02g0517531	Os02t0517531-01	Os02g0557600	Os02t0557600-01	Os02g0695200	Os02t0695200-01	Os02g0819400	Os02t0819400-02	Os03g0146200	Os03t0146200-01	Os03g0301200	Os03t0301200-02	Os03g0399466	Os03t0399466-00	Os04g0106300	Os04t0106300-01	Os04g0191400	Os04t0191400-01	Os04g0540401	Os04t0540401-00	Os04g0611500	Os04t0611500-01	Os05g0156401	Os05t0156401-00	Os05g0182800	Os05t0182800-02	Os05g0480600	Os05t0480600-01	Os06g0569500	Os06t0569500-01	Os07g0448800	Os07t0448800-02	Os07g0574800	Os07t0574800-01	Os07g0638300	Os07t0638300-01	Os08g0116400	Os08t0116400-01	Os08g0302100	Os08t0302100-01	Os08g0481700	Os08t0481700-00	Os09g0331801	Os09t0331801-00
Os01g0234001	Os01t0234001-01	Os01g0725400	Os01t0725400-01	Os01g0930800	Os01t0930800-01	Os02g0517564	Os02t0517564-00	Os02g0557700	Os02t0557700-01	Os02g0695200	Os02t0695200-02	Os02g0819400	Os02t0819400-01	Os03g0146300	Os03t0146300-01	Os03g0301200	Os03t0301200-01	Os03g0399532	Os03t0399532-00	Os04g0106400	Os04t0106400-01	Os04g0191500	Os04t0191500-01	Os04g0540500	Os04t0540500-01	Os04g0611600	Os04t0611600-00	Os05g0156500	Os05t0156500-01	Os05g0182900	Os05t0182900-01	Os05g0480700	Os05t0480700-01	Os06g0569601	Os06t0569601-01	Os07g0448800	Os07t0448800-01	Os07g0574800	Os07t0574800-02	Os07g0638400	Os07t0638400-01	Os08g0116500	Os08t0116500-02	Os08g0304900	Os08t0304900-01	Os08g0481800	Os08t0481800-01	Os09g0331900	Os09t0331900-01
Os01g0234100	Os01t0234100-01	Os01g0725600	Os01t0725600-01	Os01g0930900	Os01t0930900-00	Os02g0517700	Os02t0517700-01	Os02g0557800	Os02t0557800-01	Os02g0695600	Os02t0695600-01	Os02g0819400	Os02t0819400-03	Os03g0146400	Os03t0146400-02	Os03g0301400	Os03t0301400-01	Os03g0399600	Os03t0399600-02	Os04g0106400	Os04t0106400-02	Os04g0191600	Os04t0191600-03	Os04g0540600	Os04t0540600-01	Os04g0611700	Os04t0611700-00	Os05g0156600	Os05t0156600-01	Os05g0183100	Os05t0183100-01	Os05g0480800	Os05t0480800-00	Os06g0569900	Os06t0569900-01	Os07g0449100	Os07t0449100-01	Os07g0574850	Os07t0574850-00	Os07g0638500	Os07t0638500-01	Os08g0116500	Os08t0116500-01	Os08g0305000	Os08t0305000-01	Os08g0481950	Os08t0481950-01	Os09g0332100	Os09t0332100-01
Os01g0234200	Os01t0234200-00	Os01g0725800	Os01t0725800-01	Os01g0930950	Os01t0930950-00	Os02g0517750	Os02t0517750-00	Os02g0557800	Os02t0557800-02	Os02g0695700	Os02t0695700-01	Os02g0819450	Os02t0819450-00	Os03g0146400	Os03t0146400-01	Os03g0301500	Os03t0301500-00	Os03g0399600	Os03t0399600-03	Os04g0106500	Os04t0106500-00	Os04g0191600	Os04t0191600-02	Os04g0540750	Os04t0540750-00	Os04g0611800	Os04t0611800-00	Os05g0156700	Os05t0156700-01	Os05g0183200	Os05t0183200-00	Os05g0481000	Os05t0481000-01	Os06g0570000	Os06t0570000-00	Os07g0449700	Os07t0449700-01	Os07g0574900	Os07t0574900-01	Os07g0638600	Os07t0638600-00	Os08g0116566	Os08t0116566-00	Os08g0305000	Os08t0305000-02	Os08g0482025	Os08t0482025-00	Os09g0332300	Os09t0332300-00
Os01g0234300	Os01t0234300-00	Os01g0725900	Os01t0725900-01	Os01g0931000	Os01t0931000-00	Os02g0517900	Os02t0517900-01	Os02g0558100	Os02t0558100-01	Os02g0695800	Os02t0695800-01	Os02g0819500	Os02t0819500-04	Os03g0146500	Os03t0146500-01	Os03g0301550	Os03t0301550-01	Os03g0399600	Os03t0399600-01	Os04g0107200	Os04t0107200-01	Os04g0191600	Os04t0191600-04	Os04g0540900	Os04t0540900-01	Os04g0612000	Os04t0612000-01	Os05g0156800	Os05t0156800-01	Os05g0183300	Os05t0183300-00	Os05g0481000	Os05t0481000-03	Os06g0570100	Os06t0570100-01	Os07g0450000	Os07t0450000-01	Os07g0575000	Os07t0575000-00	Os07g0638801	Os07t0638801-00	Os08g0116632	Os08t0116632-00	Os08g0305100	Os08t0305100-00	Os08g0482100	Os08t0482100-02	Os09g0332600	Os09t0332600-01
Os01g0234433	Os01t0234433-00	Os01g0726001	Os01t0726001-00	Os01g0931100	Os01t0931100-02	Os02g0518000	Os02t0518000-01	Os02g0558100	Os02t0558100-03	Os02g0695900	Os02t0695900-01	Os02g0819500	Os02t0819500-03	Os03g0146500	Os03t0146500-02	Os03g0301600	Os03t0301600-01	Os03g0399800	Os03t0399800-01	Os04g0107300	Os04t0107300-01	Os04g0191600	Os04t0191600-01	Os04g0541100	Os04t0541100-01	Os04g0612100	Os04t0612100-01	Os05g0156900	Os05t0156900-01	Os05g0183566	Os05t0183566-00	Os05g0481000	Os05t0481000-02	Os06g0570400	Os06t0570400-02	Os07g0450000	Os07t0450000-02	Os07g0575100	Os07t0575100-00	Os07g0639000	Os07t0639000-01	Os08g0116700	Os08t0116700-01	Os08g0305300	Os08t0305300-02	Os08g0482100	Os08t0482100-01	Os09g0332700	Os09t0332700-02
Os01g0234499	Os01t0234499-00	Os01g0726100	Os01t0726100-01	Os01g0931100	Os01t0931100-01	Os02g0518100	Os02t0518100-01	Os02g0558100	Os02t0558100-02	Os02g0696200	Os02t0696200-00	Os02g0819500	Os02t0819500-01	Os03g0146600	Os03t0146600-01	Os03g0301700	Os03t0301700-01	Os03g0399900	Os03t0399900-01	Os04g0107500	Os04t0107500-02	Os04g0191800	Os04t0191800-01	Os04g0541234	Os04t0541234-00	Os04g0612301	Os04t0612301-00	Os05g0157000	Os05t0157000-01	Os05g0183900	Os05t0183900-00	Os05g0481100	Os05t0481100-03	Os06g0570400	Os06t0570400-01	Os07g0450100	Os07t0450100-01	Os07g0575366	Os07t0575366-00	Os07g0639100	Os07t0639100-00	Os08g0116750	Os08t0116750-01	Os08g0305300	Os08t0305300-01	Os08g0482300	Os08t0482300-01	Os09g0332700	Os09t0332700-01
Os01g0234566	Os01t0234566-00	Os01g0726400	Os01t0726400-01	Os01g0931200	Os01t0931200-01	Os02g0518400	Os02t0518400-01	Os02g0558200	Os02t0558200-00	Os02g0696500	Os02t0696500-02	Os02g0819600	Os02t0819600-02	Os03g0146800	Os03t0146800-01	Os03g0301700	Os03t0301700-02	Os03g0399950	Os03t0399950-00	Os04g0107500	Os04t0107500-01	Os04g0192350	Os04t0192350-01	Os04g0541500	Os04t0541500-01	Os04g0612500	Os04t0612500-01	Os05g0157100	Os05t0157100-01	Os05g0184016	Os05t0184016-00	Os05g0481100	Os05t0481100-06	Os06g0570566	Os06t0570566-00	Os07g0451101	Os07t0451101-00	Os07g0575500	Os07t0575500-00	Os07g0639400	Os07t0639400-01	Os08g0116800	Os08t0116800-01	Os08g0307000	Os08t0307000-01	Os08g0482500	Os08t0482500-01	Os09g0333000	Os09t0333000-00
Os01g0234700	Os01t0234700-01	Os01g0726700	Os01t0726700-01	Os01g0931300	Os01t0931300-02	Os02g0518500	Os02t0518500-00	Os02g0558300	Os02t0558300-01	Os02g0696500	Os02t0696500-01	Os02g0819600	Os02t0819600-01	Os03g0146900	Os03t0146900-00	Os03g0301800	Os03t0301800-01	Os03g0400000	Os03t0400000-00	Os04g0107600	Os04t0107600-01	Os04g0192775	Os04t0192775-00	Os04g0541700	Os04t0541700-02	Os04g0612500	Os04t0612500-02	Os05g0157200	Os05t0157200-01	Os05g0184250	Os05t0184250-00	Os05g0481100	Os05t0481100-02	Os06g0570600	Os06t0570600-00	Os07g0451201	Os07t0451201-00	Os07g0575550	Os07t0575550-00	Os07g0639500	Os07t0639500-00	Os08g0116900	Os08t0116900-01	Os08g0307300	Os08t0307300-01	Os08g0482500	Os08t0482500-02	Os09g0333500	Os09t0333500-01
Os01g0234800	Os01t0234800-01	Os01g0726801	Os01t0726801-01	Os01g0931300	Os01t0931300-01	Os02g0518550	Os02t0518550-00	Os02g0558500	Os02t0558500-01	Os02g0696600	Os02t0696600-00	Os02g0819650	Os02t0819650-00	Os03g0147001	Os03t0147001-00	Os03g0301900	Os03t0301900-00	Os03g0400200	Os03t0400200-00	Os04g0107600	Os04t0107600-02	Os04g0193200	Os04t0193200-00	Os04g0541700	Os04t0541700-01	Os04g0612600	Os04t0612600-01	Os05g0157300	Os05t0157300-01	Os05g0184500	Os05t0184500-00	Os05g0481100	Os05t0481100-04	Os06g0570650	Os06t0570650-00	Os07g0451300	Os07t0451300-01	Os07g0575600	Os07t0575600-01	Os07g0639600	Os07t0639600-01	Os08g0117000	Os08t0117000-01	Os08g0307400	Os08t0307400-02	Os08g0482600	Os08t0482600-01	Os09g0333600	Os09t0333600-01
Os01g0234800	Os01t0234800-02	Os01g0727100	Os01t0727100-02	Os01g0931400	Os01t0931400-02	Os02g0518600	Os02t0518600-01	Os02g0558600	Os02t0558600-01	Os02g0696650	Os02t0696650-00	Os02g0819700	Os02t0819700-01	Os03g0147150	Os03t0147150-00	Os03g0301950	Os03t0301950-01	Os03g0400600	Os03t0400600-01	Os04g0107650	Os04t0107650-00	Os04g0193300	Os04t0193300-01	Os04g0541900	Os04t0541900-00	Os04g0612600	Os04t0612600-02	Os05g0157300	Os05t0157300-03	Os05g0184901	Os05t0184901-01	Os05g0481100	Os05t0481100-05	Os06g0570900	Os06t0570900-00	Os07g0452100	Os07t0452100-00	Os07g0575600	Os07t0575600-02	Os07g0639800	Os07t0639800-01	Os08g0117100	Os08t0117100-01	Os08g0307400	Os08t0307400-01	Os08g0482700	Os08t0482700-02	Os09g0333600	Os09t0333600-02
Os01g0234850	Os01t0234850-01	Os01g0727100	Os01t0727100-01	Os01g0931400	Os01t0931400-01	Os02g0518800	Os02t0518800-01	Os02g0558700	Os02t0558700-00	Os02g0696700	Os02t0696700-01	Os02g0819700	Os02t0819700-02	Os03g0147400	Os03t0147400-02	Os03g0302000	Os03t0302000-01	Os03g0400700	Os03t0400700-01	Os04g0107700	Os04t0107700-01	Os04g0193300	Os04t0193300-02	Os04g0542000	Os04t0542000-01	Os04g0612700	Os04t0612700-01	Os05g0157300	Os05t0157300-02	Os05g0185525	Os05t0185525-00	Os05g0481100	Os05t0481100-01	Os06g0571100	Os06t0571100-01	Os07g0452400	Os07t0452400-01	Os07g0575700	Os07t0575700-01	Os07g0639800	Os07t0639800-02	Os08g0117200	Os08t0117200-00	Os08g0307400	Os08t0307400-03	Os08g0482700	Os08t0482700-01	Os09g0334050	Os09t0334050-00
Os01g0234900	Os01t0234900-01	Os01g0727200	Os01t0727200-00	Os01g0931600	Os01t0931600-00	Os02g0518950	Os02t0518950-01	Os02g0559300	Os02t0559300-01	Os02g0696900	Os02t0696900-00	Os02g0819900	Os02t0819900-00	Os03g0147400	Os03t0147400-01	Os03g0302100	Os03t0302100-01	Os03g0400800	Os03t0400800-00	Os04g0107900	Os04t0107900-04	Os04g0193950	Os04t0193950-00	Os04g0542100	Os04t0542100-01	Os04g0612800	Os04t0612800-01	Os05g0157500	Os05t0157500-01	Os05g0185650	Os05t0185650-01	Os05g0481250	Os05t0481250-00	Os06g0571300	Os06t0571300-01	Os07g0452500	Os07t0452500-02	Os07g0575733	Os07t0575733-00	Os07g0639900	Os07t0639900-01	Os08g0117300	Os08t0117300-01	Os08g0307601	Os08t0307601-01	Os08g0483100	Os08t0483100-01	Os09g0334500	Os09t0334500-01
Os01g0235100	Os01t0235100-01	Os01g0727400	Os01t0727400-01	Os01g0931700	Os01t0931700-00	Os02g0519100	Os02t0519100-01	Os02g0559300	Os02t0559300-02	Os02g0697200	Os02t0697200-01	Os02g0820000	Os02t0820000-01	Os03g0147550	Os03t0147550-00	Os03g0302200	Os03t0302200-01	Os03g0400901	Os03t0400901-00	Os04g0107900	Os04t0107900-01	Os04g0194000	Os04t0194000-01	Os04g0542200	Os04t0542200-01	Os04g0612900	Os04t0612900-01	Os05g0157600	Os05t0157600-01	Os05g0185700	Os05t0185700-01	Os05g0481400	Os05t0481400-01	Os06g0571400	Os06t0571400-02	Os07g0452500	Os07t0452500-01	Os07g0575750	Os07t0575750-00	Os07g0640000	Os07t0640000-01	Os08g0117400	Os08t0117400-02	Os08g0308100	Os08t0308100-01	Os08g0483200	Os08t0483200-01	Os09g0334600	Os09t0334600-00
Os01g0235200	Os01t0235200-02	Os01g0727500	Os01t0727500-02	Os01g0932000	Os01t0932000-00	Os02g0519300	Os02t0519300-02	Os02g0559400	Os02t0559400-02	Os02g0697300	Os02t0697300-01	Os02g0820100	Os02t0820100-00	Os03g0147700	Os03t0147700-02	Os03g0302500	Os03t0302500-01	Os03g0401100	Os03t0401100-01	Os04g0107900	Os04t0107900-03	Os04g0194200	Os04t0194200-00	Os04g0542302	Os04t0542302-00	Os04g0613000	Os04t0613000-01	Os05g0157901	Os05t0157901-00	Os05g0185700	Os05t0185700-02	Os05g0481500	Os05t0481500-02	Os06g0571400	Os06t0571400-01	Os07g0452600	Os07t0452600-00	Os07g0575800	Os07t0575800-01	Os07g0640100	Os07t0640100-01	Os08g0117400	Os08t0117400-01	Os08g0308300	Os08t0308300-00	Os08g0483600	Os08t0483600-01	Os09g0334800	Os09t0334800-01
Os01g0235200	Os01t0235200-01	Os01g0727600	Os01t0727600-01	Os01g0932500	Os01t0932500-01	Os02g0519300	Os02t0519300-01	Os02g0559400	Os02t0559400-01	Os02g0697400	Os02t0697400-01	Os02g0820200	Os02t0820200-01	Os03g0147700	Os03t0147700-01	Os03g0302700	Os03t0302700-02	Os03g0401200	Os03t0401200-01	Os04g0107900	Os04t0107900-05	Os04g0194400	Os04t0194400-00	Os04g0542800	Os04t0542800-01	Os04g0613100	Os04t0613100-00	Os05g0158200	Os05t0158200-01	Os05g0185767	Os05t0185767-01	Os05g0481500	Os05t0481500-01	Os06g0571800	Os06t0571800-01	Os07g0452700	Os07t0452700-02	Os07g0575900	Os07t0575900-01	Os07g0640200	Os07t0640200-01	Os08g0117700	Os08t0117700-01	Os08g0308700	Os08t0308700-00	Os08g0483600	Os08t0483600-02	Os09g0334900	Os09t0334900-00
Os01g0235300	Os01t0235300-02	Os01g0727700	Os01t0727700-00	Os01g0932525	Os01t0932525-00	Os02g0519401	Os02t0519401-00	Os02g0559500	Os02t0559500-00	Os02g0697450	Os02t0697450-00	Os02g0820300	Os02t0820300-01	Os03g0147900	Os03t0147900-01	Os03g0302700	Os03t0302700-01	Os03g0401300	Os03t0401300-01	Os04g0107900	Os04t0107900-02	Os04g0194433	Os04t0194433-01	Os04g0542900	Os04t0542900-01	Os04g0613200	Os04t0613200-01	Os05g0158400	Os05t0158400-01	Os05g0185800	Os05t0185800-01	Os05g0481600	Os05t0481600-01	Os06g0571800	Os06t0571800-02	Os07g0452700	Os07t0452700-01	Os07g0576000	Os07t0576000-02	Os07g0640300	Os07t0640300-00	Os08g0117750	Os08t0117750-00	Os08g0309300	Os08t0309300-01	Os08g0483800	Os08t0483800-01	Os09g0336600	Os09t0336600-01
Os01g0235300	Os01t0235300-01	Os01g0727800	Os01t0727800-01	Os01g0932550	Os01t0932550-00	Os02g0519700	Os02t0519700-01	Os02g0559800	Os02t0559800-01	Os02g0697500	Os02t0697500-01	Os02g0820400	Os02t0820400-01	Os03g0148000	Os03t0148000-01	Os03g0302800	Os03t0302800-01	Os03g0401300	Os03t0401300-02	Os04g0108101	Os04t0108101-00	Os04g0194466	Os04t0194466-00	Os04g0543000	Os04t0543000-01	Os04g0613300	Os04t0613300-01	Os05g0158500	Os05t0158500-01	Os05g0186000	Os05t0186000-01	Os05g0481700	Os05t0481700-00	Os06g0572000	Os06t0572000-01	Os07g0452700	Os07t0452700-03	Os07g0576000	Os07t0576000-03	Os07g0640401	Os07t0640401-00	Os08g0117800	Os08t0117800-01	Os08g0310001	Os08t0310001-01	Os08g0483900	Os08t0483900-01	Os09g0336775	Os09t0336775-00
Os01g0235325	Os01t0235325-00	Os01g0727820	Os01t0727820-00	Os01g0932600	Os01t0932600-01	Os02g0519900	Os02t0519900-03	Os02g0559900	Os02t0559900-00	Os02g0697500	Os02t0697500-02	Os02g0820400	Os02t0820400-02	Os03g0148300	Os03t0148300-00	Os03g0302850	Os03t0302850-00	Os03g0401300	Os03t0401300-03	Os04g0108300	Os04t0108300-01	Os04g0194500	Os04t0194500-01	Os04g0543033	Os04t0543033-00	Os04g0613400	Os04t0613400-00			Os05g0186000	Os05t0186000-03	Os05g0481800	Os05t0481800-02	Os06g0572300	Os06t0572300-00	Os07g0452801	Os07t0452801-01	Os07g0576000	Os07t0576000-01	Os07g0640600	Os07t0640600-00	Os08g0117900	Os08t0117900-01	Os08g0310100	Os08t0310100-01	Os08g0484100	Os08t0484100-01	Os09g0337300	Os09t0337300-01
Os01g0235350	Os01t0235350-00	Os01g0727840	Os01t0727840-00	Os01g0932650	Os01t0932650-01	Os02g0519900	Os02t0519900-05	Os02g0559925	Os02t0559925-00	Os02g0697550	Os02t0697550-00	Os02g0820500	Os02t0820500-01	Os03g0148400	Os03t0148400-01	Os03g0302900	Os03t0302900-01	Os03g0401333	Os03t0401333-00	Os04g0108600	Os04t0108600-00	Os04g0194600	Os04t0194600-01	Os04g0543100	Os04t0543100-01	Os04g0613500	Os04t0613500-00			Os05g0186000	Os05t0186000-02	Os05g0481800	Os05t0481800-01	Os06g0572350	Os06t0572350-00	Os07g0452950	Os07t0452950-01	Os07g0576100	Os07t0576100-00	Os07g0640800	Os07t0640800-01	Os08g0118000	Os08t0118000-01	Os08g0310300	Os08t0310300-01	Os08g0484200	Os08t0484200-01	Os09g0337300	Os09t0337300-02
Os01g0235400	Os01t0235400-01	Os01g0727860	Os01t0727860-00	Os01g0932700	Os01t0932700-00	Os02g0519900	Os02t0519900-02	Os02g0560200	Os02t0560200-01	Os02g0697600	Os02t0697600-02	Os02g0820600	Os02t0820600-01	Os03g0148700	Os03t0148700-01	Os03g0303100	Os03t0303100-01	Os03g0401366	Os03t0401366-01	Os04g0109100	Os04t0109100-01	Os04g0194800	Os04t0194800-00	Os04g0543200	Os04t0543200-01	Os04g0613600	Os04t0613600-00			Os05g0186100	Os05t0186100-01	Os05g0481900	Os05t0481900-02	Os06g0572400	Os06t0572400-01	Os07g0453132	Os07t0453132-01	Os07g0576300	Os07t0576300-00	Os07g0640900	Os07t0640900-01	Os08g0118100	Os08t0118100-00	Os08g0310500	Os08t0310500-00	Os08g0484300	Os08t0484300-00	Os09g0337500	Os09t0337500-01
Os01g0235400	Os01t0235400-02	Os01g0727900	Os01t0727900-01	Os01g0932950	Os01t0932950-00	Os02g0519900	Os02t0519900-04	Os02g0560300	Os02t0560300-00	Os02g0697600	Os02t0697600-01	Os02g0820700	Os02t0820700-03	Os03g0148700	Os03t0148700-02	Os03g0304100	Os03t0304100-01	Os03g0401951	Os03t0401951-01	Os04g0109400	Os04t0109400-00	Os04g0194950	Os04t0194950-00	Os04g0543500	Os04t0543500-00	Os04g0613700	Os04t0613700-02			Os05g0186300	Os05t0186300-01	Os05g0481900	Os05t0481900-01	Os06g0573500	Os06t0573500-01	Os07g0454100	Os07t0454100-01	Os07g0576500	Os07t0576500-01	Os07g0640900	Os07t0640900-02	Os08g0118300	Os08t0118300-00	Os08g0313200	Os08t0313200-01	Os08g0484400	Os08t0484400-01	Os09g0338200	Os09t0338200-00
Os01g0235500	Os01t0235500-01	Os01g0728000	Os01t0728000-01	Os01g0933075	Os01t0933075-01	Os02g0519900	Os02t0519900-01	Os02g0560450	Os02t0560450-00	Os02g0697650	Os02t0697650-00	Os02g0820700	Os02t0820700-01	Os03g0148800	Os03t0148800-01	Os03g0304400	Os03t0304400-01	Os03g0402000	Os03t0402000-01	Os04g0109500	Os04t0109500-01	Os04g0195000	Os04t0195000-01	Os04g0543600	Os04t0543600-01	Os04g0613700	Os04t0613700-03			Os05g0186300	Os05t0186300-03	Os05g0482050	Os05t0482050-01	Os06g0573600	Os06t0573600-01	Os07g0454200	Os07t0454200-02	Os07g0576550	Os07t0576550-00	Os07g0640900	Os07t0640900-03	Os08g0118500	Os08t0118500-00	Os08g0313600	Os08t0313600-00	Os08g0484450	Os08t0484450-00	Os09g0338400	Os09t0338400-02
Os01g0235632	Os01t0235632-00	Os01g0728100	Os01t0728100-02	Os01g0933200	Os01t0933200-00	Os02g0519950	Os02t0519950-00	Os02g0560600	Os02t0560600-01	Os02g0697700	Os02t0697700-01	Os02g0820700	Os02t0820700-02	Os03g0148950	Os03t0148950-00	Os03g0304500	Os03t0304500-01	Os03g0402200	Os03t0402200-00	Os04g0109900	Os04t0109900-00	Os04g0195100	Os04t0195100-01	Os04g0543650	Os04t0543650-00	Os04g0613700	Os04t0613700-01			Os05g0186601	Os05t0186601-00	Os05g0482400	Os05t0482400-01	Os06g0573600	Os06t0573600-02	Os07g0454200	Os07t0454200-01	Os07g0576600	Os07t0576600-00	Os07g0641000	Os07t0641000-01	Os08g0118600	Os08t0118600-00	Os08g0314800	Os08t0314800-03	Os08g0484500	Os08t0484500-02	Os09g0338400	Os09t0338400-01
Os01g0235700	Os01t0235700-02	Os01g0728100	Os01t0728100-01	Os01g0933300	Os01t0933300-01	Os02g0520000	Os02t0520000-00	Os02g0560700	Os02t0560700-00	Os02g0697800	Os02t0697800-01	Os02g0820800	Os02t0820800-00	Os03g0149000	Os03t0149000-01	Os03g0304550	Os03t0304550-00	Os03g0402400	Os03t0402400-00	Os04g0110000	Os04t0110000-00	Os04g0195400	Os04t0195400-00	Os04g0543700	Os04t0543700-01	Os04g0613800	Os04t0613800-03			Os05g0186900	Os05t0186900-01	Os05g0482501	Os05t0482501-00	Os06g0573600	Os06t0573600-03	Os07g0454400	Os07t0454400-01	Os07g0577300	Os07t0577300-01	Os07g0641200	Os07t0641200-01	Os08g0118700	Os08t0118700-00	Os08g0314800	Os08t0314800-01	Os08g0484500	Os08t0484500-01	Os09g0338500	Os09t0338500-01
Os01g0235700	Os01t0235700-01	Os01g0728150	Os01t0728150-00	Os01g0933400	Os01t0933400-02	Os02g0520100	Os02t0520100-01	Os02g0561000	Os02t0561000-01	Os02g0697900	Os02t0697900-01	Os02g0820900	Os02t0820900-01	Os03g0149050	Os03t0149050-00	Os03g0304800	Os03t0304800-01	Os03g0402800	Os03t0402800-02	Os04g0110100	Os04t0110100-01	Os04g0196200	Os04t0196200-00	Os04g0543900	Os04t0543900-02	Os04g0613800	Os04t0613800-02			Os05g0187000	Os05t0187000-01	Os05g0482600	Os05t0482600-01	Os06g0573800	Os06t0573800-01	Os07g0454700	Os07t0454700-01	Os07g0577350	Os07t0577350-00	Os07g0641600	Os07t0641600-02	Os08g0118800	Os08t0118800-00	Os08g0314800	Os08t0314800-02	Os08g0484533	Os08t0484533-00	Os09g0338575	Os09t0338575-00
Os01g0235800	Os01t0235800-01	Os01g0728200	Os01t0728200-01	Os01g0933400	Os01t0933400-01	Os02g0520500	Os02t0520500-01	Os02g0561100	Os02t0561100-00	Os02g0698000	Os02t0698000-03	Os02g0820900	Os02t0820900-03	Os03g0149100	Os03t0149100-01	Os03g0305000	Os03t0305000-01	Os03g0402800	Os03t0402800-01	Os04g0110200	Os04t0110200-01	Os04g0196300	Os04t0196300-01	Os04g0543900	Os04t0543900-01	Os04g0613800	Os04t0613800-01			Os05g0187000	Os05t0187000-02	Os05g0482650	Os05t0482650-00	Os06g0573900	Os06t0573900-00	Os07g0455100	Os07t0455100-01	Os07g0577400	Os07t0577400-01	Os07g0641700	Os07t0641700-01	Os08g0118900	Os08t0118900-01	Os08g0314800	Os08t0314800-04	Os08g0484600	Os08t0484600-01	Os09g0338675	Os09t0338675-00
Os01g0235850	Os01t0235850-00	Os01g0728250	Os01t0728250-01	Os01g0933500	Os01t0933500-00	Os02g0520750	Os02t0520750-01	Os02g0561400	Os02t0561400-01	Os02g0698000	Os02t0698000-02	Os02g0820900	Os02t0820900-02	Os03g0149200	Os03t0149200-01	Os03g0305050	Os03t0305050-00	Os03g0403100	Os03t0403100-01	Os04g0110300	Os04t0110300-01	Os04g0196600	Os04t0196600-01	Os04g0544000	Os04t0544000-00	Os04g0613900	Os04t0613900-01			Os05g0187100	Os05t0187100-01	Os05g0482700	Os05t0482700-01	Os06g0574000	Os06t0574000-00	Os07g0456033	Os07t0456033-00	Os07g0577500	Os07t0577500-01	Os07g0641700	Os07t0641700-02	Os08g0119000	Os08t0119000-02	Os08g0315001	Os08t0315001-00	Os08g0484633	Os08t0484633-00	Os09g0339000	Os09t0339000-01
Os01g0235900	Os01t0235900-00	Os01g0728300	Os01t0728300-01	Os01g0933600	Os01t0933600-01	Os02g0520800	Os02t0520800-01	Os02g0561500	Os02t0561500-00	Os02g0698000	Os02t0698000-01	Os02g0821100	Os02t0821100-01	Os03g0149300	Os03t0149300-01	Os03g0305100	Os03t0305100-01	Os03g0403251	Os03t0403251-00	Os04g0110300	Os04t0110300-02	Os04g0196850	Os04t0196850-00	Os04g0544100	Os04t0544100-01	Os04g0613950	Os04t0613950-00			Os05g0187100	Os05t0187100-02	Os05g0483801	Os05t0483801-00	Os06g0574100	Os06t0574100-00	Os07g0456400	Os07t0456400-01	Os07g0577600	Os07t0577600-01	Os07g0641800	Os07t0641800-01	Os08g0119000	Os08t0119000-01	Os08g0315200	Os08t0315200-01	Os08g0484700	Os08t0484700-01	Os09g0339300	Os09t0339300-00
Os01g0236000	Os01t0236000-01	Os01g0728325	Os01t0728325-00	Os01g0933900	Os01t0933900-01	Os02g0521100	Os02t0521100-01	Os02g0561800	Os02t0561800-01	Os02g0698100	Os02t0698100-01	Os02g0821200	Os02t0821200-01	Os03g0149400	Os03t0149400-01	Os03g0305150	Os03t0305150-00	Os03g0403400	Os03t0403400-01	Os04g0110350	Os04t0110350-01	Os04g0197100	Os04t0197100-00	Os04g0544200	Os04t0544200-01	Os04g0614000	Os04t0614000-01			Os05g0187500	Os05t0187500-01	Os05g0484000	Os05t0484000-01	Os06g0574200	Os06t0574200-01	Os07g0456400	Os07t0456400-02	Os07g0577600	Os07t0577600-02	Os07g0642100	Os07t0642100-01	Os08g0119100	Os08t0119100-00	Os08g0316900	Os08t0316900-01	Os08g0484800	Os08t0484800-00	Os09g0339601	Os09t0339601-01
Os01g0236300	Os01t0236300-01	Os01g0728350	Os01t0728350-00	Os01g0933900	Os01t0933900-02	Os02g0521300	Os02t0521300-01	Os02g0561900	Os02t0561900-00	Os02g0698800	Os02t0698800-01	Os02g0821301	Os02t0821301-00	Os03g0149700	Os03t0149700-00	Os03g0305200	Os03t0305200-01	Os03g0403501	Os03t0403501-00	Os04g0110400	Os04t0110400-01	Os04g0197200	Os04t0197200-01	Os04g0544400	Os04t0544400-00	Os04g0614100	Os04t0614100-00			Os05g0187800	Os05t0187800-01	Os05g0484700	Os05t0484700-01	Os06g0574266	Os06t0574266-00	Os07g0456400	Os07t0456400-03	Os07g0577700	Os07t0577700-01	Os07g0642200	Os07t0642200-01	Os08g0119200	Os08t0119200-00	Os08g0318400	Os08t0318400-01	Os08g0485000	Os08t0485000-01	Os09g0339733	Os09t0339733-00
Os01g0236300	Os01t0236300-02	Os01g0728375	Os01t0728375-00	Os01g0933950	Os01t0933950-00	Os02g0521366	Os02t0521366-00	Os02g0562000	Os02t0562000-00	Os02g0699000	Os02t0699000-01	Os02g0821400	Os02t0821400-01	Os03g0149800	Os03t0149800-01	Os03g0305400	Os03t0305400-01	Os03g0403600	Os03t0403600-01	Os04g0110500	Os04t0110500-02	Os04g0197275	Os04t0197275-00	Os04g0544500	Os04t0544500-01	Os04g0614300	Os04t0614300-01			Os05g0188100	Os05t0188100-01	Os05g0484800	Os05t0484800-01	Os06g0574332	Os06t0574332-00	Os07g0456500	Os07t0456500-01	Os07g0577801	Os07t0577801-00	Os07g0642300	Os07t0642300-01	Os08g0119300	Os08t0119300-00	Os08g0318500	Os08t0318500-01	Os08g0485300	Os08t0485300-00	Os09g0339800	Os09t0339800-00
Os01g0236400	Os01t0236400-01	Os01g0728400	Os01t0728400-01	Os01g0934000	Os01t0934000-02	Os02g0521432	Os02t0521432-00	Os02g0562100	Os02t0562100-00	Os02g0699150	Os02t0699150-00	Os02g0821400	Os02t0821400-02	Os03g0150200	Os03t0150200-00	Os03g0305500	Os03t0305500-01	Os03g0404500	Os03t0404500-01	Os04g0110600	Os04t0110600-01	Os04g0197350	Os04t0197350-01	Os04g0544700	Os04t0544700-00	Os04g0614500	Os04t0614500-01			Os05g0188300	Os05t0188300-01	Os05g0485000	Os05t0485000-01	Os06g0574400	Os06t0574400-01	Os07g0456700	Os07t0456700-01	Os07g0577900	Os07t0577900-01	Os07g0642400	Os07t0642400-00	Os08g0119500	Os08t0119500-01	Os08g0319900	Os08t0319900-01	Os08g0485400	Os08t0485400-02	Os09g0340400	Os09t0340400-02
Os01g0236700	Os01t0236700-01	Os01g0728700	Os01t0728700-01	Os01g0934000	Os01t0934000-01	Os02g0521500	Os02t0521500-00	Os02g0562300	Os02t0562300-01	Os02g0699300	Os02t0699300-01	Os02g0821600	Os02t0821600-00	Os03g0150500	Os03t0150500-01	Os03g0305500	Os03t0305500-02	Os03g0404650	Os03t0404650-01	Os04g0110700	Os04t0110700-01	Os04g0197500	Os04t0197500-00	Os04g0544900	Os04t0544900-01	Os04g0614600	Os04t0614600-02			Os05g0188500	Os05t0188500-01	Os05g0485300	Os05t0485300-01	Os06g0574450	Os06t0574450-00	Os07g0456800	Os07t0456800-00	Os07g0578050	Os07t0578050-00	Os07g0642600	Os07t0642600-01	Os08g0119700	Os08t0119700-00	Os08g0320000	Os08t0320000-01	Os08g0485400	Os08t0485400-01	Os09g0340400	Os09t0340400-01
Os01g0236700	Os01t0236700-02	Os01g0728900	Os01t0728900-03	Os01g0934100	Os01t0934100-01	Os02g0521600	Os02t0521600-00	Os02g0562300	Os02t0562300-02	Os02g0699350	Os02t0699350-00	Os02g0821800	Os02t0821800-01	Os03g0150550	Os03t0150550-00	Os03g0305550	Os03t0305550-00	Os03g0404800	Os03t0404800-01	Os04g0111100	Os04t0111100-00	Os04g0198733	Os04t0198733-00	Os04g0545000	Os04t0545000-01	Os04g0614600	Os04t0614600-01			Os05g0188500	Os05t0188500-02	Os05g0485400	Os05t0485400-00	Os06g0574500	Os06t0574500-01	Os07g0456900	Os07t0456900-01	Os07g0578125	Os07t0578125-00	Os07g0642800	Os07t0642800-01	Os08g0119800	Os08t0119800-02	Os08g0320051	Os08t0320051-00	Os08g0485500	Os08t0485500-01	Os09g0340500	Os09t0340500-00
Os01g0236800	Os01t0236800-01	Os01g0728900	Os01t0728900-02	Os01g0934200	Os01t0934200-01	Os02g0521700	Os02t0521700-01	Os02g0562350	Os02t0562350-00	Os02g0699400	Os02t0699400-00	Os02g0821800	Os02t0821800-02	Os03g0150600	Os03t0150600-01	Os03g0305600	Os03t0305600-01	Os03g0405000	Os03t0405000-01	Os04g0111200	Os04t0111200-01	Os04g0199600	Os04t0199600-00	Os04g0545100	Os04t0545100-01	Os04g0614650	Os04t0614650-00			Os05g0188600	Os05t0188600-02	Os05g0485500	Os05t0485500-01	Os06g0574550	Os06t0574550-01	Os07g0457200	Os07t0457200-01	Os07g0578200	Os07t0578200-01	Os07g0642900	Os07t0642900-01	Os08g0119800	Os08t0119800-01	Os08g0320100	Os08t0320100-02	Os08g0485600	Os08t0485600-04	Os09g0341001	Os09t0341001-01
Os01g0236900	Os01t0236900-00	Os01g0728900	Os01t0728900-01	Os01g0934300	Os01t0934300-01	Os02g0521800	Os02t0521800-01	Os02g0562400	Os02t0562400-01	Os02g0699433	Os02t0699433-00	Os02g0821850	Os02t0821850-00	Os03g0150600	Os03t0150600-02	Os03g0305700	Os03t0305700-01	Os03g0405100	Os03t0405100-01	Os04g0111225	Os04t0111225-00	Os04g0200000	Os04t0200000-01	Os04g0545200	Os04t0545200-00	Os04g0614700	Os04t0614700-01			Os05g0188600	Os05t0188600-01	Os05g0485800	Os05t0485800-00	Os06g0574601	Os06t0574601-00	Os07g0457300	Os07t0457300-01	Os07g0578300	Os07t0578300-01	Os07g0642950	Os07t0642950-00	Os08g0119900	Os08t0119900-01	Os08g0320100	Os08t0320100-01	Os08g0485600	Os08t0485600-02	Os09g0341100	Os09t0341100-00
Os01g0237000	Os01t0237000-01	Os01g0729100	Os01t0729100-02	Os01g0934300	Os01t0934300-02	Os02g0522100	Os02t0522100-02	Os02g0562600	Os02t0562600-01	Os02g0699466	Os02t0699466-00	Os02g0821900	Os02t0821900-01	Os03g0150700	Os03t0150700-00	Os03g0305800	Os03t0305800-02	Os03g0405200	Os03t0405200-01	Os04g0111250	Os04t0111250-01	Os04g0200400	Os04t0200400-00	Os04g0545250	Os04t0545250-01	Os04g0615000	Os04t0615000-01			Os05g0188700	Os05t0188700-01	Os05g0485850	Os05t0485850-00	Os06g0574700	Os06t0574700-01	Os07g0457400	Os07t0457400-01	Os07g0578333	Os07t0578333-01	Os07g0643000	Os07t0643000-01	Os08g0120000	Os08t0120000-05	Os08g0320200	Os08t0320200-01	Os08g0485600	Os08t0485600-03	Os09g0341500	Os09t0341500-01
Os01g0237100	Os01t0237100-01	Os01g0729100	Os01t0729100-01	Os01g0934300	Os01t0934300-03	Os02g0522300	Os02t0522300-01	Os02g0562700	Os02t0562700-01	Os02g0699500	Os02t0699500-01	Os02g0822000	Os02t0822000-02	Os03g0150800	Os03t0150800-01	Os03g0305950	Os03t0305950-01	Os03g0405400	Os03t0405400-01	Os04g0111301	Os04t0111301-00	Os04g0200700	Os04t0200700-01	Os04g0545300	Os04t0545300-00	Os04g0615100	Os04t0615100-01			Os05g0188750	Os05t0188750-00	Os05g0486100	Os05t0486100-02	Os06g0574700	Os06t0574700-02	Os07g0457500	Os07t0457500-01	Os07g0578600	Os07t0578600-02	Os07g0643100	Os07t0643100-01	Os08g0120000	Os08t0120000-01	Os08g0320200	Os08t0320200-02	Os08g0485600	Os08t0485600-01	Os09g0341600	Os09t0341600-01
Os01g0237200	Os01t0237200-00	Os01g0729200	Os01t0729200-01	Os01g0934300	Os01t0934300-04	Os02g0522300	Os02t0522300-03	Os02g0562700	Os02t0562700-02	Os02g0699600	Os02t0699600-01	Os02g0822000	Os02t0822000-03	Os03g0150901	Os03t0150901-00	Os03g0306100	Os03t0306100-00	Os03g0405500	Os03t0405500-01	Os04g0111350	Os04t0111350-01	Os04g0201000	Os04t0201000-00	Os04g0545400	Os04t0545400-00	Os04g0615200	Os04t0615200-01			Os05g0188800	Os05t0188800-00	Os05g0486100	Os05t0486100-01	Os06g0574900	Os06t0574900-01	Os07g0457550	Os07t0457550-00	Os07g0578600	Os07t0578600-03	Os07g0643400	Os07t0643400-01	Os08g0120000	Os08t0120000-04	Os08g0320300	Os08t0320300-01	Os08g0485700	Os08t0485700-02	Os09g0341901	Os09t0341901-00
Os01g0237366	Os01t0237366-00	Os01g0729400	Os01t0729400-01	Os01g0934350	Os01t0934350-00	Os02g0522300	Os02t0522300-02	Os02g0563000	Os02t0563000-00	Os02g0699700	Os02t0699700-01	Os02g0822000	Os02t0822000-01	Os03g0151000	Os03t0151000-00	Os03g0306200	Os03t0306200-01	Os03g0405500	Os03t0405500-02	Os04g0111500	Os04t0111500-02	Os04g0201200	Os04t0201200-01	Os04g0545600	Os04t0545600-01	Os04g0615500	Os04t0615500-01			Os05g0189300	Os05t0189300-01	Os05g0486150	Os05t0486150-01	Os06g0574950	Os06t0574950-00	Os07g0458025	Os07t0458025-00	Os07g0578600	Os07t0578600-01	Os07g0643500	Os07t0643500-01	Os08g0120000	Os08t0120000-02	Os08g0320400	Os08t0320400-01	Os08g0485700	Os08t0485700-01	Os09g0342000	Os09t0342000-01
Os01g0237400	Os01t0237400-00	Os01g0729500	Os01t0729500-01	Os01g0934400	Os01t0934400-01	Os02g0522700	Os02t0522700-01	Os02g0563800	Os02t0563800-01	Os02g0699700	Os02t0699700-02	Os02g0822050	Os02t0822050-00	Os03g0151100	Os03t0151100-01	Os03g0306302	Os03t0306302-00	Os03g0405525	Os03t0405525-00	Os04g0111500	Os04t0111500-01	Os04g0201500	Os04t0201500-00	Os04g0545700	Os04t0545700-00	Os04g0615550	Os04t0615550-00			Os05g0189425	Os05t0189425-00	Os05g0486200	Os05t0486200-01	Os06g0575000	Os06t0575000-00	Os07g0458500	Os07t0458500-00	Os07g0578700	Os07t0578700-00	Os07g0643700	Os07t0643700-01	Os08g0120200	Os08t0120200-01	Os08g0320500	Os08t0320500-01	Os08g0485800	Os08t0485800-01	Os09g0343200	Os09t0343200-01
Os01g0237500	Os01t0237500-01	Os01g0729600	Os01t0729600-01	Os01g0934500	Os01t0934500-02	Os02g0522800	Os02t0522800-01	Os02g0563800	Os02t0563800-02	Os02g0699800	Os02t0699800-01	Os02g0822100	Os02t0822100-01	Os03g0151201	Os03t0151201-01	Os03g0306400	Os03t0306400-01	Os03g0405550	Os03t0405550-00	Os04g0111900	Os04t0111900-02	Os04g0201800	Os04t0201800-00	Os04g0546100	Os04t0546100-01	Os04g0615600	Os04t0615600-01			Os05g0189900	Os05t0189900-01	Os05g0486300	Os05t0486300-01	Os06g0575100	Os06t0575100-01	Os07g0458700	Os07t0458700-01	Os07g0578800	Os07t0578800-00	Os07g0643800	Os07t0643800-01	Os08g0120301	Os08t0120301-00	Os08g0320800	Os08t0320800-00	Os08g0485900	Os08t0485900-01	Os09g0343400	Os09t0343400-01
Os01g0237750	Os01t0237750-00	Os01g0729700	Os01t0729700-01	Os01g0934500	Os01t0934500-01	Os02g0523100	Os02t0523100-00	Os02g0564000	Os02t0564000-01	Os02g0699824	Os02t0699824-00	Os02g0822100	Os02t0822100-02	Os03g0151300	Os03t0151300-01	Os03g0306700	Os03t0306700-01	Os03g0405900	Os03t0405900-01	Os04g0111900	Os04t0111900-01	Os04g0201900	Os04t0201900-00	Os04g0546300	Os04t0546300-01	Os04g0615700	Os04t0615700-01			Os05g0190000	Os05t0190000-00	Os05g0486600	Os05t0486600-01	Os06g0575400	Os06t0575400-01	Os07g0458800	Os07t0458800-01	Os07g0579000	Os07t0579000-01	Os07g0644000	Os07t0644000-01	Os08g0120500	Os08t0120500-02	Os08g0320900	Os08t0320900-01	Os08g0486000	Os08t0486000-01	Os09g0343600	Os09t0343600-01
Os01g0238200	Os01t0238200-02	Os01g0729900	Os01t0729900-01	Os01g0934600	Os01t0934600-00	Os02g0523201	Os02t0523201-00	Os02g0564100	Os02t0564100-01	Os02g0699836	Os02t0699836-00	Os02g0822150	Os02t0822150-00	Os03g0151400	Os03t0151400-01	Os03g0306800	Os03t0306800-01	Os03g0406001	Os03t0406001-00	Os04g0112000	Os04t0112000-01	Os04g0202200	Os04t0202200-02	Os04g0546400	Os04t0546400-01	Os04g0615800	Os04t0615800-01			Os05g0190300	Os05t0190300-03	Os05g0486700	Os05t0486700-01	Os06g0575500	Os06t0575500-00	Os07g0459000	Os07t0459000-01	Os07g0579050	Os07t0579050-01	Os07g0644100	Os07t0644100-01	Os08g0120500	Os08t0120500-03	Os08g0321000	Os08t0321000-01	Os08g0486100	Os08t0486100-01	Os09g0344400	Os09t0344400-01
Os01g0238200	Os01t0238200-01	Os01g0729900	Os01t0729900-04	Os01g0934700	Os01t0934700-01	Os02g0523300	Os02t0523300-01	Os02g0564150	Os02t0564150-00	Os02g0699850	Os02t0699850-01	Os02g0822200	Os02t0822200-02	Os03g0151500	Os03t0151500-01	Os03g0306900	Os03t0306900-01	Os03g0406100	Os03t0406100-01	Os04g0112100	Os04t0112100-01	Os04g0202200	Os04t0202200-01	Os04g0546500	Os04t0546500-02	Os04g0615850	Os04t0615850-00			Os05g0190500	Os05t0190500-02	Os05g0486833	Os05t0486833-00	Os06g0575900	Os06t0575900-00	Os07g0459200	Os07t0459200-01	Os07g0579100	Os07t0579100-01	Os07g0644200	Os07t0644200-01	Os08g0120500	Os08t0120500-01	Os08g0321000	Os08t0321000-02	Os08g0486200	Os08t0486200-02	Os09g0344500	Os09t0344500-01
Os01g0238287	Os01t0238287-00	Os01g0729900	Os01t0729900-03	Os01g0934800	Os01t0934800-00	Os02g0523500	Os02t0523500-02	Os02g0564200	Os02t0564200-02	Os02g0699900	Os02t0699900-01	Os02g0822200	Os02t0822200-01	Os03g0151600	Os03t0151600-02	Os03g0306900	Os03t0306900-02	Os03g0406200	Os03t0406200-02	Os04g0112200	Os04t0112200-00	Os04g0202300	Os04t0202300-00	Os04g0546500	Os04t0546500-01	Os04g0615900	Os04t0615900-01			Os05g0191500	Os05t0191500-01	Os05g0487100	Os05t0487100-00	Os06g0576200	Os06t0576200-00	Os07g0459200	Os07t0459200-02	Os07g0580200	Os07t0580200-01	Os07g0644200	Os07t0644200-02	Os08g0120550	Os08t0120550-00	Os08g0322500	Os08t0322500-00	Os08g0486200	Os08t0486200-03	Os09g0344650	Os09t0344650-01
Os01g0238375	Os01t0238375-01	Os01g0729900	Os01t0729900-02	Os01g0934900	Os01t0934900-00	Os02g0523500	Os02t0523500-01	Os02g0564200	Os02t0564200-01	Os02g0700000	Os02t0700000-01	Os02g0822300	Os02t0822300-00	Os03g0151600	Os03t0151600-01	Os03g0307000	Os03t0307000-01	Os03g0406200	Os03t0406200-01	Os04g0112300	Os04t0112300-02	Os04g0202500	Os04t0202500-00	Os04g0546800	Os04t0546800-01	Os04g0616000	Os04t0616000-01			Os05g0191500	Os05t0191500-03	Os05g0487300	Os05t0487300-01	Os06g0576600	Os06t0576600-00	Os07g0459400	Os07t0459400-01	Os07g0580300	Os07t0580300-00	Os07g0644300	Os07t0644300-02	Os08g0120600	Os08t0120600-01	Os08g0322550	Os08t0322550-00	Os08g0486200	Os08t0486200-01	Os09g0344700	Os09t0344700-01
Os01g0238500	Os01t0238500-01	Os01g0729950	Os01t0729950-00	Os01g0934901	Os01t0934901-00	Os02g0523650	Os02t0523650-01	Os02g0564300	Os02t0564300-01	Os02g0700100	Os02t0700100-01	Os02g0822400	Os02t0822400-01	Os03g0151700	Os03t0151700-01	Os03g0307100	Os03t0307100-01	Os03g0406250	Os03t0406250-00	Os04g0112300	Os04t0112300-01	Os04g0202700	Os04t0202700-01	Os04g0546900	Os04t0546900-01	Os04g0616050	Os04t0616050-00			Os05g0191500	Os05t0191500-02	Os05g0487300	Os05t0487300-02	Os06g0576800	Os06t0576800-00	Os07g0459500	Os07t0459500-00	Os07g0580500	Os07t0580500-01	Os07g0644400	Os07t0644400-00	Os08g0120900	Os08t0120900-01	Os08g0322600	Os08t0322600-02	Os08g0486233	Os08t0486233-00	Os09g0344800	Os09t0344800-01
Os01g0238500	Os01t0238500-02	Os01g0730100	Os01t0730100-01	Os01g0935000	Os01t0935000-01	Os02g0523800	Os02t0523800-01	Os02g0564400	Os02t0564400-01	Os02g0700300	Os02t0700300-01	Os02g0822400	Os02t0822400-02	Os03g0151700	Os03t0151700-02	Os03g0307200	Os03t0307200-01	Os03g0406900	Os03t0406900-01	Os04g0112533	Os04t0112533-01	Os04g0202800	Os04t0202800-00	Os04g0547600	Os04t0547600-01	Os04g0616100	Os04t0616100-00			Os05g0191700	Os05t0191700-00	Os05g0487600	Os05t0487600-03	Os06g0577350	Os06t0577350-00	Os07g0461500	Os07t0461500-00	Os07g0580700	Os07t0580700-01	Os07g0644550	Os07t0644550-00	Os08g0121275	Os08t0121275-00	Os08g0322600	Os08t0322600-01	Os08g0486266	Os08t0486266-01	Os09g0344800	Os09t0344800-02
Os01g0238600	Os01t0238600-01	Os01g0730200	Os01t0730200-01	Os01g0935050	Os01t0935050-00	Os02g0524300	Os02t0524300-00	Os02g0564500	Os02t0564500-01	Os02g0700350	Os02t0700350-00	Os02g0822450	Os02t0822450-00	Os03g0151800	Os03t0151800-03	Os03g0307300	Os03t0307300-01	Os03g0407000	Os03t0407000-01	Os04g0112766	Os04t0112766-01	Os04g0203300	Os04t0203300-01	Os04g0547800	Os04t0547800-00	Os04g0616200	Os04t0616200-01			Os05g0191800	Os05t0191800-00	Os05g0487600	Os05t0487600-01	Os06g0578100	Os06t0578100-00	Os07g0461550	Os07t0461550-00	Os07g0580733	Os07t0580733-00	Os07g0644600	Os07t0644600-01	Os08g0121400	Os08t0121400-00	Os08g0323000	Os08t0323000-01	Os08g0486300	Os08t0486300-00	Os09g0344900	Os09t0344900-02
Os01g0238700	Os01t0238700-01	Os01g0730300	Os01t0730300-01	Os01g0935200	Os01t0935200-01	Os02g0524550	Os02t0524550-00	Os02g0564600	Os02t0564600-01	Os02g0700400	Os02t0700400-01	Os02g0822500	Os02t0822500-04	Os03g0151800	Os03t0151800-02	Os03g0307333	Os03t0307333-01	Os03g0407050	Os03t0407050-00	Os04g0113000	Os04t0113000-01	Os04g0203400	Os04t0203400-00	Os04g0547900	Os04t0547900-01	Os04g0616250	Os04t0616250-01			Os05g0192100	Os05t0192100-01	Os05g0487600	Os05t0487600-02	Os06g0578700	Os06t0578700-01	Os07g0461600	Os07t0461600-01	Os07g0580766	Os07t0580766-00	Os07g0644700	Os07t0644700-00	Os08g0121500	Os08t0121500-00	Os08g0323266	Os08t0323266-00	Os08g0486400	Os08t0486400-00	Os09g0344900	Os09t0344900-01
Os01g0238800	Os01t0238800-01	Os01g0730300	Os01t0730300-02	Os01g0935300	Os01t0935300-02	Os02g0524600	Os02t0524600-01	Os02g0564700	Os02t0564700-01	Os02g0700500	Os02t0700500-01	Os02g0822500	Os02t0822500-05	Os03g0151850	Os03t0151850-00	Os03g0307400	Os03t0307400-01	Os03g0407100	Os03t0407100-00	Os04g0113000	Os04t0113000-02	Os04g0203450	Os04t0203450-00	Os04g0548000	Os04t0548000-01	Os04g0616266	Os04t0616266-00			Os05g0192200	Os05t0192200-00	Os05g0488000	Os05t0488000-01	Os06g0579100	Os06t0579100-01	Os07g0461600	Os07t0461600-03	Os07g0580800	Os07t0580800-01	Os07g0644900	Os07t0644900-00	Os08g0121800	Os08t0121800-01	Os08g0323400	Os08t0323400-01	Os08g0486500	Os08t0486500-01	Os09g0345000	Os09t0345000-02
Os01g0238800	Os01t0238800-02	Os01g0730300	Os01t0730300-03	Os01g0935300	Os01t0935300-01	Os02g0524800	Os02t0524800-01	Os02g0565000	Os02t0565000-01	Os02g0700600	Os02t0700600-05	Os02g0822500	Os02t0822500-03	Os03g0151900	Os03t0151900-01	Os03g0307500	Os03t0307500-01	Os03g0407400	Os03t0407400-01	Os04g0113000	Os04t0113000-03	Os04g0203600	Os04t0203600-00	Os04g0548100	Os04t0548100-01	Os04g0616282	Os04t0616282-00			Os05g0192500	Os05t0192500-00	Os05g0488100	Os05t0488100-01	Os06g0579200	Os06t0579200-01	Os07g0461600	Os07t0461600-02	Os07g0580900	Os07t0580900-01	Os07g0645000	Os07t0645000-01	Os08g0121900	Os08t0121900-02	Os08g0323600	Os08t0323600-01	Os08g0486700	Os08t0486700-01	Os09g0345000	Os09t0345000-01
Os01g0238850	Os01t0238850-00	Os01g0730400	Os01t0730400-01	Os01g0935350	Os01t0935350-00	Os02g0525100	Os02t0525100-01	Os02g0565100	Os02t0565100-01	Os02g0700600	Os02t0700600-04	Os02g0822500	Os02t0822500-02	Os03g0151900	Os03t0151900-02	Os03g0307600	Os03t0307600-00	Os03g0407900	Os03t0407900-01	Os04g0113100	Os04t0113100-00	Os04g0204000	Os04t0204000-00	Os04g0548300	Os04t0548300-02	Os04g0616300	Os04t0616300-01			Os05g0192700	Os05t0192700-01	Os05g0488500	Os05t0488500-01	Os06g0579201	Os06t0579201-01	Os07g0461800	Os07t0461800-01	Os07g0580900	Os07t0580900-02	Os07g0645050	Os07t0645050-00	Os08g0121900	Os08t0121900-01	Os08g0323600	Os08t0323600-02	Os08g0486750	Os08t0486750-00	Os09g0345300	Os09t0345300-01
Os01g0238900	Os01t0238900-01	Os01g0730450	Os01t0730450-00	Os01g0935400	Os01t0935400-00	Os02g0525400	Os02t0525400-01	Os02g0565150	Os02t0565150-00	Os02g0700600	Os02t0700600-02	Os02g0822500	Os02t0822500-01	Os03g0152000	Os03t0152000-01	Os03g0307700	Os03t0307700-00	Os03g0408101	Os03t0408101-00	Os04g0113800	Os04t0113800-01	Os04g0204100	Os04t0204100-00	Os04g0548300	Os04t0548300-01	Os04g0616350	Os04t0616350-00			Os05g0193600	Os05t0193600-01	Os05g0488600	Os05t0488600-01	Os06g0579400	Os06t0579400-01	Os07g0461900	Os07t0461900-01	Os07g0581000	Os07t0581000-01	Os07g0645100	Os07t0645100-01	Os08g0121925	Os08t0121925-00	Os08g0323600	Os08t0323600-03	Os08g0486801	Os08t0486801-01	Os09g0345350	Os09t0345350-00
Os01g0239000	Os01t0239000-01	Os01g0730500	Os01t0730500-01	Os01g0935450	Os01t0935450-00	Os02g0525501	Os02t0525501-00	Os02g0565200	Os02t0565200-01	Os02g0700600	Os02t0700600-01	Os02g0822600	Os02t0822600-01	Os03g0152100	Os03t0152100-01	Os03g0307800	Os03t0307800-01	Os03g0408300	Os03t0408300-00	Os04g0114300	Os04t0114300-00	Os04g0204150	Os04t0204150-00	Os04g0548400	Os04t0548400-01	Os04g0616400	Os04t0616400-02			Os05g0193700	Os05t0193700-00	Os05g0488800	Os05t0488800-01	Os06g0579600	Os06t0579600-01	Os07g0461950	Os07t0461950-00	Os07g0581000	Os07t0581000-02	Os07g0645200	Os07t0645200-01	Os08g0121950	Os08t0121950-00	Os08g0323700	Os08t0323700-01	Os08g0486867	Os08t0486867-01	Os09g0345400	Os09t0345400-00
Os01g0239000	Os01t0239000-02	Os01g0730600	Os01t0730600-00	Os01g0935500	Os01t0935500-01	Os02g0525600	Os02t0525600-01	Os02g0565200	Os02t0565200-02	Os02g0700600	Os02t0700600-03	Os02g0822600	Os02t0822600-02	Os03g0152200	Os03t0152200-00	Os03g0307850	Os03t0307850-00	Os03g0408401	Os03t0408401-00	Os04g0114801	Os04t0114801-00	Os04g0204200	Os04t0204200-01	Os04g0548450	Os04t0548450-00	Os04g0616400	Os04t0616400-01			Os05g0193800	Os05t0193800-02	Os05g0488900	Os05t0488900-01	Os06g0579800	Os06t0579800-01	Os07g0462000	Os07t0462000-01	Os07g0581100	Os07t0581100-00	Os07g0645300	Os07t0645300-01	Os08g0121975	Os08t0121975-00	Os08g0324200	Os08t0324200-01	Os08g0486933	Os08t0486933-00	Os09g0345500	Os09t0345500-00
Os01g0239100	Os01t0239100-02	Os01g0730700	Os01t0730700-01	Os01g0935500	Os01t0935500-02	Os02g0525900	Os02t0525900-01	Os02g0565300	Os02t0565300-00	Os02g0700650	Os02t0700650-00	Os02g0822800	Os02t0822800-01	Os03g0152300	Os03t0152300-01	Os03g0307900	Os03t0307900-01	Os03g0408500	Os03t0408500-01	Os04g0114950	Os04t0114950-00	Os04g0204300	Os04t0204300-01	Os04g0548500	Os04t0548500-01	Os04g0616450	Os04t0616450-00			Os05g0193800	Os05t0193800-01	Os05g0489000	Os05t0489000-01	Os06g0580100	Os06t0580100-02	Os07g0462132	Os07t0462132-00	Os07g0581300	Os07t0581300-02	Os07g0645400	Os07t0645400-01	Os08g0122000	Os08t0122000-02	Os08g0324300	Os08t0324300-01	Os08g0487000	Os08t0487000-02	Os09g0345600	Os09t0345600-00
Os01g0239100	Os01t0239100-01	Os01g0730800	Os01t0730800-01	Os01g0935600	Os01t0935600-03	Os02g0525900	Os02t0525900-03	Os02g0565400	Os02t0565400-01	Os02g0700700	Os02t0700700-01	Os02g0822900	Os02t0822900-01	Os03g0152400	Os03t0152400-01	Os03g0308000	Os03t0308000-01	Os03g0408600	Os03t0408600-01	Os04g0115200	Os04t0115200-01	Os04g0204300	Os04t0204300-02	Os04g0548700	Os04t0548700-01	Os04g0616500	Os04t0616500-01			Os05g0193900	Os05t0193900-00	Os05g0489100	Os05t0489100-01	Os06g0580100	Os06t0580100-01	Os07g0462200	Os07t0462200-01	Os07g0581300	Os07t0581300-01	Os07g0645400	Os07t0645400-02	Os08g0122000	Os08t0122000-01	Os08g0324600	Os08t0324600-00	Os08g0487000	Os08t0487000-01	Os09g0345700	Os09t0345700-01
Os01g0239150	Os01t0239150-00	Os01g0730800	Os01t0730800-02	Os01g0935600	Os01t0935600-02	Os02g0525900	Os02t0525900-02	Os02g0565400	Os02t0565400-02	Os02g0700901	Os02t0700901-00	Os02g0823000	Os02t0823000-01	Os03g0152500	Os03t0152500-00	Os03g0308100	Os03t0308100-03	Os03g0409100	Os03t0409100-03	Os04g0115400	Os04t0115400-01	Os04g0204400	Os04t0204400-01	Os04g0549300	Os04t0549300-01	Os04g0616550	Os04t0616550-00			Os05g0194000	Os05t0194000-02	Os05g0489200	Os05t0489200-01	Os06g0581000	Os06t0581000-01	Os07g0462450	Os07t0462450-00	Os07g0581333	Os07t0581333-00	Os07g0645500	Os07t0645500-00	Os08g0122201	Os08t0122201-00	Os08g0325134	Os08t0325134-00	Os08g0487050	Os08t0487050-00	Os09g0346400	Os09t0346400-01
Os01g0239200	Os01t0239200-01	Os01g0730900	Os01t0730900-01	Os01g0935600	Os01t0935600-01	Os02g0526000	Os02t0526000-01	Os02g0565500	Os02t0565500-01	Os02g0701300	Os02t0701300-01	Os02g0823050	Os02t0823050-00	Os03g0152600	Os03t0152600-01	Os03g0308100	Os03t0308100-02	Os03g0409100	Os03t0409100-02	Os04g0115500	Os04t0115500-00	Os04g0204900	Os04t0204900-00	Os04g0549350	Os04t0549350-00	Os04g0616600	Os04t0616600-01			Os05g0194000	Os05t0194000-01	Os05g0489301	Os05t0489301-00	Os06g0581151	Os06t0581151-00	Os07g0462500	Os07t0462500-00	Os07g0581366	Os07t0581366-00	Os07g0645701	Os07t0645701-00	Os08g0122400	Os08t0122400-01	Os08g0325267	Os08t0325267-00	Os08g0487100	Os08t0487100-01	Os09g0346400	Os09t0346400-02
Os01g0239300	Os01t0239300-01	Os01g0731000	Os01t0731000-01	Os01g0935700	Os01t0935700-01	Os02g0526000	Os02t0526000-03	Os02g0565600	Os02t0565600-01	Os02g0701600	Os02t0701600-01	Os02g0823100	Os02t0823100-01	Os03g0152700	Os03t0152700-01	Os03g0308100	Os03t0308100-01	Os03g0409100	Os03t0409100-01	Os04g0115600	Os04t0115600-01	Os04g0205000	Os04t0205000-00	Os04g0549400	Os04t0549400-01	Os04g0616650	Os04t0616650-00			Os05g0194500	Os05t0194500-01	Os05g0489500	Os05t0489500-01	Os06g0581300	Os06t0581300-01	Os07g0462700	Os07t0462700-01	Os07g0581400	Os07t0581400-01	Os07g0645900	Os07t0645900-00	Os08g0122700	Os08t0122700-01	Os08g0326000	Os08t0326000-01	Os08g0487400	Os08t0487400-00	Os09g0346500	Os09t0346500-04
Os01g0239700	Os01t0239700-02	Os01g0731100	Os01t0731100-01	Os01g0935700	Os01t0935700-02	Os02g0526000	Os02t0526000-02	Os02g0566000	Os02t0566000-01	Os02g0701700	Os02t0701700-01	Os02g0823200	Os02t0823200-00	Os03g0152800	Os03t0152800-01	Os03g0308200	Os03t0308200-02	Os03g0409400	Os03t0409400-00	Os04g0115650	Os04t0115650-00	Os04g0205101	Os04t0205101-00	Os04g0549600	Os04t0549600-02	Os04g0616700	Os04t0616700-01			Os05g0194550	Os05t0194550-01	Os05g0489600	Os05t0489600-03	Os06g0581300	Os06t0581300-02	Os07g0462800	Os07t0462800-00	Os07g0581550	Os07t0581550-00	Os07g0646000	Os07t0646000-01	Os08g0122800	Os08t0122800-02	Os08g0326100	Os08t0326100-01	Os08g0487500	Os08t0487500-01	Os09g0346600	Os09t0346600-01
Os01g0239700	Os01t0239700-03	Os01g0731150	Os01t0731150-00	Os01g0935800	Os01t0935800-01	Os02g0526400	Os02t0526400-01	Os02g0566300	Os02t0566300-03	Os02g0701900	Os02t0701900-01	Os02g0823300	Os02t0823300-01	Os03g0152800	Os03t0152800-02	Os03g0308200	Os03t0308200-01	Os03g0409500	Os03t0409500-00	Os04g0115700	Os04t0115700-01	Os04g0205200	Os04t0205200-00	Os04g0549600	Os04t0549600-01	Os04g0616700	Os04t0616700-03			Os05g0194600	Os05t0194600-01	Os05g0489600	Os05t0489600-01	Os06g0581500	Os06t0581500-01	Os07g0463100	Os07t0463100-01	Os07g0581700	Os07t0581700-01	Os07g0646100	Os07t0646100-00	Os08g0122800	Os08t0122800-01	Os08g0326300	Os08t0326300-01	Os08g0487700	Os08t0487700-00	Os09g0346700	Os09t0346700-01
Os01g0239700	Os01t0239700-01	Os01g0731201	Os01t0731201-01	Os01g0935900	Os01t0935900-02	Os02g0526500	Os02t0526500-01	Os02g0566300	Os02t0566300-01	Os02g0702000	Os02t0702000-01	Os02g0823300	Os02t0823300-02	Os03g0152800	Os03t0152800-03	Os03g0308500	Os03t0308500-01	Os03g0409600	Os03t0409600-01	Os04g0115700	Os04t0115700-02	Os04g0206000	Os04t0206000-00	Os04g0549650	Os04t0549650-00	Os04g0616700	Os04t0616700-04			Os05g0194600	Os05t0194600-02	Os05g0489700	Os05t0489700-01	Os06g0581701	Os06t0581701-01	Os07g0463400	Os07t0463400-01	Os07g0582400	Os07t0582400-01	Os07g0646200	Os07t0646200-00	Os08g0122900	Os08t0122900-01	Os08g0326400	Os08t0326400-01	Os08g0487800	Os08t0487800-01	Os09g0346700	Os09t0346700-02
Os01g0240600	Os01t0240600-01	Os01g0731600	Os01t0731600-00	Os01g0935900	Os01t0935900-01	Os02g0526600	Os02t0526600-01	Os02g0566300	Os02t0566300-02	Os02g0702100	Os02t0702100-01	Os02g0823400	Os02t0823400-01	Os03g0152900	Os03t0152900-01	Os03g0308600	Os03t0308600-01	Os03g0410000	Os03t0410000-01	Os04g0115800	Os04t0115800-01	Os04g0206100	Os04t0206100-00	Os04g0549700	Os04t0549700-01	Os04g0616700	Os04t0616700-02			Os05g0194900	Os05t0194900-01	Os05g0489750	Os05t0489750-00	Os06g0582400	Os06t0582400-01	Os07g0463500	Os07t0463500-00	Os07g0582450	Os07t0582450-00	Os07g0646300	Os07t0646300-01	Os08g0123101	Os08t0123101-01	Os08g0326500	Os08t0326500-01	Os08g0487850	Os08t0487850-00	Os09g0346900	Os09t0346900-01
Os01g0240700	Os01t0240700-00	Os01g0731700	Os01t0731700-00	Os01g0936000	Os01t0936000-00	Os02g0526650	Os02t0526650-01	Os02g0566400	Os02t0566400-01	Os02g0702300	Os02t0702300-01	Os02g0823500	Os02t0823500-00	Os03g0152950	Os03t0152950-00	Os03g0308700	Os03t0308700-00	Os03g0410100	Os03t0410100-01	Os04g0115900	Os04t0115900-00	Os04g0206200	Os04t0206200-02	Os04g0549800	Os04t0549800-00	Os04g0616750	Os04t0616750-00			Os05g0195000	Os05t0195000-01	Os05g0489800	Os05t0489800-01	Os06g0582600	Os06t0582600-01	Os07g0463600	Os07t0463600-00	Os07g0582500	Os07t0582500-01	Os07g0646300	Os07t0646300-02	Os08g0123300	Os08t0123300-01	Os08g0326600	Os08t0326600-01	Os08g0487900	Os08t0487900-01	Os09g0347101	Os09t0347101-00
Os01g0240725	Os01t0240725-00	Os01g0731800	Os01t0731800-02	Os01g0936100	Os01t0936100-02	Os02g0526700	Os02t0526700-00	Os02g0566450	Os02t0566450-00	Os02g0702351	Os02t0702351-00	Os02g0823600	Os02t0823600-01	Os03g0153000	Os03t0153000-00	Os03g0308800	Os03t0308800-03	Os03g0410300	Os03t0410300-01	Os04g0116200	Os04t0116200-01	Os04g0206200	Os04t0206200-01	Os04g0550200	Os04t0550200-01	Os04g0616800	Os04t0616800-00			Os05g0195101	Os05t0195101-01	Os05g0489900	Os05t0489900-01	Os06g0583400	Os06t0583400-01	Os07g0463800	Os07t0463800-00	Os07g0582600	Os07t0582600-00	Os07g0646400	Os07t0646400-01	Os08g0123400	Os08t0123400-00	Os08g0326700	Os08t0326700-00	Os08g0488100	Os08t0488100-00	Os09g0347300	Os09t0347300-01
Os01g0241000	Os01t0241000-01	Os01g0731800	Os01t0731800-01	Os01g0936100	Os01t0936100-01	Os02g0527100	Os02t0527100-01	Os02g0566500	Os02t0566500-01	Os02g0702400	Os02t0702400-01	Os02g0823700	Os02t0823700-00	Os03g0153100	Os03t0153100-00	Os03g0308800	Os03t0308800-02	Os03g0410300	Os03t0410300-02	Os04g0116600	Os04t0116600-01	Os04g0206300	Os04t0206300-00	Os04g0550300	Os04t0550300-01	Os04g0616900	Os04t0616900-01			Os05g0195200	Os05t0195200-01	Os05g0490000	Os05t0490000-01	Os06g0583400	Os06t0583400-02	Os07g0464001	Os07t0464001-01	Os07g0582700	Os07t0582700-01	Os07g0646500	Os07t0646500-00	Os08g0123600	Os08t0123600-01	Os08g0326900	Os08t0326900-01	Os08g0488700	Os08t0488700-00	Os09g0347401	Os09t0347401-00
Os01g0241100	Os01t0241100-01	Os01g0732000	Os01t0732000-01	Os01g0936200	Os01t0936200-01	Os02g0527200	Os02t0527200-01	Os02g0566700	Os02t0566700-01	Os02g0702500	Os02t0702500-03	Os02g0823800	Os02t0823800-02	Os03g0153400	Os03t0153400-01	Os03g0308800	Os03t0308800-01	Os03g0410700	Os03t0410700-01	Os04g0116650	Os04t0116650-00	Os04g0206350	Os04t0206350-00	Os04g0550400	Os04t0550400-01	Os04g0617050	Os04t0617050-01			Os05g0195500	Os05t0195500-01	Os05g0490100	Os05t0490100-01	Os06g0583501	Os06t0583501-00	Os07g0464200	Os07t0464200-00	Os07g0582800	Os07t0582800-01	Os07g0646600	Os07t0646600-01	Os08g0123833	Os08t0123833-00	Os08g0326900	Os08t0326900-02	Os08g0488800	Os08t0488800-00	Os09g0347500	Os09t0347500-01
Os01g0241400	Os01t0241400-01	Os01g0732100	Os01t0732100-00	Os01g0936600	Os01t0936600-01	Os02g0527300	Os02t0527300-01	Os02g0566750	Os02t0566750-00	Os02g0702500	Os02t0702500-04	Os02g0823800	Os02t0823800-01	Os03g0153500	Os03t0153500-00	Os03g0308850	Os03t0308850-00	Os03g0410900	Os03t0410900-01	Os04g0116800	Os04t0116800-01	Os04g0206401	Os04t0206401-00	Os04g0550500	Os04t0550500-05	Os04g0617200	Os04t0617200-01			Os05g0195700	Os05t0195700-02	Os05g0490150	Os05t0490150-00	Os06g0583600	Os06t0583600-00	Os07g0464600	Os07t0464600-01	Os07g0582850	Os07t0582850-00	Os07g0646700	Os07t0646700-00	Os08g0123900	Os08t0123900-00	Os08g0327100	Os08t0327100-01	Os08g0489100	Os08t0489100-00	Os09g0347550	Os09t0347550-00
Os01g0242200	Os01t0242200-01	Os01g0732200	Os01t0732200-01	Os01g0936700	Os01t0936700-01	Os02g0527500	Os02t0527500-00	Os02g0566800	Os02t0566800-01	Os02g0702500	Os02t0702500-02	Os02g0823900	Os02t0823900-00	Os03g0153900	Os03t0153900-01	Os03g0308900	Os03t0308900-01	Os03g0411000	Os03t0411000-01	Os04g0116900	Os04t0116900-00	Os04g0206450	Os04t0206450-01	Os04g0550500	Os04t0550500-03	Os04g0617350	Os04t0617350-00			Os05g0195700	Os05t0195700-01	Os05g0490200	Os05t0490200-02	Os06g0583900	Os06t0583900-01	Os07g0464700	Os07t0464700-00	Os07g0582900	Os07t0582900-01	Os07g0646800	Os07t0646800-01	Os08g0124000	Os08t0124000-01	Os08g0327150	Os08t0327150-00	Os08g0489300	Os08t0489300-02	Os09g0347601	Os09t0347601-00
Os01g0242300	Os01t0242300-01	Os01g0732300	Os01t0732300-01	Os01g0936700	Os01t0936700-02	Os02g0527600	Os02t0527600-01	Os02g0566900	Os02t0566900-01	Os02g0702500	Os02t0702500-01	Os02g0823950	Os02t0823950-00	Os03g0154000	Os03t0154000-01	Os03g0309000	Os03t0309000-01	Os03g0411100	Os03t0411100-01	Os04g0117100	Os04t0117100-01	Os04g0206500	Os04t0206500-01	Os04g0550500	Os04t0550500-02	Os04g0617500	Os04t0617500-00			Os05g0195901	Os05t0195901-00	Os05g0490200	Os05t0490200-01	Os06g0584000	Os06t0584000-00	Os07g0465100	Os07t0465100-01	Os07g0583000	Os07t0583000-01	Os07g0647100	Os07t0647100-01	Os08g0124000	Os08t0124000-02	Os08g0327200	Os08t0327200-01	Os08g0489300	Os08t0489300-03	Os09g0347700	Os09t0347700-01
Os01g0242333	Os01t0242333-00	Os01g0732700	Os01t0732700-01	Os01g0936800	Os01t0936800-02	Os02g0527650	Os02t0527650-00	Os02g0567000	Os02t0567000-01	Os02g0702600	Os02t0702600-03	Os02g0824000	Os02t0824000-00	Os03g0154100	Os03t0154100-01	Os03g0309200	Os03t0309200-01	Os03g0411100	Os03t0411100-02	Os04g0117150	Os04t0117150-00	Os04g0206600	Os04t0206600-01	Os04g0550500	Os04t0550500-01	Os04g0617600	Os04t0617600-01			Os05g0196100	Os05t0196100-02	Os05g0490200	Os05t0490200-03	Os06g0584200	Os06t0584200-03	Os07g0466000	Os07t0466000-00	Os07g0583200	Os07t0583200-01	Os07g0647200	Os07t0647200-00	Os08g0124050	Os08t0124050-00	Os08g0327400	Os08t0327400-01	Os08g0489300	Os08t0489300-01	Os09g0347750	Os09t0347750-00
Os01g0242400	Os01t0242400-01	Os01g0732700	Os01t0732700-02	Os01g0936800	Os01t0936800-01	Os02g0527700	Os02t0527700-01	Os02g0567100	Os02t0567100-01	Os02g0702600	Os02t0702600-01	Os02g0824100	Os02t0824100-00	Os03g0154300	Os03t0154300-01	Os03g0309200	Os03t0309200-02	Os03g0411300	Os03t0411300-01	Os04g0117200	Os04t0117200-01	Os04g0206650	Os04t0206650-00	Os04g0550600	Os04t0550600-01	Os04g0617700	Os04t0617700-01			Os05g0196100	Os05t0196100-01	Os05g0490300	Os05t0490300-01	Os06g0584200	Os06t0584200-01	Os07g0466200	Os07t0466200-01	Os07g0583300	Os07t0583300-00	Os07g0647300	Os07t0647300-01	Os08g0124100	Os08t0124100-01	Os08g0327501	Os08t0327501-01	Os08g0489800	Os08t0489800-01	Os09g0347800	Os09t0347800-01
Os01g0242450	Os01t0242450-00	Os01g0732801	Os01t0732801-01	Os01g0936850	Os01t0936850-00			Os02g0567200	Os02t0567200-01	Os02g0702600	Os02t0702600-02	Os02g0824300	Os02t0824300-01	Os03g0154700	Os03t0154700-01	Os03g0309250	Os03t0309250-00	Os03g0411500	Os03t0411500-01	Os04g0117250	Os04t0117250-01	Os04g0206700	Os04t0206700-01	Os04g0550700	Os04t0550700-01	Os04g0617800	Os04t0617800-01			Os05g0196200	Os05t0196200-01	Os05g0490400	Os05t0490400-01	Os06g0584200	Os06t0584200-02	Os07g0466200	Os07t0466200-02	Os07g0583500	Os07t0583500-00	Os07g0647400	Os07t0647400-00	Os08g0124250	Os08t0124250-00	Os08g0327550	Os08t0327550-00	Os08g0490000	Os08t0490000-01	Os09g0347900	Os09t0347900-01
Os01g0242500	Os01t0242500-01	Os01g0733001	Os01t0733001-00	Os01g0936900	Os01t0936900-00			Os02g0567450	Os02t0567450-00	Os02g0702633	Os02t0702633-00	Os02g0824350	Os02t0824350-00	Os03g0154750	Os03t0154750-00	Os03g0309300	Os03t0309300-00	Os03g0411600	Os03t0411600-00	Os04g0117300	Os04t0117300-02	Os04g0206700	Os04t0206700-02	Os04g0550800	Os04t0550800-01	Os04g0617900	Os04t0617900-01			Os05g0196250	Os05t0196250-00	Os05g0490500	Os05t0490500-01	Os06g0584400	Os06t0584400-01	Os07g0466300	Os07t0466300-01	Os07g0583600	Os07t0583600-03	Os07g0647500	Os07t0647500-01	Os08g0124500	Os08t0124500-01	Os08g0327700	Os08t0327700-01	Os08g0490000	Os08t0490000-02	Os09g0348400	Os09t0348400-00
Os01g0242600	Os01t0242600-01	Os01g0733100	Os01t0733100-00	Os01g0936950	Os01t0936950-00			Os02g0567800	Os02t0567800-01	Os02g0702700	Os02t0702700-01	Os02g0824400	Os02t0824400-01	Os03g0155000	Os03t0155000-00	Os03g0309400	Os03t0309400-01	Os03g0411800	Os03t0411800-01	Os04g0117300	Os04t0117300-01	Os04g0206850	Os04t0206850-00	Os04g0550833	Os04t0550833-00	Os04g0618050	Os04t0618050-01			Os05g0196400	Os05t0196400-01	Os05g0490600	Os05t0490600-00	Os06g0585900	Os06t0585900-01	Os07g0466500	Os07t0466500-00	Os07g0583600	Os07t0583600-01	Os07g0647550	Os07t0647550-00	Os08g0124500	Os08t0124500-02	Os08g0328050	Os08t0328050-00	Os08g0490100	Os08t0490100-01	Os09g0348600	Os09t0348600-00
Os01g0242600	Os01t0242600-02	Os01g0733200	Os01t0733200-01	Os01g0937000	Os01t0937000-01			Os02g0567850	Os02t0567850-01	Os02g0702800	Os02t0702800-01	Os02g0824500	Os02t0824500-01	Os03g0155300	Os03t0155300-00	Os03g0309800	Os03t0309800-01	Os03g0411900	Os03t0411900-01	Os04g0117500	Os04t0117500-00	Os04g0207501	Os04t0207501-01	Os04g0550866	Os04t0550866-00	Os04g0618100	Os04t0618100-01			Os05g0196400	Os05t0196400-02	Os05g0490700	Os05t0490700-01	Os06g0585900	Os06t0585900-02	Os07g0467200	Os07t0467200-01	Os07g0583600	Os07t0583600-02	Os07g0647600	Os07t0647600-01	Os08g0124533	Os08t0124533-00	Os08g0328300	Os08t0328300-01	Os08g0490300	Os08t0490300-01	Os09g0348766	Os09t0348766-01
Os01g0242800	Os01t0242800-00	Os01g0733500	Os01t0733500-01	Os01g0937012	Os01t0937012-00			Os02g0567900	Os02t0567900-01	Os02g0703300	Os02t0703300-01	Os02g0824600	Os02t0824600-00	Os03g0155400	Os03t0155400-00	Os03g0309800	Os03t0309800-02	Os03g0412200	Os03t0412200-01	Os04g0117600	Os04t0117600-01	Os04g0207600	Os04t0207600-01	Os04g0550900	Os04t0550900-00	Os04g0618200	Os04t0618200-01			Os05g0196500	Os05t0196500-01	Os05g0490700	Os05t0490700-02	Os06g0585950	Os06t0585950-00	Os07g0467500	Os07t0467500-01	Os07g0583700	Os07t0583700-01	Os07g0647800	Os07t0647800-01	Os08g0124566	Os08t0124566-00	Os08g0328300	Os08t0328300-02	Os08g0490400	Os08t0490400-00	Os09g0349100	Os09t0349100-00
Os01g0242900	Os01t0242900-02	Os01g0733600	Os01t0733600-01	Os01g0937025	Os01t0937025-00			Os02g0568100	Os02t0568100-01	Os02g0703300	Os02t0703300-03	Os02g0824700	Os02t0824700-01	Os03g0155500	Os03t0155500-00	Os03g0310000	Os03t0310000-01	Os03g0412200	Os03t0412200-02	Os04g0117900	Os04t0117900-01	Os04g0208200	Os04t0208200-01	Os04g0551200	Os04t0551200-01	Os04g0618200	Os04t0618200-02			Os05g0196600	Os05t0196600-00	Os05g0490800	Os05t0490800-01	Os06g0585982	Os06t0585982-00	Os07g0467600	Os07t0467600-01	Os07g0584000	Os07t0584000-01	Os07g0647800	Os07t0647800-02	Os08g0124600	Os08t0124600-00	Os08g0328350	Os08t0328350-00	Os08g0490600	Os08t0490600-01	Os09g0349600	Os09t0349600-01
Os01g0242900	Os01t0242900-01	Os01g0733700	Os01t0733700-00	Os01g0937050	Os01t0937050-01			Os02g0568200	Os02t0568200-00	Os02g0703300	Os02t0703300-02	Os02g0824800	Os02t0824800-00	Os03g0155566	Os03t0155566-00	Os03g0310400	Os03t0310400-01	Os03g0412300	Os03t0412300-01	Os04g0118100	Os04t0118100-01	Os04g0208400	Os04t0208400-01	Os04g0551300	Os04t0551300-02	Os04g0618301	Os04t0618301-00			Os05g0196700	Os05t0196700-01	Os05g0490900	Os05t0490900-01	Os06g0586000	Os06t0586000-01	Os07g0467600	Os07t0467600-02	Os07g0584100	Os07t0584100-01	Os07g0647900	Os07t0647900-01	Os08g0124651	Os08t0124651-00	Os08g0328600	Os08t0328600-01	Os08g0490700	Os08t0490700-01	Os09g0349650	Os09t0349650-00
Os01g0243000	Os01t0243000-01	Os01g0733801	Os01t0733801-00	Os01g0937100	Os01t0937100-01			Os02g0568600	Os02t0568600-00	Os02g0703600	Os02t0703600-01	Os02g0824900	Os02t0824900-01	Os03g0155632	Os03t0155632-00	Os03g0310500	Os03t0310500-01	Os03g0412400	Os03t0412400-01	Os04g0118400	Os04t0118400-01	Os04g0208425	Os04t0208425-00	Os04g0551300	Os04t0551300-01	Os04g0618400	Os04t0618400-01			Os05g0196800	Os05t0196800-00	Os05g0491000	Os05t0491000-01	Os06g0586150	Os06t0586150-00	Os07g0467800	Os07t0467800-01	Os07g0584200	Os07t0584200-01	Os07g0648000	Os07t0648000-01	Os08g0124700	Os08t0124700-01	Os08g0330301	Os08t0330301-00	Os08g0490800	Os08t0490800-00	Os09g0349675	Os09t0349675-00
Os01g0243100	Os01t0243100-01	Os01g0734000	Os01t0734000-01	Os01g0937200	Os01t0937200-01			Os02g0568700	Os02t0568700-00	Os02g0703700	Os02t0703700-00	Os02g0824900	Os02t0824900-02	Os03g0155700	Os03t0155700-00	Os03g0310600	Os03t0310600-01	Os03g0412800	Os03t0412800-01	Os04g0118400	Os04t0118400-03	Os04g0208450	Os04t0208450-01	Os04g0551400	Os04t0551400-00	Os04g0618500	Os04t0618500-01			Os05g0197200	Os05t0197200-00	Os05g0491100	Os05t0491100-01	Os06g0586300	Os06t0586300-01	Os07g0467850	Os07t0467850-00	Os07g0584283	Os07t0584283-00	Os07g0648100	Os07t0648100-01	Os08g0124750	Os08t0124750-00	Os08g0330800	Os08t0330800-01	Os08g0490900	Os08t0490900-00	Os09g0349700	Os09t0349700-01
Os01g0243200	Os01t0243200-01	Os01g0734100	Os01t0734100-01	Os01g0937300	Os01t0937300-02			Os02g0569000	Os02t0569000-01	Os02g0703800	Os02t0703800-01	Os02g0825033	Os02t0825033-00	Os03g0155900	Os03t0155900-01	Os03g0310633	Os03t0310633-00	Os03g0412850	Os03t0412850-00	Os04g0118400	Os04t0118400-02	Os04g0208500	Os04t0208500-01	Os04g0551500	Os04t0551500-01	Os04g0618600	Os04t0618600-01			Os05g0197300	Os05t0197300-01	Os05g0491100	Os05t0491100-02	Os06g0586900	Os06t0586900-02	Os07g0467900	Os07t0467900-01	Os07g0584366	Os07t0584366-00	Os07g0648233	Os07t0648233-00	Os08g0124850	Os08t0124850-00	Os08g0330900	Os08t0330900-00	Os08g0491000	Os08t0491000-01	Os09g0349800	Os09t0349800-00
Os01g0243200	Os01t0243200-02	Os01g0734150	Os01t0734150-00	Os01g0937300	Os01t0937300-01			Os02g0569400	Os02t0569400-02	Os02g0703900	Os02t0703900-02	Os02g0825166	Os02t0825166-00	Os03g0155933	Os03t0155933-00	Os03g0310666	Os03t0310666-00	Os03g0412900	Os03t0412900-00	Os04g0118450	Os04t0118450-00	Os04g0208550	Os04t0208550-00	Os04g0551550	Os04t0551550-00	Os04g0618700	Os04t0618700-01			Os05g0197500	Os05t0197500-00	Os05g0491200	Os05t0491200-01	Os06g0586900	Os06t0586900-01	Os07g0468100	Os07t0468100-01	Os07g0584500	Os07t0584500-01	Os07g0648266	Os07t0648266-00	Os08g0125006	Os08t0125006-00	Os08g0331000	Os08t0331000-01	Os08g0491100	Os08t0491100-01	Os09g0350900	Os09t0350900-01
Os01g0243300	Os01t0243300-01	Os01g0734200	Os01t0734200-00	Os01g0937300	Os01t0937300-03			Os02g0569400	Os02t0569400-01	Os02g0703900	Os02t0703900-01	Os02g0825301	Os02t0825301-00	Os03g0155966	Os03t0155966-00	Os03g0310701	Os03t0310701-00	Os03g0413000	Os03t0413000-01	Os04g0118500	Os04t0118500-01	Os04g0208600	Os04t0208600-01	Os04g0551600	Os04t0551600-01	Os04g0618800	Os04t0618800-00			Os05g0197900	Os05t0197900-01	Os05g0491200	Os05t0491200-02	Os06g0587000	Os06t0587000-00	Os07g0468100	Os07t0468100-02	Os07g0584500	Os07t0584500-02	Os07g0648300	Os07t0648300-01	Os08g0125059	Os08t0125059-00	Os08g0331100	Os08t0331100-00	Os08g0491200	Os08t0491200-01	Os09g0351700	Os09t0351700-00
Os01g0243400	Os01t0243400-01	Os01g0734333	Os01t0734333-00	Os01g0937366	Os01t0937366-00			Os02g0569900	Os02t0569900-01	Os02g0704000	Os02t0704000-01	Os02g0825367	Os02t0825367-00	Os03g0156000	Os03t0156000-00	Os03g0310800	Os03t0310800-01	Os03g0413100	Os03t0413100-02	Os04g0118700	Os04t0118700-00	Os04g0208800	Os04t0208800-01	Os04g0551700	Os04t0551700-01	Os04g0618950	Os04t0618950-00			Os05g0198000	Os05t0198000-01	Os05g0491400	Os05t0491400-01	Os06g0587100	Os06t0587100-00	Os07g0468500	Os07t0468500-01	Os07g0584550	Os07t0584550-00	Os07g0648400	Os07t0648400-00	Os08g0125112	Os08t0125112-00	Os08g0331800	Os08t0331800-01	Os08g0491400	Os08t0491400-01	Os09g0351800	Os09t0351800-00
Os01g0243450	Os01t0243450-00	Os01g0734399	Os01t0734399-00	Os01g0937400	Os01t0937400-02			Os02g0570300	Os02t0570300-00	Os02g0704131	Os02t0704131-00	Os02g0825500	Os02t0825500-01	Os03g0156100	Os03t0156100-00	Os03g0310900	Os03t0310900-01	Os03g0413100	Os03t0413100-03	Os04g0118800	Os04t0118800-00	Os04g0208900	Os04t0208900-00	Os04g0551800	Os04t0551800-01	Os04g0619000	Os04t0619000-01			Os05g0198100	Os05t0198100-01	Os05g0491500	Os05t0491500-02	Os06g0587200	Os06t0587200-00	Os07g0468900	Os07t0468900-02	Os07g0584750	Os07t0584750-00	Os07g0648566	Os07t0648566-01	Os08g0125200	Os08t0125200-01	Os08g0331900	Os08t0331900-01	Os08g0491700	Os08t0491700-00	Os09g0351900	Os09t0351900-00
Os01g0243600	Os01t0243600-00	Os01g0734466	Os01t0734466-01	Os01g0937400	Os01t0937400-01			Os02g0570400	Os02t0570400-01	Os02g0704262	Os02t0704262-00	Os02g0825550	Os02t0825550-00	Os03g0156200	Os03t0156200-00	Os03g0311000	Os03t0311000-01	Os03g0413100	Os03t0413100-01	Os04g0118900	Os04t0118900-01	Os04g0209200	Os04t0209200-01	Os04g0552000	Os04t0552000-00	Os04g0619200	Os04t0619200-02			Os05g0198200	Os05t0198200-00	Os05g0491500	Os05t0491500-01	Os06g0587300	Os06t0587300-01	Os07g0468900	Os07t0468900-01	Os07g0584900	Os07t0584900-01	Os07g0648700	Os07t0648700-00	Os08g0125250	Os08t0125250-00	Os08g0332100	Os08t0332100-01	Os08g0492000	Os08t0492000-01	Os09g0352400	Os09t0352400-01
Os01g0243700	Os01t0243700-02	Os01g0734501	Os01t0734501-00	Os01g0937500	Os01t0937500-01			Os02g0570500	Os02t0570500-01	Os02g0704300	Os02t0704300-01	Os02g0825600	Os02t0825600-02	Os03g0156300	Os03t0156300-00	Os03g0311300	Os03t0311300-02	Os03g0413250	Os03t0413250-00	Os04g0119000	Os04t0119000-01	Os04g0209300	Os04t0209300-01	Os04g0552066	Os04t0552066-00	Os04g0619200	Os04t0619200-01			Os05g0198400	Os05t0198400-01	Os05g0491700	Os05t0491700-00	Os06g0587900	Os06t0587900-00	Os07g0469100	Os07t0469100-01	Os07g0585000	Os07t0585000-01	Os07g0648900	Os07t0648900-00	Os08g0125300	Os08t0125300-01	Os08g0332150	Os08t0332150-00	Os08g0492100	Os08t0492100-03	Os09g0352400	Os09t0352400-02
Os01g0243700	Os01t0243700-01	Os01g0734600	Os01t0734600-01	Os01g0937600	Os01t0937600-01			Os02g0570600	Os02t0570600-00	Os02g0704500	Os02t0704500-01	Os02g0825600	Os02t0825600-01	Os03g0156366	Os03t0156366-00	Os03g0311300	Os03t0311300-01	Os03g0413400	Os03t0413400-01	Os04g0119000	Os04t0119000-02	Os04g0209450	Os04t0209450-00	Os04g0552200	Os04t0552200-00	Os04g0619200	Os04t0619200-03			Os05g0198700	Os05t0198700-01	Os05g0491800	Os05t0491800-00	Os06g0588450	Os06t0588450-00	Os07g0469100	Os07t0469100-02	Os07g0585100	Os07t0585100-01	Os07g0649100	Os07t0649100-00	Os08g0125450	Os08t0125450-00	Os08g0332400	Os08t0332400-00	Os08g0492100	Os08t0492100-02	Os09g0353200	Os09t0353200-00
Os01g0243800	Os01t0243800-01	Os01g0734800	Os01t0734800-01	Os01g0937800	Os01t0937800-00			Os02g0570700	Os02t0570700-01	Os02g0704600	Os02t0704600-01	Os02g0825650	Os02t0825650-01	Os03g0156432	Os03t0156432-00	Os03g0311300	Os03t0311300-03	Os03g0414100	Os03t0414100-01	Os04g0119200	Os04t0119200-01	Os04g0210250	Os04t0210250-01	Os04g0552250	Os04t0552250-00	Os04g0619300	Os04t0619300-01			Os05g0198950	Os05t0198950-00	Os05g0491900	Os05t0491900-00	Os06g0588800	Os06t0588800-00	Os07g0469200	Os07t0469200-02	Os07g0585200	Os07t0585200-01	Os07g0649200	Os07t0649200-01	Os08g0125700	Os08t0125700-00	Os08g0332600	Os08t0332600-00	Os08g0492100	Os08t0492100-01	Os09g0353400	Os09t0353400-00
Os01g0243901	Os01t0243901-00	Os01g0734800	Os01t0734800-02	Os01g0937850	Os01t0937850-00			Os02g0570800	Os02t0570800-00	Os02g0704800	Os02t0704800-01	Os02g0825675	Os02t0825675-00	Os03g0156500	Os03t0156500-01	Os03g0311401	Os03t0311401-01	Os03g0414200	Os03t0414200-00	Os04g0119300	Os04t0119300-00	Os04g0210700	Os04t0210700-00	Os04g0552300	Os04t0552300-01	Os04g0619300	Os04t0619300-02			Os05g0199100	Os05t0199100-01	Os05g0492000	Os05t0492000-00	Os06g0588900	Os06t0588900-01	Os07g0469600	Os07t0469600-01	Os07g0585300	Os07t0585300-01	Os07g0649300	Os07t0649300-00	Os08g0125800	Os08t0125800-01	Os08g0332700	Os08t0332700-02	Os08g0492150	Os08t0492150-00	Os09g0353700	Os09t0353700-00
Os01g0244000	Os01t0244000-00	Os01g0735300	Os01t0735300-01	Os01g0937900	Os01t0937900-00			Os02g0571000	Os02t0571000-00	Os02g0704900	Os02t0704900-01	Os02g0825700	Os02t0825700-01	Os03g0156600	Os03t0156600-01	Os03g0311600	Os03t0311600-01	Os03g0414400	Os03t0414400-01	Os04g0119400	Os04t0119400-01	Os04g0210800	Os04t0210800-00	Os04g0552400	Os04t0552400-01	Os04g0619400	Os04t0619400-01			Os05g0199500	Os05t0199500-01	Os05g0492100	Os05t0492100-01	Os06g0589300	Os06t0589300-01	Os07g0469701	Os07t0469701-01	Os07g0585500	Os07t0585500-01	Os07g0649400	Os07t0649400-01	Os08g0125850	Os08t0125850-00	Os08g0332700	Os08t0332700-03	Os08g0492400	Os08t0492400-01	Os09g0354100	Os09t0354100-00
Os01g0244150	Os01t0244150-00	Os01g0735450	Os01t0735450-01	Os01g0938100	Os01t0938100-01			Os02g0571100	Os02t0571100-01	Os02g0704900	Os02t0704900-02	Os02g0825850	Os02t0825850-00	Os03g0156700	Os03t0156700-01	Os03g0312100	Os03t0312100-00	Os03g0414900	Os03t0414900-00	Os04g0119500	Os04t0119500-01	Os04g0211700	Os04t0211700-00	Os04g0552550	Os04t0552550-00	Os04g0619450	Os04t0619450-00			Os05g0199500	Os05t0199500-02	Os05g0492200	Os05t0492200-01	Os06g0589500	Os06t0589500-01	Os07g0470300	Os07t0470300-00	Os07g0585600	Os07t0585600-01	Os07g0649500	Os07t0649500-00	Os08g0126000	Os08t0126000-00	Os08g0332700	Os08t0332700-04	Os08g0492500	Os08t0492500-01	Os09g0354300	Os09t0354300-00
Os01g0244400	Os01t0244400-01	Os01g0735500	Os01t0735500-01	Os01g0938200	Os01t0938200-01			Os02g0571300	Os02t0571300-01	Os02g0704933	Os02t0704933-00	Os02g0826000	Os02t0826000-00	Os03g0157000	Os03t0157000-00	Os03g0312300	Os03t0312300-01	Os03g0415050	Os03t0415050-00	Os04g0119500	Os04t0119500-03	Os04g0211900	Os04t0211900-01	Os04g0552700	Os04t0552700-01	Os04g0619500	Os04t0619500-01			Os05g0199700	Os05t0199700-01	Os05g0492300	Os05t0492300-00	Os06g0589600	Os06t0589600-01	Os07g0470400	Os07t0470400-02	Os07g0585700	Os07t0585700-01	Os07g0649600	Os07t0649600-00	Os08g0126100	Os08t0126100-00	Os08g0332700	Os08t0332700-01	Os08g0492600	Os08t0492600-00	Os09g0354900	Os09t0354900-01
Os01g0244966	Os01t0244966-00	Os01g0735632	Os01t0735632-01	Os01g0938400	Os01t0938400-01			Os02g0571800	Os02t0571800-00	Os02g0704966	Os02t0704966-00	Os02g0826016	Os02t0826016-00	Os03g0157300	Os03t0157300-01	Os03g0312350	Os03t0312350-00	Os03g0415200	Os03t0415200-01	Os04g0119500	Os04t0119500-02	Os04g0212200	Os04t0212200-01	Os04g0553000	Os04t0553000-01	Os04g0619600	Os04t0619600-01			Os05g0199800	Os05t0199800-01	Os05g0492500	Os05t0492500-01	Os06g0589700	Os06t0589700-01	Os07g0470700	Os07t0470700-01	Os07g0585800	Os07t0585800-01	Os07g0649800	Os07t0649800-00	Os08g0126300	Os08t0126300-03	Os08g0332800	Os08t0332800-01	Os08g0493100	Os08t0493100-01	Os09g0355400	Os09t0355400-01
Os01g0245000	Os01t0245000-00	Os01g0735900	Os01t0735900-01	Os01g0938600	Os01t0938600-01			Os02g0571900	Os02t0571900-01	Os02g0705000	Os02t0705000-01	Os02g0826032	Os02t0826032-00	Os03g0157300	Os03t0157300-02	Os03g0312500	Os03t0312500-01	Os03g0415351	Os03t0415351-00	Os04g0119800	Os04t0119800-01	Os04g0212450	Os04t0212450-00	Os04g0553000	Os04t0553000-02	Os04g0619600	Os04t0619600-03			Os05g0200100	Os05t0200100-01	Os05g0492600	Os05t0492600-00	Os06g0589750	Os06t0589750-00	Os07g0470800	Os07t0470800-00	Os07g0585900	Os07t0585900-00	Os07g0650000	Os07t0650000-01	Os08g0126300	Os08t0126300-01	Os08g0333000	Os08t0333000-02	Os08g0493100	Os08t0493100-02	Os09g0355400	Os09t0355400-02
Os01g0245532	Os01t0245532-00	Os01g0736000	Os01t0736000-01	Os01g0938900	Os01t0938900-02			Os02g0572000	Os02t0572000-01	Os02g0705100	Os02t0705100-01	Os02g0826050	Os02t0826050-00	Os03g0157400	Os03t0157400-02	Os03g0312500	Os03t0312500-02	Os03g0415500	Os03t0415500-01	Os04g0120000	Os04t0120000-00	Os04g0212700	Os04t0212700-00	Os04g0553050	Os04t0553050-00	Os04g0619600	Os04t0619600-02			Os05g0200100	Os05t0200100-02	Os05g0493100	Os05t0493100-01	Os06g0589800	Os06t0589800-01	Os07g0471000	Os07t0471000-01	Os07g0586000	Os07t0586000-01	Os07g0650100	Os07t0650100-00	Os08g0126300	Os08t0126300-02	Os08g0333000	Os08t0333000-01	Os08g0493500	Os08t0493500-00	Os09g0356000	Os09t0356000-00
Os01g0245600	Os01t0245600-00	Os01g0736100	Os01t0736100-02	Os01g0938900	Os01t0938900-01			Os02g0572050	Os02t0572050-00	Os02g0705300	Os02t0705300-01	Os02g0826100	Os02t0826100-01	Os03g0157400	Os03t0157400-01	Os03g0312600	Os03t0312600-03	Os03g0415600	Os03t0415600-00	Os04g0120100	Os04t0120100-00	Os04g0213100	Os04t0213100-01	Os04g0553300	Os04t0553300-01	Os04g0619700	Os04t0619700-01			Os05g0200160	Os05t0200160-00	Os05g0493133	Os05t0493133-00	Os06g0589900	Os06t0589900-01	Os07g0471050	Os07t0471050-01	Os07g0586100	Os07t0586100-01	Os07g0650200	Os07t0650200-00	Os08g0126350	Os08t0126350-00	Os08g0333100	Os08t0333100-01	Os08g0493800	Os08t0493800-01	Os09g0356100	Os09t0356100-01
Os01g0245700	Os01t0245700-00	Os01g0736100	Os01t0736100-01	Os01g0939000	Os01t0939000-01			Os02g0572200	Os02t0572200-01	Os02g0705300	Os02t0705300-03	Os02g0826200	Os02t0826200-01	Os03g0157450	Os03t0157450-00	Os03g0312600	Os03t0312600-01	Os03g0415700	Os03t0415700-00	Os04g0120300	Os04t0120300-00	Os04g0213800	Os04t0213800-00	Os04g0553401	Os04t0553401-00	Os04g0619800	Os04t0619800-00			Os05g0200280	Os05t0200280-01	Os05g0493166	Os05t0493166-00	Os06g0589950	Os06t0589950-00	Os07g0471100	Os07t0471100-01	Os07g0586200	Os07t0586200-03	Os07g0650300	Os07t0650300-01			Os08g0333233	Os08t0333233-00	Os08g0493900	Os08t0493900-02	Os09g0356200	Os09t0356200-01
Os01g0245901	Os01t0245901-00	Os01g0736300	Os01t0736300-01	Os01g0939100	Os01t0939100-01			Os02g0572300	Os02t0572300-00	Os02g0705300	Os02t0705300-04	Os02g0826300	Os02t0826300-01	Os03g0157500	Os03t0157500-01	Os03g0312600	Os03t0312600-02	Os03g0415750	Os03t0415750-01	Os04g0120350	Os04t0120350-00	Os04g0217500	Os04t0217500-00	Os04g0553500	Os04t0553500-01	Os04g0619900	Os04t0619900-00			Os05g0200340	Os05t0200340-00	Os05g0493400	Os05t0493400-01	Os06g0590301	Os06t0590301-01	Os07g0471200	Os07t0471200-01	Os07g0586200	Os07t0586200-02	Os07g0650375	Os07t0650375-00			Os08g0333500	Os08t0333500-00	Os08g0493900	Os08t0493900-01	Os09g0356300	Os09t0356300-01
Os01g0246100	Os01t0246100-01	Os01g0736400	Os01t0736400-02	Os01g0939150	Os01t0939150-00			Os02g0572351	Os02t0572351-00	Os02g0705300	Os02t0705300-02	Os02g0826400	Os02t0826400-00	Os03g0157600	Os03t0157600-00	Os03g0313000	Os03t0313000-01	Os03g0416200	Os03t0416200-01	Os04g0121100	Os04t0121100-01	Os04g0217600	Os04t0217600-01	Os04g0553650	Os04t0553650-00	Os04g0620000	Os04t0620000-01			Os05g0200400	Os05t0200400-01	Os05g0493500	Os05t0493500-00	Os06g0590500	Os06t0590500-01	Os07g0471300	Os07t0471300-01	Os07g0586200	Os07t0586200-01	Os07g0650451	Os07t0650451-00			Os08g0333701	Os08t0333701-00	Os08g0494000	Os08t0494000-01	Os09g0356800	Os09t0356800-01
Os01g0246200	Os01t0246200-00	Os01g0736400	Os01t0736400-01	Os01g0939200	Os01t0939200-01			Os02g0572400	Os02t0572400-02	Os02g0705400	Os02t0705400-01	Os02g0826500	Os02t0826500-03	Os03g0157700	Os03t0157700-01	Os03g0313100	Os03t0313100-01	Os03g0416200	Os03t0416200-02	Os04g0121200	Os04t0121200-00	Os04g0217900	Os04t0217900-01	Os04g0553800	Os04t0553800-01	Os04g0620132	Os04t0620132-00			Os05g0200500	Os05t0200500-02	Os05g0493600	Os05t0493600-00	Os06g0590550	Os06t0590550-00	Os07g0471683	Os07t0471683-01	Os07g0586266	Os07t0586266-00	Os07g0650600	Os07t0650600-02			Os08g0334250	Os08t0334250-00	Os08g0494100	Os08t0494100-01	Os09g0357250	Os09t0357250-00
Os01g0246400	Os01t0246400-01	Os01g0736450	Os01t0736450-00	Os01g0939300	Os01t0939300-01			Os02g0572400	Os02t0572400-01	Os02g0705400	Os02t0705400-02	Os02g0826500	Os02t0826500-02	Os03g0157700	Os03t0157700-02	Os03g0313300	Os03t0313300-01	Os03g0416250	Os03t0416250-00	Os04g0121300	Os04t0121300-00	Os04g0218100	Os04t0218100-01	Os04g0553800	Os04t0553800-03	Os04g0620200	Os04t0620200-01			Os05g0200601	Os05t0200601-00	Os05g0493800	Os05t0493800-01	Os06g0590600	Os06t0590600-01	Os07g0471900	Os07t0471900-00	Os07g0586500	Os07t0586500-02	Os07g0650600	Os07t0650600-03			Os08g0334300	Os08t0334300-00	Os08g0494100	Os08t0494100-02	Os09g0357300	Os09t0357300-01
Os01g0246500	Os01t0246500-01	Os01g0736500	Os01t0736500-01	Os01g0939400	Os01t0939400-01			Os02g0572500	Os02t0572500-00	Os02g0705500	Os02t0705500-02	Os02g0826500	Os02t0826500-01	Os03g0157800	Os03t0157800-03	Os03g0313600	Os03t0313600-01	Os03g0416300	Os03t0416300-01	Os04g0121800	Os04t0121800-01	Os04g0218100	Os04t0218100-02	Os04g0553800	Os04t0553800-02	Os04g0620400	Os04t0620400-01			Os05g0200700	Os05t0200700-01	Os05g0494000	Os05t0494000-01	Os06g0590700	Os06t0590700-01	Os07g0472100	Os07t0472100-00	Os07g0586500	Os07t0586500-01	Os07g0650600	Os07t0650600-04			Os08g0334701	Os08t0334701-01	Os08g0494200	Os08t0494200-01	Os09g0357400	Os09t0357400-00
Os01g0246601	Os01t0246601-00	Os01g0736551	Os01t0736551-01	Os01g0939450	Os01t0939450-00			Os02g0572600	Os02t0572600-01	Os02g0705500	Os02t0705500-01	Os02g0826533	Os02t0826533-00	Os03g0157800	Os03t0157800-01	Os03g0313800	Os03t0313800-00	Os03g0416300	Os03t0416300-02	Os04g0121900	Os04t0121900-01	Os04g0218350	Os04t0218350-01	Os04g0554000	Os04t0554000-00	Os04g0620500	Os04t0620500-01			Os05g0201300	Os05t0201300-01	Os05g0494050	Os05t0494050-00	Os06g0590800	Os06t0590800-00	Os07g0472200	Os07t0472200-01	Os07g0586550	Os07t0586550-00	Os07g0651400	Os07t0651400-00			Os08g0334900	Os08t0334900-01	Os08g0494300	Os08t0494300-01	Os09g0357850	Os09t0357850-00
Os01g0246700	Os01t0246700-01	Os01g0736600	Os01t0736600-01	Os01g0939500	Os01t0939500-00			Os02g0572900	Os02t0572900-01	Os02g0705550	Os02t0705550-01	Os02g0826566	Os02t0826566-00	Os03g0157800	Os03t0157800-02	Os03g0314000	Os03t0314000-00	Os03g0416350	Os03t0416350-00	Os04g0122000	Os04t0122000-02	Os04g0218400	Os04t0218400-00	Os04g0554200	Os04t0554200-01	Os04g0620600	Os04t0620600-01			Os05g0201333	Os05t0201333-00	Os05g0494100	Os05t0494100-01	Os06g0591050	Os06t0591050-00	Os07g0472300	Os07t0472300-01	Os07g0586600	Os07t0586600-01	Os07g0651600	Os07t0651600-00			Os08g0335000	Os08t0335000-00	Os08g0494350	Os08t0494350-00	Os09g0358000	Os09t0358000-00
Os01g0247500	Os01t0247500-01	Os01g0736750	Os01t0736750-00	Os01g0939550	Os01t0939550-01			Os02g0573200	Os02t0573200-02	Os02g0705600	Os02t0705600-03	Os02g0826600	Os02t0826600-01	Os03g0157900	Os03t0157900-01	Os03g0314100	Os03t0314100-01	Os03g0416400	Os03t0416400-00	Os04g0122000	Os04t0122000-01	Os04g0218600	Os04t0218600-02	Os04g0554200	Os04t0554200-02	Os04g0620700	Os04t0620700-01			Os05g0201700	Os05t0201700-00	Os05g0494200	Os05t0494200-01	Os06g0591200	Os06t0591200-01	Os07g0472400	Os07t0472400-01	Os07g0586700	Os07t0586700-01	Os07g0651800	Os07t0651800-00			Os08g0335200	Os08t0335200-01	Os08g0494375	Os08t0494375-00	Os09g0358050	Os09t0358050-00
Os01g0247550	Os01t0247550-00	Os01g0736900	Os01t0736900-02	Os01g0939600	Os01t0939600-01			Os02g0573200	Os02t0573200-01	Os02g0705600	Os02t0705600-02	Os02g0826625	Os02t0826625-00	Os03g0158000	Os03t0158000-01	Os03g0314100	Os03t0314100-02	Os03g0416500	Os03t0416500-01	Os04g0122000	Os04t0122000-03	Os04g0218600	Os04t0218600-01	Os04g0554300	Os04t0554300-00	Os04g0620700	Os04t0620700-02			Os05g0202200	Os05t0202200-00	Os05g0494200	Os05t0494200-02	Os06g0591400	Os06t0591400-01	Os07g0472500	Os07t0472500-01	Os07g0586800	Os07t0586800-01	Os07g0652900	Os07t0652900-00			Os08g0335500	Os08t0335500-01	Os08g0494400	Os08t0494400-01	Os09g0358100	Os09t0358100-00
Os01g0247600	Os01t0247600-01	Os01g0736900	Os01t0736900-01	Os01g0939700	Os01t0939700-02			Os02g0573300	Os02t0573300-01	Os02g0705600	Os02t0705600-01	Os02g0826650	Os02t0826650-00	Os03g0158200	Os03t0158200-01	Os03g0314200	Os03t0314200-01	Os03g0416500	Os03t0416500-02	Os04g0122200	Os04t0122200-00	Os04g0218701	Os04t0218701-00	Os04g0554500	Os04t0554500-00	Os04g0620800	Os04t0620800-00			Os05g0202300	Os05t0202300-01	Os05g0494500	Os05t0494500-02	Os06g0591450	Os06t0591450-00	Os07g0472900	Os07t0472900-00	Os07g0586900	Os07t0586900-01	Os07g0653000	Os07t0653000-00			Os08g0335600	Os08t0335600-01	Os08g0495300	Os08t0495300-01	Os09g0358300	Os09t0358300-00
Os01g0247700	Os01t0247700-01	Os01g0737000	Os01t0737000-00	Os01g0939700	Os01t0939700-01			Os02g0573400	Os02t0573400-01	Os02g0706400	Os02t0706400-01	Os02g0826675	Os02t0826675-00	Os03g0158250	Os03t0158250-00	Os03g0314400	Os03t0314400-01	Os03g0417700	Os03t0417700-02	Os04g0122750	Os04t0122750-01	Os04g0218900	Os04t0218900-01	Os04g0554600	Os04t0554600-00	Os04g0620950	Os04t0620950-01			Os05g0202500	Os05t0202500-01	Os05g0494500	Os05t0494500-01	Os06g0591551	Os06t0591551-00	Os07g0474300	Os07t0474300-01	Os07g0587000	Os07t0587000-01	Os07g0653050	Os07t0653050-00			Os08g0336200	Os08t0336200-01	Os08g0495500	Os08t0495500-01	Os09g0358500	Os09t0358500-00
Os01g0247900	Os01t0247900-01	Os01g0737100	Os01t0737100-01	Os01g0939800	Os01t0939800-01			Os02g0573500	Os02t0573500-01	Os02g0706500	Os02t0706500-01	Os02g0826700	Os02t0826700-00	Os03g0158300	Os03t0158300-01	Os03g0314450	Os03t0314450-00	Os03g0417700	Os03t0417700-01	Os04g0123800	Os04t0123800-00	Os04g0219000	Os04t0219000-01	Os04g0554800	Os04t0554800-01	Os04g0621100	Os04t0621100-01			Os05g0202550	Os05t0202550-00	Os05g0494600	Os05t0494600-01	Os06g0591600	Os06t0591600-01	Os07g0474600	Os07t0474600-01	Os07g0587100	Os07t0587100-01	Os07g0653100	Os07t0653100-01			Os08g0336250	Os08t0336250-00	Os08g0495800	Os08t0495800-01	Os09g0359500	Os09t0359500-01
Os01g0248000	Os01t0248000-01	Os01g0737200	Os01t0737200-00	Os01g0939901	Os01t0939901-00			Os02g0573601	Os02t0573601-00	Os02g0706500	Os02t0706500-02	Os02g0827100	Os02t0827100-01	Os03g0158500	Os03t0158500-04	Os03g0314500	Os03t0314500-02	Os03g0417750	Os03t0417750-00	Os04g0124233	Os04t0124233-00	Os04g0219000	Os04t0219000-02	Os04g0554900	Os04t0554900-00	Os04g0621500	Os04t0621500-00			Os05g0202600	Os05t0202600-00	Os05g0494700	Os05t0494700-01	Os06g0592200	Os06t0592200-00	Os07g0474700	Os07t0474700-01	Os07g0587200	Os07t0587200-01	Os07g0653300	Os07t0653300-01			Os08g0336500	Os08t0336500-00	Os08g0495800	Os08t0495800-02	Os09g0359700	Os09t0359700-00
Os01g0248300	Os01t0248300-00	Os01g0737300	Os01t0737300-00	Os01g0940000	Os01t0940000-01			Os02g0574000	Os02t0574000-01	Os02g0706550	Os02t0706550-00	Os02g0827200	Os02t0827200-01	Os03g0158500	Os03t0158500-02	Os03g0314500	Os03t0314500-01	Os03g0417800	Os03t0417800-01	Os04g0125100	Os04t0125100-01	Os04g0219200	Os04t0219200-01	Os04g0555000	Os04t0555000-01	Os04g0621650	Os04t0621650-01			Os05g0202800	Os05t0202800-00	Os05g0494800	Os05t0494800-01	Os06g0592400	Os06t0592400-01	Os07g0475000	Os07t0475000-01	Os07g0587250	Os07t0587250-00	Os07g0653800	Os07t0653800-01			Os08g0336700	Os08t0336700-01	Os08g0495866	Os08t0495866-00	Os09g0359800	Os09t0359800-01
Os01g0248350	Os01t0248350-00	Os01g0737401	Os01t0737401-01	Os01g0940100	Os01t0940100-02			Os02g0574100	Os02t0574100-01	Os02g0706600	Os02t0706600-00	Os02g0827300	Os02t0827300-01	Os03g0158500	Os03t0158500-01	Os03g0314700	Os03t0314700-01	Os03g0417800	Os03t0417800-02	Os04g0125700	Os04t0125700-01	Os04g0219550	Os04t0219550-00	Os04g0555151	Os04t0555151-00	Os04g0621900	Os04t0621900-01			Os05g0203000	Os05t0203000-01	Os05g0494900	Os05t0494900-01	Os06g0592500	Os06t0592500-01	Os07g0475400	Os07t0475400-01	Os07g0587300	Os07t0587300-01	Os07g0653900	Os07t0653900-01			Os08g0337001	Os08t0337001-00	Os08g0496000	Os08t0496000-01	Os09g0359800	Os09t0359800-02
Os01g0248400	Os01t0248400-01	Os01g0737500	Os01t0737500-01	Os01g0940100	Os01t0940100-01			Os02g0574300	Os02t0574300-00	Os02g0706900	Os02t0706900-00	Os02g0827400	Os02t0827400-00	Os03g0158500	Os03t0158500-03	Os03g0314750	Os03t0314750-01	Os03g0417833	Os03t0417833-00	Os04g0125800	Os04t0125800-00	Os04g0219600	Os04t0219600-01	Os04g0555300	Os04t0555300-01	Os04g0622000	Os04t0622000-00			Os05g0203300	Os05t0203300-00	Os05g0494900	Os05t0494900-02	Os06g0592950	Os06t0592950-00	Os07g0475700	Os07t0475700-01	Os07g0587400	Os07t0587400-02	Os07g0654100	Os07t0654100-01			Os08g0337100	Os08t0337100-01	Os08g0496100	Os08t0496100-00	Os09g0359900	Os09t0359900-01
Os01g0248450	Os01t0248450-00	Os01g0737550	Os01t0737550-00	Os01g0940600	Os01t0940600-01			Os02g0574500	Os02t0574500-02	Os02g0707000	Os02t0707000-00	Os02g0827500	Os02t0827500-01	Os03g0158550	Os03t0158550-00	Os03g0314800	Os03t0314800-01	Os03g0417900	Os03t0417900-01	Os04g0126500	Os04t0126500-02	Os04g0219700	Os04t0219700-00	Os04g0555300	Os04t0555300-02	Os04g0622400	Os04t0622400-00			Os05g0203400	Os05t0203400-00	Os05g0495000	Os05t0495000-00	Os06g0592951	Os06t0592951-00	Os07g0475800	Os07t0475800-01	Os07g0587400	Os07t0587400-01	Os07g0654300	Os07t0654300-01			Os08g0337300	Os08t0337300-02	Os08g0496150	Os08t0496150-00	Os09g0360400	Os09t0360400-01
Os01g0248500	Os01t0248500-01	Os01g0737600	Os01t0737600-00	Os01g0940700	Os01t0940700-01			Os02g0574500	Os02t0574500-01	Os02g0707051	Os02t0707051-00	Os02g0827600	Os02t0827600-01	Os03g0158600	Os03t0158600-00	Os03g0315000	Os03t0315000-00	Os03g0418000	Os03t0418000-00	Os04g0126500	Os04t0126500-01	Os04g0219800	Os04t0219800-01	Os04g0555400	Os04t0555400-01	Os04g0622501	Os04t0622501-01			Os05g0203500	Os05t0203500-01	Os05g0495100	Os05t0495100-01	Os06g0593100	Os06t0593100-01	Os07g0475900	Os07t0475900-01	Os07g0587450	Os07t0587450-00	Os07g0654450	Os07t0654450-00			Os08g0337300	Os08t0337300-03	Os08g0496200	Os08t0496200-00	Os09g0360500	Os09t0360500-01
Os01g0248600	Os01t0248600-01	Os01g0737700	Os01t0737700-00	Os01g0940700	Os01t0940700-02			Os02g0574500	Os02t0574500-03	Os02g0707100	Os02t0707100-01	Os02g0827900	Os02t0827900-04	Os03g0158700	Os03t0158700-02	Os03g0315200	Os03t0315200-00	Os03g0418600	Os03t0418600-01	Os04g0126600	Os04t0126600-00	Os04g0220300	Os04t0220300-01	Os04g0555500	Os04t0555500-01	Os04g0622800	Os04t0622800-00			Os05g0203800	Os05t0203800-01	Os05g0495200	Os05t0495200-02	Os06g0593200	Os06t0593200-01	Os07g0476200	Os07t0476200-01	Os07g0587500	Os07t0587500-01	Os07g0654500	Os07t0654500-01			Os08g0337300	Os08t0337300-01	Os08g0496400	Os08t0496400-01	Os09g0360701	Os09t0360701-01
Os01g0248701	Os01t0248701-00	Os01g0737800	Os01t0737800-01	Os01g0940800	Os01t0940800-01			Os02g0574600	Os02t0574600-01	Os02g0707100	Os02t0707100-02	Os02g0827900	Os02t0827900-01	Os03g0158700	Os03t0158700-01	Os03g0315400	Os03t0315400-01	Os03g0418700	Os03t0418700-01	Os04g0126800	Os04t0126800-01	Os04g0220400	Os04t0220400-00	Os04g0555600	Os04t0555600-01	Os04g0623066	Os04t0623066-01			Os05g0203800	Os05t0203800-02	Os05g0495200	Os05t0495200-01	Os06g0593800	Os06t0593800-01	Os07g0476200	Os07t0476200-02	Os07g0588000	Os07t0588000-01	Os07g0654700	Os07t0654700-00			Os08g0337601	Os08t0337601-00	Os08g0496500	Os08t0496500-01	Os09g0360900	Os09t0360900-01
Os01g0248800	Os01t0248800-01	Os01g0737800	Os01t0737800-02	Os01g0941200	Os01t0941200-01			Os02g0574701	Os02t0574701-00	Os02g0707200	Os02t0707200-00	Os02g0827900	Os02t0827900-03	Os03g0158800	Os03t0158800-01	Os03g0315800	Os03t0315800-01	Os03g0418700	Os03t0418700-02	Os04g0126900	Os04t0126900-01	Os04g0220501	Os04t0220501-00	Os04g0555700	Os04t0555700-01	Os04g0623100	Os04t0623100-01			Os05g0203900	Os05t0203900-01	Os05g0495250	Os05t0495250-00	Os06g0594100	Os06t0594100-01	Os07g0476200	Os07t0476200-03	Os07g0588100	Os07t0588100-00	Os07g0654800	Os07t0654800-01			Os08g0337700	Os08t0337700-01	Os08g0496600	Os08t0496600-00	Os09g0361032	Os09t0361032-00
Os01g0248850	Os01t0248850-00	Os01g0737900	Os01t0737900-01	Os01g0941500	Os01t0941500-00			Os02g0574800	Os02t0574800-01	Os02g0707900	Os02t0707900-01	Os02g0827900	Os02t0827900-02	Os03g0158900	Os03t0158900-00	Os03g0315800	Os03t0315800-02	Os03g0418733	Os03t0418733-01	Os04g0127001	Os04t0127001-01	Os04g0221000	Os04t0221000-01	Os04g0555800	Os04t0555800-01	Os04g0623200	Os04t0623200-01			Os05g0203912	Os05t0203912-00	Os05g0495300	Os05t0495300-02	Os06g0594100	Os06t0594100-02	Os07g0476401	Os07t0476401-00	Os07g0588200	Os07t0588200-02	Os07g0654900	Os07t0654900-00			Os08g0337800	Os08t0337800-00	Os08g0496700	Os08t0496700-00	Os09g0361100	Os09t0361100-01
Os01g0248900	Os01t0248900-01	Os01g0738000	Os01t0738000-01	Os01g0941800	Os01t0941800-01			Os02g0574900	Os02t0574900-01	Os02g0707900	Os02t0707900-02	Os02g0828100	Os02t0828100-01	Os03g0159100	Os03t0159100-01	Os03g0316200	Os03t0316200-01	Os03g0418766	Os03t0418766-01	Os04g0127100	Os04t0127100-01	Os04g0221300	Os04t0221300-02	Os04g0555900	Os04t0555900-01	Os04g0623300	Os04t0623300-03			Os05g0204163	Os05t0204163-00	Os05g0495300	Os05t0495300-01	Os06g0594200	Os06t0594200-01	Os07g0476500	Os07t0476500-01	Os07g0588200	Os07t0588200-01	Os07g0655201	Os07t0655201-00			Os08g0338000	Os08t0338000-01	Os08g0496750	Os08t0496750-00	Os09g0361200	Os09t0361200-01
Os01g0249050	Os01t0249050-00	Os01g0738100	Os01t0738100-00	Os01g0941800	Os01t0941800-02			Os02g0575000	Os02t0575000-01	Os02g0707900	Os02t0707900-03	Os02g0828200	Os02t0828200-01	Os03g0159150	Os03t0159150-00	Os03g0316900	Os03t0316900-01	Os03g0418800	Os03t0418800-01	Os04g0127200	Os04t0127200-01	Os04g0221300	Os04t0221300-01	Os04g0556000	Os04t0556000-01	Os04g0623300	Os04t0623300-02			Os05g0204600	Os05t0204600-01	Os05g0495300	Os05t0495300-07	Os06g0594300	Os06t0594300-01	Os07g0476900	Os07t0476900-01	Os07g0588300	Os07t0588300-00	Os07g0655300	Os07t0655300-01			Os08g0338200	Os08t0338200-01	Os08g0496800	Os08t0496800-01	Os09g0361300	Os09t0361300-01
Os01g0249100	Os01t0249100-00	Os01g0738300	Os01t0738300-01	Os01g0942200	Os01t0942200-01			Os02g0575200	Os02t0575200-01	Os02g0708000	Os02t0708000-01	Os02g0828300	Os02t0828300-01	Os03g0159200	Os03t0159200-01	Os03g0317000	Os03t0317000-01	Os03g0419100	Os03t0419100-02	Os04g0127200	Os04t0127200-02	Os04g0221450	Os04t0221450-01	Os04g0556000	Os04t0556000-02	Os04g0623300	Os04t0623300-04			Os05g0204900	Os05t0204900-01	Os05g0495300	Os05t0495300-06	Os06g0594400	Os06t0594400-02	Os07g0477000	Os07t0477000-01	Os07g0588400	Os07t0588400-00	Os07g0655400	Os07t0655400-01			Os08g0338500	Os08t0338500-01	Os08g0496900	Os08t0496900-01	Os09g0361333	Os09t0361333-00
Os01g0249200	Os01t0249200-01	Os01g0738400	Os01t0738400-01	Os01g0942300	Os01t0942300-01			Os02g0575425	Os02t0575425-00	Os02g0708100	Os02t0708100-01	Os02g0828400	Os02t0828400-01	Os03g0159400	Os03t0159400-01	Os03g0317100	Os03t0317100-01	Os03g0419100	Os03t0419100-01	Os04g0127300	Os04t0127300-01	Os04g0221600	Os04t0221600-01	Os04g0556100	Os04t0556100-01	Os04g0623300	Os04t0623300-01			Os05g0204900	Os05t0204900-02	Os05g0495600	Os05t0495600-00	Os06g0594600	Os06t0594600-01	Os07g0477250	Os07t0477250-00	Os07g0588500	Os07t0588500-00	Os07g0655500	Os07t0655500-01			Os08g0338600	Os08t0338600-01	Os08g0497300	Os08t0497300-01	Os09g0361366	Os09t0361366-00
Os01g0249300	Os01t0249300-01	Os01g0738500	Os01t0738500-01	Os01g0942900	Os01t0942900-01			Os02g0575500	Os02t0575500-01	Os02g0708100	Os02t0708100-03	Os02g0828500	Os02t0828500-01	Os03g0159600	Os03t0159600-01	Os03g0317300	Os03t0317300-01	Os03g0419200	Os03t0419200-01	Os04g0127500	Os04t0127500-01	Os04g0221800	Os04t0221800-00	Os04g0556300	Os04t0556300-01	Os04g0623400	Os04t0623400-02			Os05g0204950	Os05t0204950-00	Os05g0495650	Os05t0495650-00	Os06g0594650	Os06t0594650-00	Os07g0477500	Os07t0477500-01	Os07g0588600	Os07t0588600-01	Os07g0655600	Os07t0655600-01			Os08g0338700	Os08t0338700-01	Os08g0497300	Os08t0497300-03	Os09g0361400	Os09t0361400-01
Os01g0249300	Os01t0249300-02	Os01g0738600	Os01t0738600-02	Os01g0943000	Os01t0943000-01			Os02g0575500	Os02t0575500-02	Os02g0708100	Os02t0708100-02	Os02g0828533	Os02t0828533-01	Os03g0159700	Os03t0159700-01	Os03g0317700	Os03t0317700-00	Os03g0419200	Os03t0419200-02	Os04g0127550	Os04t0127550-00	Os04g0222250	Os04t0222250-00	Os04g0556300	Os04t0556300-02	Os04g0623400	Os04t0623400-01			Os05g0205000	Os05t0205000-01	Os05g0495700	Os05t0495700-02	Os06g0594940	Os06t0594940-00	Os07g0477866	Os07t0477866-01	Os07g0588700	Os07t0588700-00	Os07g0655800	Os07t0655800-00			Os08g0338900	Os08t0338900-02	Os08g0497300	Os08t0497300-02	Os09g0361400	Os09t0361400-02
Os01g0249700	Os01t0249700-00	Os01g0738600	Os01t0738600-03	Os01g0943100	Os01t0943100-00			Os02g0575700	Os02t0575700-01	Os02g0708200	Os02t0708200-01	Os02g0828566	Os02t0828566-01	Os03g0159800	Os03t0159800-02	Os03g0317900	Os03t0317900-00	Os03g0419700	Os03t0419700-00	Os04g0127600	Os04t0127600-00	Os04g0222900	Os04t0222900-00	Os04g0556350	Os04t0556350-00	Os04g0623500	Os04t0623500-02			Os05g0205050	Os05t0205050-00	Os05g0495700	Os05t0495700-01	Os06g0595180	Os06t0595180-00	Os07g0478932	Os07t0478932-01	Os07g0588800	Os07t0588800-02	Os07g0655851	Os07t0655851-00			Os08g0338900	Os08t0338900-01	Os08g0497600	Os08t0497600-01	Os09g0361500	Os09t0361500-01
Os01g0249800	Os01t0249800-00	Os01g0738600	Os01t0738600-01	Os01g0943400	Os01t0943400-00			Os02g0575800	Os02t0575800-01	Os02g0708300	Os02t0708300-01	Os02g0828600	Os02t0828600-01	Os03g0159800	Os03t0159800-01	Os03g0318025	Os03t0318025-00	Os03g0421000	Os03t0421000-01	Os04g0127750	Os04t0127750-01	Os04g0223000	Os04t0223000-01	Os04g0556400	Os04t0556400-01	Os04g0623500	Os04t0623500-01			Os05g0205100	Os05t0205100-01	Os05g0495900	Os05t0495900-01	Os06g0595433	Os06t0595433-00	Os07g0479100	Os07t0479100-01	Os07g0588800	Os07t0588800-01	Os07g0655900	Os07t0655900-01			Os08g0339200	Os08t0339200-01	Os08g0497900	Os08t0497900-01	Os09g0361700	Os09t0361700-03
Os01g0249900	Os01t0249900-01	Os01g0738800	Os01t0738800-01	Os01g0943700	Os01t0943700-01			Os02g0575900	Os02t0575900-01	Os02g0708400	Os02t0708400-01	Os02g0828800	Os02t0828800-01	Os03g0159900	Os03t0159900-01	Os03g0318150	Os03t0318150-00	Os03g0421100	Os03t0421100-01	Os04g0127800	Os04t0127800-01	Os04g0223300	Os04t0223300-00	Os04g0556500	Os04t0556500-01	Os04g0623550	Os04t0623550-01			Os05g0205400	Os05t0205400-00	Os05g0496000	Os05t0496000-01	Os06g0595566	Os06t0595566-00	Os07g0479100	Os07t0479100-02	Os07g0588900	Os07t0588900-01	Os07g0655900	Os07t0655900-02			Os08g0340601	Os08t0340601-00	Os08g0498100	Os08t0498100-01	Os09g0361700	Os09t0361700-01
Os01g0250200	Os01t0250200-00	Os01g0738900	Os01t0738900-01	Os01g0943800	Os01t0943800-02			Os02g0576400	Os02t0576400-01	Os02g0708500	Os02t0708500-01	Os02g0828900	Os02t0828900-01	Os03g0159900	Os03t0159900-02	Os03g0318400	Os03t0318400-01	Os03g0421250	Os03t0421250-01	Os04g0127900	Os04t0127900-00	Os04g0223500	Os04t0223500-02	Os04g0556550	Os04t0556550-00	Os04g0623600	Os04t0623600-01			Os05g0206000	Os05t0206000-01	Os05g0496100	Os05t0496100-00	Os06g0595700	Os06t0595700-00	Os07g0479150	Os07t0479150-01	Os07g0589000	Os07t0589000-01	Os07g0656000	Os07t0656000-00			Os08g0340700	Os08t0340700-01	Os08g0498400	Os08t0498400-02	Os09g0361700	Os09t0361700-02
Os01g0250600	Os01t0250600-01	Os01g0739000	Os01t0739000-01	Os01g0943800	Os01t0943800-01			Os02g0576600	Os02t0576600-01	Os02g0708600	Os02t0708600-01	Os02g0828900	Os02t0828900-02	Os03g0160000	Os03t0160000-01	Os03g0318500	Os03t0318500-01	Os03g0421300	Os03t0421300-00	Os04g0128001	Os04t0128001-00	Os04g0223500	Os04t0223500-01	Os04g0556600	Os04t0556600-01	Os04g0623650	Os04t0623650-00			Os05g0206100	Os05t0206100-00	Os05g0496200	Os05t0496200-01	Os06g0595800	Os06t0595800-01	Os07g0479200	Os07t0479200-01	Os07g0589200	Os07t0589200-00	Os07g0656050	Os07t0656050-00			Os08g0340900	Os08t0340900-01	Os08g0498400	Os08t0498400-01	Os09g0362500	Os09t0362500-01
Os01g0250900	Os01t0250900-01	Os01g0739200	Os01t0739200-01	Os01g0943900	Os01t0943900-01			Os02g0576700	Os02t0576700-01	Os02g0709000	Os02t0709000-00	Os02g0829000	Os02t0829000-01	Os03g0160100	Os03t0160100-01	Os03g0318550	Os03t0318550-00	Os03g0421400	Os03t0421400-01	Os04g0128300	Os04t0128300-01	Os04g0223600	Os04t0223600-01	Os04g0556900	Os04t0556900-01	Os04g0623700	Os04t0623700-01			Os05g0206200	Os05t0206200-01	Os05g0496200	Os05t0496200-03	Os06g0595900	Os06t0595900-01	Os07g0479300	Os07t0479300-01	Os07g0589400	Os07t0589400-01	Os07g0656100	Os07t0656100-01			Os08g0341700	Os08t0341700-02	Os08g0498600	Os08t0498600-02	Os09g0362800	Os09t0362800-01
Os01g0251000	Os01t0251000-01	Os01g0739300	Os01t0739300-01	Os01g0943950	Os01t0943950-00			Os02g0576900	Os02t0576900-00	Os02g0709100	Os02t0709100-01	Os02g0829100	Os02t0829100-01	Os03g0160200	Os03t0160200-01	Os03g0318600	Os03t0318600-01	Os03g0421400	Os03t0421400-02	Os04g0128400	Os04t0128400-00	Os04g0223901	Os04t0223901-00	Os04g0557000	Os04t0557000-01	Os04g0623800	Os04t0623800-01			Os05g0206600	Os05t0206600-00	Os05g0496200	Os05t0496200-02	Os06g0596200	Os06t0596200-00	Os07g0479300	Os07t0479300-03	Os07g0589400	Os07t0589400-02	Os07g0656200	Os07t0656200-01			Os08g0341700	Os08t0341700-01	Os08g0498600	Os08t0498600-01	Os09g0362800	Os09t0362800-02
Os01g0251100	Os01t0251100-02	Os01g0739400	Os01t0739400-01	Os01g0944000	Os01t0944000-02			Os02g0577100	Os02t0577100-01	Os02g0709200	Os02t0709200-01	Os02g0829200	Os02t0829200-01	Os03g0160200	Os03t0160200-02	Os03g0319000	Os03t0319000-01	Os03g0421700	Os03t0421700-00	Os04g0128550	Os04t0128550-00	Os04g0224000	Os04t0224000-01	Os04g0557200	Os04t0557200-01	Os04g0623800	Os04t0623800-02			Os05g0206800	Os05t0206800-00	Os05g0496300	Os05t0496300-00	Os06g0596300	Os06t0596300-01	Os07g0479300	Os07t0479300-02	Os07g0589532	Os07t0589532-00	Os07g0656300	Os07t0656300-00			Os08g0342000	Os08t0342000-00	Os08g0499000	Os08t0499000-01	Os09g0362900	Os09t0362900-01
Os01g0251100	Os01t0251100-01	Os01g0739500	Os01t0739500-01	Os01g0944000	Os01t0944000-03			Os02g0577300	Os02t0577300-00	Os02g0709300	Os02t0709300-01	Os02g0829400	Os02t0829400-00	Os03g0160300	Os03t0160300-00	Os03g0319050	Os03t0319050-00	Os03g0421800	Os03t0421800-01	Os04g0128700	Os04t0128700-01	Os04g0224200	Os04t0224200-01	Os04g0557400	Os04t0557400-00	Os04g0623901	Os04t0623901-01			Os05g0207200	Os05t0207200-00	Os05g0496400	Os05t0496400-00	Os06g0597000	Os06t0597000-02	Os07g0479350	Os07t0479350-00	Os07g0589600	Os07t0589600-00	Os07g0656400	Os07t0656400-01			Os08g0342300	Os08t0342300-01	Os08g0499100	Os08t0499100-01	Os09g0363000	Os09t0363000-00
Os01g0251200	Os01t0251200-01	Os01g0739700	Os01t0739700-01	Os01g0944000	Os01t0944000-01			Os02g0577400	Os02t0577400-01	Os02g0709350	Os02t0709350-00	Os02g0829500	Os02t0829500-03	Os03g0160400	Os03t0160400-01	Os03g0319100	Os03t0319100-01	Os03g0422200	Os03t0422200-01	Os04g0128900	Os04t0128900-01	Os04g0224600	Os04t0224600-01	Os04g0557500	Os04t0557500-01	Os04g0624000	Os04t0624000-01			Os05g0207300	Os05t0207300-01	Os05g0496500	Os05t0496500-01	Os06g0597000	Os06t0597000-01	Os07g0479400	Os07t0479400-01	Os07g0590000	Os07t0590000-01	Os07g0656500	Os07t0656500-00			Os08g0342400	Os08t0342400-03	Os08g0499200	Os08t0499200-01	Os09g0363100	Os09t0363100-01
Os01g0251200	Os01t0251200-02	Os01g0740000	Os01t0740000-01	Os01g0944100	Os01t0944100-03			Os02g0577501	Os02t0577501-00	Os02g0709400	Os02t0709400-01	Os02g0829500	Os02t0829500-02	Os03g0160502	Os03t0160502-00	Os03g0319200	Os03t0319200-00	Os03g0422300	Os03t0422300-01	Os04g0129050	Os04t0129050-00	Os04g0224900	Os04t0224900-01	Os04g0557800	Os04t0557800-00	Os04g0624100	Os04t0624100-00			Os05g0207350	Os05t0207350-00	Os05g0497150	Os05t0497150-01	Os06g0597200	Os06t0597200-02	Os07g0479500	Os07t0479500-01	Os07g0590100	Os07t0590100-01	Os07g0656600	Os07t0656600-01			Os08g0342400	Os08t0342400-02	Os08g0499250	Os08t0499250-00	Os09g0363200	Os09t0363200-01
Os01g0251400	Os01t0251400-01	Os01g0740150	Os01t0740150-00	Os01g0944100	Os01t0944100-01			Os02g0577600	Os02t0577600-00	Os02g0709400	Os02t0709400-02	Os02g0829500	Os02t0829500-01	Os03g0160600	Os03t0160600-01	Os03g0319300	Os03t0319300-01	Os03g0422600	Os03t0422600-00	Os04g0129200	Os04t0129200-00	Os04g0225001	Os04t0225001-00	Os04g0558200	Os04t0558200-00	Os04g0624400	Os04t0624400-00			Os05g0207400	Os05t0207400-02	Os05g0497200	Os05t0497200-01	Os06g0597200	Os06t0597200-01	Os07g0479600	Os07t0479600-01	Os07g0590500	Os07t0590500-00	Os07g0656650	Os07t0656650-00			Os08g0342400	Os08t0342400-01	Os08g0499300	Os08t0499300-02	Os09g0363400	Os09t0363400-00
Os01g0252100	Os01t0252100-02	Os01g0740300	Os01t0740300-01	Os01g0944100	Os01t0944100-02			Os02g0577700	Os02t0577700-00	Os02g0709400	Os02t0709400-03			Os03g0160900	Os03t0160900-01	Os03g0319400	Os03t0319400-03	Os03g0422702	Os03t0422702-00	Os04g0129300	Os04t0129300-01	Os04g0225067	Os04t0225067-00	Os04g0558400	Os04t0558400-01	Os04g0624450	Os04t0624450-00			Os05g0207500	Os05t0207500-01	Os05g0497300	Os05t0497300-01	Os06g0597250	Os06t0597250-00	Os07g0480300	Os07t0480300-00	Os07g0590600	Os07t0590600-00	Os07g0656700	Os07t0656700-01			Os08g0343000	Os08t0343000-01	Os08g0499300	Os08t0499300-01	Os09g0363500	Os09t0363500-01
Os01g0252100	Os01t0252100-03	Os01g0740350	Os01t0740350-00	Os01g0944200	Os01t0944200-01			Os02g0577900	Os02t0577900-01	Os02g0709400	Os02t0709400-04			Os03g0161000	Os03t0161000-01	Os03g0319400	Os03t0319400-01	Os03g0422800	Os03t0422800-01	Os04g0129350	Os04t0129350-01	Os04g0225100	Os04t0225100-01	Os04g0558400	Os04t0558400-02	Os04g0624500	Os04t0624500-01			Os05g0207600	Os05t0207600-00	Os05g0497500	Os05t0497500-00	Os06g0597400	Os06t0597400-01	Os07g0480800	Os07t0480800-01	Os07g0590700	Os07t0590700-01	Os07g0656800	Os07t0656800-01			Os08g0343000	Os08t0343000-02	Os08g0499400	Os08t0499400-01	Os09g0363600	Os09t0363600-01
Os01g0252100	Os01t0252100-01	Os01g0740400	Os01t0740400-01	Os01g0944500	Os01t0944500-00			Os02g0578000	Os02t0578000-01	Os02g0709600	Os02t0709600-01			Os03g0161000	Os03t0161000-02	Os03g0319400	Os03t0319400-02	Os03g0422900	Os03t0422900-00	Os04g0129400	Os04t0129400-01	Os04g0225250	Os04t0225250-00	Os04g0558500	Os04t0558500-01	Os04g0624600	Os04t0624600-01			Os05g0207700	Os05t0207700-01	Os05g0497600	Os05t0497600-01	Os06g0597500	Os06t0597500-01	Os07g0480900	Os07t0480900-01	Os07g0591100	Os07t0591100-01	Os07g0656900	Os07t0656900-00			Os08g0343300	Os08t0343300-01	Os08g0499532	Os08t0499532-01	Os09g0363600	Os09t0363600-02
Os01g0252150	Os01t0252150-00	Os01g0740500	Os01t0740500-00	Os01g0944700	Os01t0944700-01			Os02g0578201	Os02t0578201-01	Os02g0709600	Os02t0709600-02			Os03g0161100	Os03t0161100-00	Os03g0320000	Os03t0320000-01	Os03g0423000	Os03t0423000-01	Os04g0129500	Os04t0129500-01	Os04g0225400	Os04t0225400-01	Os04g0558700	Os04t0558700-01	Os04g0624600	Os04t0624600-02			Os05g0207700	Os05t0207700-02	Os05g0497675	Os05t0497675-01	Os06g0597600	Os06t0597600-01	Os07g0481000	Os07t0481000-02	Os07g0591202	Os07t0591202-00	Os07g0657100	Os07t0657100-01			Os08g0343550	Os08t0343550-00	Os08g0499700	Os08t0499700-02	Os09g0363700	Os09t0363700-01
Os01g0252200	Os01t0252200-01	Os01g0740600	Os01t0740600-01	Os01g0944800	Os01t0944800-00			Os02g0578300	Os02t0578300-01	Os02g0709701	Os02t0709701-00			Os03g0161150	Os03t0161150-00	Os03g0320100	Os03t0320100-01	Os03g0423200	Os03t0423200-01	Os04g0129500	Os04t0129500-02	Os04g0225700	Os04t0225700-00	Os04g0558900	Os04t0558900-01	Os04g0624650	Os04t0624650-00			Os05g0207900	Os05t0207900-01	Os05g0497700	Os05t0497700-02	Os06g0597800	Os06t0597800-01	Os07g0481000	Os07t0481000-03	Os07g0591300	Os07t0591300-00	Os07g0657200	Os07t0657200-01			Os08g0343600	Os08t0343600-00	Os08g0499700	Os08t0499700-01	Os09g0363800	Os09t0363800-00
Os01g0252300	Os01t0252300-01	Os01g0740650	Os01t0740650-00	Os01g0944900	Os01t0944900-01			Os02g0578366	Os02t0578366-00	Os02g0709800	Os02t0709800-01			Os03g0161200	Os03t0161200-01	Os03g0320400	Os03t0320400-01	Os03g0423300	Os03t0423300-01	Os04g0129500	Os04t0129500-03	Os04g0226340	Os04t0226340-00	Os04g0559000	Os04t0559000-00	Os04g0624701	Os04t0624701-00			Os05g0207900	Os05t0207900-02	Os05g0497700	Os05t0497700-01	Os06g0597900	Os06t0597900-01	Os07g0481000	Os07t0481000-01	Os07g0591350	Os07t0591350-00	Os07g0657200	Os07t0657200-02			Os08g0343850	Os08t0343850-00	Os08g0499800	Os08t0499800-01	Os09g0363900	Os09t0363900-01
Os01g0252400	Os01t0252400-01	Os01g0740651	Os01t0740651-00	Os01g0945001	Os01t0945001-01			Os02g0578400	Os02t0578400-01	Os02g0709900	Os02t0709900-01			Os03g0161302	Os03t0161302-00	Os03g0320600	Os03t0320600-01	Os03g0423800	Os03t0423800-01	Os04g0129600	Os04t0129600-01	Os04g0226400	Os04t0226400-01	Os04g0559100	Os04t0559100-00	Os04g0624800	Os04t0624800-01			Os05g0208000	Os05t0208000-01	Os05g0497775	Os05t0497775-00	Os06g0598800	Os06t0598800-01	Os07g0481100	Os07t0481100-01	Os07g0591400	Os07t0591400-01	Os07g0657200	Os07t0657200-03			Os08g0344100	Os08t0344100-01	Os08g0499900	Os08t0499900-01	Os09g0363950	Os09t0363950-00
Os01g0252600	Os01t0252600-00	Os01g0740700	Os01t0740700-01	Os01g0945100	Os01t0945100-00			Os02g0578500	Os02t0578500-00	Os02g0710102	Os02t0710102-01			Os03g0161400	Os03t0161400-01	Os03g0320800	Os03t0320800-01	Os03g0423850	Os03t0423850-01	Os04g0129900	Os04t0129900-01	Os04g0226400	Os04t0226400-02	Os04g0559200	Os04t0559200-01	Os04g0624900	Os04t0624900-01			Os05g0208000	Os05t0208000-04			Os06g0598850	Os06t0598850-00	Os07g0481200	Os07t0481200-01	Os07g0591700	Os07t0591700-01	Os07g0657200	Os07t0657200-04			Os08g0344200	Os08t0344200-00	Os08g0500000	Os08t0500000-01	Os09g0364000	Os09t0364000-01
Os01g0252900	Os01t0252900-01	Os01g0740800	Os01t0740800-01	Os01g0945150	Os01t0945150-00			Os02g0578800	Os02t0578800-01	Os02g0710201	Os02t0710201-00			Os03g0161450	Os03t0161450-00	Os03g0320800	Os03t0320800-02	Os03g0424000	Os03t0424000-01	Os04g0130433	Os04t0130433-00	Os04g0226400	Os04t0226400-03	Os04g0559200	Os04t0559200-03	Os04g0625000	Os04t0625000-01			Os05g0208000	Os05t0208000-02			Os06g0598900	Os06t0598900-02	Os07g0481300	Os07t0481300-01	Os07g0591800	Os07t0591800-01	Os07g0657300	Os07t0657300-01			Os08g0344300	Os08t0344300-01	Os08g0500100	Os08t0500100-02	Os09g0364100	Os09t0364100-01
Os01g0253000	Os01t0253000-01	Os01g0741200	Os01t0741200-01	Os01g0945200	Os01t0945200-00			Os02g0579000	Os02t0579000-01	Os02g0710300	Os02t0710300-01			Os03g0161500	Os03t0161500-01	Os03g0320850	Os03t0320850-00	Os03g0424000	Os03t0424000-02	Os04g0131500	Os04t0131500-01	Os04g0226600	Os04t0226600-01	Os04g0559200	Os04t0559200-02	Os04g0625100	Os04t0625100-02			Os05g0208000	Os05t0208000-03			Os06g0598900	Os06t0598900-01	Os07g0481400	Os07t0481400-01	Os07g0592000	Os07t0592000-01	Os07g0657400	Os07t0657400-01			Os08g0344600	Os08t0344600-01	Os08g0500100	Os08t0500100-01	Os09g0364400	Os09t0364400-00
Os01g0253050	Os01t0253050-00	Os01g0741250	Os01t0741250-00	Os01g0945250	Os01t0945250-00			Os02g0579000	Os02t0579000-02	Os02g0710500	Os02t0710500-01			Os03g0161600	Os03t0161600-01	Os03g0320875	Os03t0320875-00	Os03g0424200	Os03t0424200-01	Os04g0131800	Os04t0131800-00	Os04g0226633	Os04t0226633-00	Os04g0559400	Os04t0559400-02	Os04g0625100	Os04t0625100-01			Os05g0208050	Os05t0208050-00			Os06g0599200	Os06t0599200-01	Os07g0482433	Os07t0482433-00	Os07g0592100	Os07t0592100-01	Os07g0657500	Os07t0657500-01			Os08g0344600	Os08t0344600-02	Os08g0500200	Os08t0500200-01	Os09g0364500	Os09t0364500-01
Os01g0253100	Os01t0253100-02	Os01g0741300	Os01t0741300-00	Os01g0945300	Os01t0945300-02			Os02g0579150	Os02t0579150-00	Os02g0710550	Os02t0710550-00			Os03g0161800	Os03t0161800-01	Os03g0320900	Os03t0320900-01	Os03g0424300	Os03t0424300-00	Os04g0131850	Os04t0131850-00	Os04g0226666	Os04t0226666-00	Os04g0559400	Os04t0559400-01	Os04g0625200	Os04t0625200-00			Os05g0208100	Os05t0208100-01			Os06g0599400	Os06t0599400-00	Os07g0482566	Os07t0482566-01	Os07g0592200	Os07t0592200-03	Os07g0657500	Os07t0657500-02			Os08g0344700	Os08t0344700-00	Os08g0500200	Os08t0500200-02	Os09g0364800	Os09t0364800-01
Os01g0253100	Os01t0253100-01	Os01g0741900	Os01t0741900-01	Os01g0945300	Os01t0945300-01			Os02g0579300	Os02t0579300-00	Os02g0710700	Os02t0710700-00			Os03g0161800	Os03t0161800-02	Os03g0321000	Os03t0321000-01	Os03g0424500	Os03t0424500-01	Os04g0131900	Os04t0131900-01	Os04g0226800	Os04t0226800-00	Os04g0559550	Os04t0559550-00	Os04g0625300	Os04t0625300-01			Os05g0208500	Os05t0208500-03			Os06g0599700	Os06t0599700-00	Os07g0482887	Os07t0482887-00	Os07g0592200	Os07t0592200-02	Os07g0657600	Os07t0657600-01			Os08g0344800	Os08t0344800-00	Os08g0500300	Os08t0500300-01	Os09g0364900	Os09t0364900-02
Os01g0253200	Os01t0253200-00	Os01g0742000	Os01t0742000-01	Os01g0945400	Os01t0945400-00			Os02g0579600	Os02t0579600-00	Os02g0710800	Os02t0710800-01			Os03g0161900	Os03t0161900-01	Os03g0321100	Os03t0321100-01	Os03g0424600	Os03t0424600-01	Os04g0132300	Os04t0132300-01	Os04g0227000	Os04t0227000-01	Os04g0559700	Os04t0559700-01	Os04g0625350	Os04t0625350-01			Os05g0208500	Os05t0208500-01			Os06g0600100	Os06t0600100-01	Os07g0482900	Os07t0482900-00	Os07g0592300	Os07t0592300-01	Os07g0657900	Os07t0657900-01			Os08g0345400	Os08t0345400-01	Os08g0500400	Os08t0500400-01	Os09g0364900	Os09t0364900-01
Os01g0253300	Os01t0253300-01	Os01g0742100	Os01t0742100-01					Os02g0579800	Os02t0579800-01	Os02g0710900	Os02t0710900-01			Os03g0161900	Os03t0161900-02	Os03g0321300	Os03t0321300-01	Os03g0424800	Os03t0424800-00	Os04g0132400	Os04t0132400-01	Os04g0227100	Os04t0227100-01	Os04g0559750	Os04t0559750-00	Os04g0625400	Os04t0625400-00			Os05g0208550	Os05t0208550-00			Os06g0600200	Os06t0600200-00	Os07g0483400	Os07t0483400-01	Os07g0592600	Os07t0592600-01	Os07g0657900	Os07t0657900-02			Os08g0345500	Os08t0345500-00	Os08g0500500	Os08t0500500-01	Os09g0365000	Os09t0365000-00
Os01g0253300	Os01t0253300-02	Os01g0742150	Os01t0742150-00					Os02g0580000	Os02t0580000-01	Os02g0710950	Os02t0710950-00			Os03g0161950	Os03t0161950-00	Os03g0321400	Os03t0321400-01	Os03g0425000	Os03t0425000-01	Os04g0132500	Os04t0132500-02	Os04g0227200	Os04t0227200-00	Os04g0559800	Os04t0559800-01	Os04g0625500	Os04t0625500-00			Os05g0208600	Os05t0208600-00			Os06g0600301	Os06t0600301-00	Os07g0483500	Os07t0483500-01	Os07g0592733	Os07t0592733-00	Os07g0657950	Os07t0657950-00			Os08g0345700	Os08t0345700-01	Os08g0500600	Os08t0500600-01	Os09g0365100	Os09t0365100-01
Os01g0253400	Os01t0253400-01	Os01g0742200	Os01t0742200-01					Os02g0580000	Os02t0580000-02	Os02g0711000	Os02t0711000-01			Os03g0162000	Os03t0162000-01	Os03g0321500	Os03t0321500-01	Os03g0425000	Os03t0425000-02	Os04g0132500	Os04t0132500-01	Os04g0227500	Os04t0227500-01	Os04g0559950	Os04t0559950-00	Os04g0625600	Os04t0625600-01			Os05g0209000	Os05t0209000-01			Os06g0600350	Os06t0600350-00	Os07g0483500	Os07t0483500-02	Os07g0593000	Os07t0593000-01	Os07g0658000	Os07t0658000-01			Os08g0345700	Os08t0345700-02	Os08g0500700	Os08t0500700-01	Os09g0365300	Os09t0365300-01
Os01g0253500	Os01t0253500-01	Os01g0742250	Os01t0742250-00					Os02g0580100	Os02t0580100-01	Os02g0711100	Os02t0711100-01			Os03g0162200	Os03t0162200-01	Os03g0321700	Os03t0321700-01	Os03g0425000	Os03t0425000-03	Os04g0132900	Os04t0132900-01	Os04g0227833	Os04t0227833-00	Os04g0560100	Os04t0560100-02	Os04g0625800	Os04t0625800-02			Os05g0209100	Os05t0209100-01			Os06g0600400	Os06t0600400-01	Os07g0483500	Os07t0483500-03	Os07g0593100	Os07t0593100-00	Os07g0658100	Os07t0658100-01			Os08g0345800	Os08t0345800-04	Os08g0500800	Os08t0500800-01	Os09g0365450	Os09t0365450-00
Os01g0253600	Os01t0253600-01	Os01g0742300	Os01t0742300-01					Os02g0580300	Os02t0580300-01	Os02g0711200	Os02t0711200-01			Os03g0162300	Os03t0162300-01	Os03g0321800	Os03t0321800-01	Os03g0425100	Os03t0425100-01	Os04g0134101	Os04t0134101-00	Os04g0228000	Os04t0228000-01	Os04g0560100	Os04t0560100-01	Os04g0625800	Os04t0625800-01			Os05g0209200	Os05t0209200-01			Os06g0600700	Os06t0600700-01	Os07g0484200	Os07t0484200-01	Os07g0593200	Os07t0593200-02	Os07g0658200	Os07t0658200-01			Os08g0345800	Os08t0345800-01	Os08g0500900	Os08t0500900-01	Os09g0365900	Os09t0365900-01
Os01g0253800	Os01t0253800-00	Os01g0742350	Os01t0742350-01					Os02g0580300	Os02t0580300-04	Os02g0711300	Os02t0711300-01			Os03g0162400	Os03t0162400-01	Os03g0321800	Os03t0321800-02	Os03g0425200	Os03t0425200-02	Os04g0134800	Os04t0134800-01	Os04g0228100	Os04t0228100-01	Os04g0560200	Os04t0560200-01	Os04g0625850	Os04t0625850-00			Os05g0209301	Os05t0209301-00			Os06g0600700	Os06t0600700-02	Os07g0484300	Os07t0484300-02	Os07g0593200	Os07t0593200-01	Os07g0658200	Os07t0658200-02			Os08g0345800	Os08t0345800-03	Os08g0501000	Os08t0501000-00	Os09g0366101	Os09t0366101-00
Os01g0253900	Os01t0253900-01	Os01g0742400	Os01t0742400-01					Os02g0580300	Os02t0580300-02	Os02g0711400	Os02t0711400-01			Os03g0162500	Os03t0162500-01	Os03g0321900	Os03t0321900-02	Os03g0425200	Os03t0425200-01	Os04g0135400	Os04t0135400-00	Os04g0228300	Os04t0228300-01	Os04g0560300	Os04t0560300-01	Os04g0625900	Os04t0625900-01			Os05g0209400	Os05t0209400-01			Os06g0600800	Os06t0600800-01	Os07g0484300	Os07t0484300-01	Os07g0593332	Os07t0593332-00	Os07g0658300	Os07t0658300-01			Os08g0345800	Os08t0345800-02	Os08g0501044	Os08t0501044-00	Os09g0366500	Os09t0366500-01
Os01g0253900	Os01t0253900-02	Os01g0742400	Os01t0742400-02					Os02g0580300	Os02t0580300-03	Os02g0711900	Os02t0711900-00			Os03g0162650	Os03t0162650-01	Os03g0321900	Os03t0321900-01	Os03g0425300	Os03t0425300-02	Os04g0136000	Os04t0136000-00	Os04g0228400	Os04t0228400-01	Os04g0560400	Os04t0560400-01	Os04g0625950	Os04t0625950-00			Os05g0209500	Os05t0209500-01			Os06g0601000	Os06t0601000-01	Os07g0484401	Os07t0484401-00	Os07g0593400	Os07t0593400-00	Os07g0658300	Os07t0658300-02			Os08g0346001	Os08t0346001-00	Os08g0501088	Os08t0501088-00	Os09g0366800	Os09t0366800-00
Os01g0254000	Os01t0254000-01	Os01g0742500	Os01t0742500-01					Os02g0580366	Os02t0580366-00	Os02g0712000	Os02t0712000-01			Os03g0162725	Os03t0162725-00	Os03g0322000	Os03t0322000-00	Os03g0425300	Os03t0425300-01	Os04g0136016	Os04t0136016-00	Os04g0228600	Os04t0228600-00	Os04g0560500	Os04t0560500-00	Os04g0626000	Os04t0626000-01			Os05g0209600	Os05t0209600-01			Os06g0601100	Os06t0601100-02	Os07g0484500	Os07t0484500-01	Os07g0594400	Os07t0594400-01	Os07g0658300	Os07t0658300-03			Os08g0346400	Os08t0346400-01	Os08g0501132	Os08t0501132-00	Os09g0367700	Os09t0367700-01
Os01g0254100	Os01t0254100-02	Os01g0742766	Os01t0742766-01					Os02g0580400	Os02t0580400-01	Os02g0712400	Os02t0712400-01			Os03g0162800	Os03t0162800-01	Os03g0322200	Os03t0322200-01	Os03g0425450	Os03t0425450-00	Os04g0136200	Os04t0136200-00	Os04g0229100	Os04t0229100-01	Os04g0560600	Os04t0560600-01	Os04g0626100	Os04t0626100-01			Os05g0209683	Os05t0209683-00			Os06g0601500	Os06t0601500-01	Os07g0484600	Os07t0484600-01	Os07g0594966	Os07t0594966-00	Os07g0658400	Os07t0658400-02			Os08g0346400	Os08t0346400-03	Os08g0501200	Os08t0501200-00	Os09g0367900	Os09t0367900-02
Os01g0254100	Os01t0254100-01	Os01g0743100	Os01t0743100-00					Os02g0580500	Os02t0580500-01	Os02g0712500	Os02t0712500-01			Os03g0162900	Os03t0162900-01	Os03g0322500	Os03t0322500-01	Os03g0425600	Os03t0425600-00	Os04g0136700	Os04t0136700-01	Os04g0230501	Os04t0230501-00	Os04g0560700	Os04t0560700-01	Os04g0626300	Os04t0626300-01			Os05g0209950	Os05t0209950-01			Os06g0601500	Os06t0601500-02	Os07g0484700	Os07t0484700-01	Os07g0595032	Os07t0595032-00	Os07g0658500	Os07t0658500-00			Os08g0346400	Os08t0346400-02	Os08g0501300	Os08t0501300-01	Os09g0367900	Os09t0367900-01
Os01g0254200	Os01t0254200-01	Os01g0743150	Os01t0743150-00					Os02g0580600	Os02t0580600-01	Os02g0712512	Os02t0712512-00			Os03g0163000	Os03t0163000-01	Os03g0322600	Os03t0322600-01	Os03g0425800	Os03t0425800-01	Os04g0136802	Os04t0136802-01	Os04g0231200	Os04t0231200-01	Os04g0561000	Os04t0561000-00	Os04g0626400	Os04t0626400-02			Os05g0210100	Os05t0210100-01			Os06g0601600	Os06t0601600-00	Os07g0484800	Os07t0484800-01	Os07g0595100	Os07t0595100-00	Os07g0658550	Os07t0658550-00			Os08g0346500	Os08t0346500-00	Os08g0501500	Os08t0501500-00	Os09g0368101	Os09t0368101-00
Os01g0254300	Os01t0254300-00	Os01g0743200	Os01t0743200-02					Os02g0580700	Os02t0580700-01	Os02g0712550	Os02t0712550-01			Os03g0163100	Os03t0163100-01	Os03g0322700	Os03t0322700-00	Os03g0425900	Os03t0425900-01	Os04g0136900	Os04t0136900-01	Os04g0231266	Os04t0231266-00	Os04g0561200	Os04t0561200-01	Os04g0626400	Os04t0626400-03			Os05g0210201	Os05t0210201-00			Os06g0602000	Os06t0602000-00	Os07g0484900	Os07t0484900-01	Os07g0595700	Os07t0595700-01	Os07g0658600	Os07t0658600-00			Os08g0346600	Os08t0346600-00	Os08g0501600	Os08t0501600-00	Os09g0368200	Os09t0368200-00
Os01g0254350	Os01t0254350-00	Os01g0743200	Os01t0743200-01					Os02g0580800	Os02t0580800-02	Os02g0712600	Os02t0712600-01			Os03g0163150	Os03t0163150-00	Os03g0322800	Os03t0322800-02	Os03g0426300	Os03t0426300-00	Os04g0137201	Os04t0137201-01	Os04g0231800	Os04t0231800-01	Os04g0561500	Os04t0561500-01	Os04g0626400	Os04t0626400-01			Os05g0210400	Os05t0210400-00			Os06g0602400	Os06t0602400-01	Os07g0485000	Os07t0485000-01	Os07g0595750	Os07t0595750-00	Os07g0658700	Os07t0658700-01			Os08g0346800	Os08t0346800-01	Os08g0501700	Os08t0501700-01	Os09g0368250	Os09t0368250-00
Os01g0254400	Os01t0254400-00	Os01g0743300	Os01t0743300-01					Os02g0580800	Os02t0580800-01	Os02g0712650	Os02t0712650-00			Os03g0163200	Os03t0163200-01	Os03g0322800	Os03t0322800-01	Os03g0426350	Os03t0426350-00	Os04g0137201	Os04t0137201-02	Os04g0233400	Os04t0233400-01	Os04g0561500	Os04t0561500-02	Os04g0626450	Os04t0626450-01			Os05g0210450	Os05t0210450-00			Os06g0602500	Os06t0602500-01	Os07g0485100	Os07t0485100-01	Os07g0595800	Os07t0595800-01	Os07g0659100	Os07t0659100-01			Os08g0346900	Os08t0346900-00	Os08g0501800	Os08t0501800-00	Os09g0368400	Os09t0368400-00
Os01g0254800	Os01t0254800-01	Os01g0743400	Os01t0743400-02					Os02g0580800	Os02t0580800-03	Os02g0712700	Os02t0712700-01			Os03g0163300	Os03t0163300-01	Os03g0322900	Os03t0322900-01	Os03g0426800	Os03t0426800-01	Os04g0137450	Os04t0137450-00	Os04g0233400	Os04t0233400-02	Os04g0561550	Os04t0561550-00	Os04g0626500	Os04t0626500-01			Os05g0210500	Os05t0210500-00			Os06g0602600	Os06t0602600-01	Os07g0485234	Os07t0485234-00	Os07g0595900	Os07t0595900-01	Os07g0659300	Os07t0659300-01			Os08g0347000	Os08t0347000-00	Os08g0501900	Os08t0501900-01	Os09g0368500	Os09t0368500-01
Os01g0254850	Os01t0254850-00	Os01g0743400	Os01t0743400-01					Os02g0580900	Os02t0580900-02	Os02g0712800	Os02t0712800-01			Os03g0163400	Os03t0163400-00	Os03g0323100	Os03t0323100-01	Os03g0426900	Os03t0426900-02	Os04g0137500	Os04t0137500-00	Os04g0233851	Os04t0233851-00	Os04g0561600	Os04t0561600-01	Os04g0626600	Os04t0626600-01			Os05g0210525	Os05t0210525-00			Os06g0602700	Os06t0602700-01	Os07g0485366	Os07t0485366-00	Os07g0596000	Os07t0596000-01	Os07g0659400	Os07t0659400-00			Os08g0347200	Os08t0347200-01	Os08g0502000	Os08t0502000-01	Os09g0368900	Os09t0368900-00
Os01g0254900	Os01t0254900-01	Os01g0743500	Os01t0743500-01					Os02g0580900	Os02t0580900-01	Os02g0713250	Os02t0713250-00			Os03g0163500	Os03t0163500-01	Os03g0323200	Os03t0323200-02	Os03g0426900	Os03t0426900-01	Os04g0137550	Os04t0137550-00	Os04g0234402	Os04t0234402-00	Os04g0561700	Os04t0561700-01	Os04g0626700	Os04t0626700-01			Os05g0210600	Os05t0210600-01			Os06g0602800	Os06t0602800-01	Os07g0485400	Os07t0485400-01	Os07g0596200	Os07t0596200-01	Os07g0659500	Os07t0659500-01			Os08g0347500	Os08t0347500-00	Os08g0502101	Os08t0502101-01	Os09g0369000	Os09t0369000-01
Os01g0254950	Os01t0254950-01	Os01g0743600	Os01t0743600-02					Os02g0580966	Os02t0580966-00	Os02g0713400	Os02t0713400-01			Os03g0163500	Os03t0163500-02	Os03g0323200	Os03t0323200-04	Os03g0427000	Os03t0427000-01	Os04g0137883	Os04t0137883-00	Os04g0234500	Os04t0234500-00	Os04g0561800	Os04t0561800-00	Os04g0626900	Os04t0626900-01			Os05g0210700	Os05t0210700-01			Os06g0602900	Os06t0602900-01	Os07g0485500	Os07t0485500-01	Os07g0596300	Os07t0596300-01	Os07g0659600	Os07t0659600-00			Os08g0347550	Os08t0347550-01	Os08g0502400	Os08t0502400-01	Os09g0369050	Os09t0369050-01
Os01g0255000	Os01t0255000-01	Os01g0743600	Os01t0743600-01					Os02g0580983	Os02t0580983-00	Os02g0713500	Os02t0713500-00			Os03g0163600	Os03t0163600-00	Os03g0323200	Os03t0323200-03	Os03g0427100	Os03t0427100-01	Os04g0138432	Os04t0138432-01	Os04g0234600	Os04t0234600-02	Os04g0561850	Os04t0561850-00	Os04g0627000	Os04t0627000-01			Os05g0211100	Os05t0211100-01			Os06g0602950	Os06t0602950-00	Os07g0485600	Os07t0485600-01	Os07g0596300	Os07t0596300-02	Os07g0659700	Os07t0659700-01			Os08g0348300	Os08t0348300-00	Os08g0502600	Os08t0502600-01	Os09g0369400	Os09t0369400-01
Os01g0255100	Os01t0255100-01	Os01g0743666	Os01t0743666-00					Os02g0581000	Os02t0581000-00	Os02g0713700	Os02t0713700-01			Os03g0163900	Os03t0163900-00	Os03g0323200	Os03t0323200-01	Os03g0427300	Os03t0427300-01	Os04g0138800	Os04t0138800-00	Os04g0234600	Os04t0234600-03	Os04g0561900	Os04t0561900-01	Os04g0627000	Os04t0627000-02			Os05g0211100	Os05t0211100-02			Os06g0603000	Os06t0603000-01	Os07g0485950	Os07t0485950-01	Os07g0596600	Os07t0596600-02	Os07g0659800	Os07t0659800-01			Os08g0349300	Os08t0349300-01	Os08g0502700	Os08t0502700-03	Os09g0369500	Os09t0369500-02
Os01g0255700	Os01t0255700-00	Os01g0743732	Os01t0743732-00					Os02g0581100	Os02t0581100-01	Os02g0713801	Os02t0713801-00			Os03g0164100	Os03t0164100-01	Os03g0323350	Os03t0323350-00	Os03g0427900	Os03t0427900-01	Os04g0139100	Os04t0139100-00	Os04g0234600	Os04t0234600-01	Os04g0561950	Os04t0561950-00	Os04g0627066	Os04t0627066-00			Os05g0212100	Os05t0212100-01			Os06g0603300	Os06t0603300-00	Os07g0486000	Os07t0486000-02	Os07g0596600	Os07t0596600-01	Os07g0659900	Os07t0659900-01			Os08g0351200	Os08t0351200-01	Os08g0502700	Os08t0502700-01	Os09g0369500	Os09t0369500-01
Os01g0256300	Os01t0256300-00	Os01g0743800	Os01t0743800-00					Os02g0581200	Os02t0581200-01	Os02g0713900	Os02t0713900-01			Os03g0164100	Os03t0164100-02	Os03g0323500	Os03t0323500-01	Os03g0428000	Os03t0428000-02	Os04g0139201	Os04t0139201-01	Os04g0243400	Os04t0243400-01	Os04g0562000	Os04t0562000-01	Os04g0627132	Os04t0627132-00			Os05g0212150	Os05t0212150-00			Os06g0603400	Os06t0603400-02	Os07g0486000	Os07t0486000-01	Os07g0596600	Os07t0596600-03	Os07g0660000	Os07t0660000-00			Os08g0351300	Os08t0351300-01	Os08g0502800	Os08t0502800-01	Os09g0369750	Os09t0369750-00
Os01g0256400	Os01t0256400-01	Os01g0744000	Os01t0744000-01					Os02g0581300	Os02t0581300-01	Os02g0714000	Os02t0714000-01			Os03g0164200	Os03t0164200-01	Os03g0323600	Os03t0323600-01	Os03g0428000	Os03t0428000-01	Os04g0140400	Os04t0140400-00	Os04g0243550	Os04t0243550-00	Os04g0562000	Os04t0562000-02	Os04g0627200	Os04t0627200-00			Os05g0212200	Os05t0212200-01			Os06g0603400	Os06t0603400-01	Os07g0486100	Os07t0486100-01	Os07g0596700	Os07t0596700-00	Os07g0660100	Os07t0660100-01			Os08g0351700	Os08t0351700-01	Os08g0503000	Os08t0503000-01	Os09g0370000	Os09t0370000-00
Os01g0256500	Os01t0256500-02	Os01g0744000	Os01t0744000-02					Os02g0581400	Os02t0581400-02	Os02g0714000	Os02t0714000-03			Os03g0164300	Os03t0164300-01	Os03g0323800	Os03t0323800-01	Os03g0428200	Os03t0428200-01	Os04g0140666	Os04t0140666-01	Os04g0243700	Os04t0243700-01	Os04g0562100	Os04t0562100-01	Os04g0627300	Os04t0627300-00			Os05g0212250	Os05t0212250-00			Os06g0603600	Os06t0603600-01	Os07g0486100	Os07t0486100-02	Os07g0596900	Os07t0596900-00	Os07g0660200	Os07t0660200-01			Os08g0352100	Os08t0352100-00	Os08g0503200	Os08t0503200-01	Os09g0370200	Os09t0370200-01
Os01g0256600	Os01t0256600-01	Os01g0744101	Os01t0744101-00					Os02g0581400	Os02t0581400-01	Os02g0714000	Os02t0714000-02			Os03g0164400	Os03t0164400-01	Os03g0323900	Os03t0323900-01	Os03g0428700	Os03t0428700-01	Os04g0141400	Os04t0141400-01	Os04g0244201	Os04t0244201-01	Os04g0562500	Os04t0562500-00	Os04g0627400	Os04t0627400-01			Os05g0212300	Os05t0212300-01			Os06g0603600	Os06t0603600-02	Os07g0486200	Os07t0486200-00	Os07g0596950	Os07t0596950-01	Os07g0660200	Os07t0660200-02			Os08g0352250	Os08t0352250-00	Os08g0503300	Os08t0503300-00	Os09g0370300	Os09t0370300-01
Os01g0256800	Os01t0256800-02	Os01g0744200	Os01t0744200-01					Os02g0581500	Os02t0581500-01	Os02g0714100	Os02t0714100-01			Os03g0164700	Os03t0164700-01	Os03g0323950	Os03t0323950-00	Os03g0428800	Os03t0428800-01	Os04g0141800	Os04t0141800-00	Os04g0244400	Os04t0244400-02	Os04g0562650	Os04t0562650-00	Os04g0627900	Os04t0627900-01			Os05g0212350	Os05t0212350-00			Os06g0603800	Os06t0603800-00	Os07g0486300	Os07t0486300-00	Os07g0597000	Os07t0597000-01	Os07g0660400	Os07t0660400-01			Os08g0352400	Os08t0352400-01	Os08g0503400	Os08t0503400-00	Os09g0370500	Os09t0370500-00
Os01g0256800	Os01t0256800-01	Os01g0744300	Os01t0744300-01					Os02g0581600	Os02t0581600-01	Os02g0714200	Os02t0714200-01			Os03g0164800	Os03t0164800-00	Os03g0324200	Os03t0324200-02	Os03g0429000	Os03t0429000-01	Os04g0142100	Os04t0142100-00	Os04g0244400	Os04t0244400-01	Os04g0562800	Os04t0562800-00	Os04g0628000	Os04t0628000-01			Os05g0212400	Os05t0212400-01			Os06g0604000	Os06t0604000-01	Os07g0486400	Os07t0486400-01	Os07g0597050	Os07t0597050-00	Os07g0660433	Os07t0660433-00			Os08g0353700	Os08t0353700-01	Os08g0503600	Os08t0503600-01	Os09g0371000	Os09t0371000-01
Os01g0256900	Os01t0256900-01	Os01g0744350	Os01t0744350-00					Os02g0581700	Os02t0581700-01	Os02g0714300	Os02t0714300-01			Os03g0164901	Os03t0164901-00	Os03g0324200	Os03t0324200-01	Os03g0429800	Os03t0429800-02	Os04g0142400	Os04t0142400-01	Os04g0244500	Os04t0244500-01	Os04g0563000	Os04t0563000-01	Os04g0628100	Os04t0628100-01			Os05g0212550	Os05t0212550-00			Os06g0604000	Os06t0604000-02	Os07g0486500	Os07t0486500-01	Os07g0597100	Os07t0597100-01	Os07g0660466	Os07t0660466-00			Os08g0355400	Os08t0355400-02	Os08g0503700	Os08t0503700-01	Os09g0371100	Os09t0371100-00
		Os01g0744400	Os01t0744400-01					Os02g0581800	Os02t0581800-01	Os02g0714500	Os02t0714500-02			Os03g0165000	Os03t0165000-00	Os03g0324300	Os03t0324300-05	Os03g0429800	Os03t0429800-04	Os04g0142850	Os04t0142850-00	Os04g0244800	Os04t0244800-01	Os04g0563050	Os04t0563050-00	Os04g0628100	Os04t0628100-02			Os05g0212600	Os05t0212600-00			Os06g0604200	Os06t0604200-02	Os07g0486500	Os07t0486500-02	Os07g0597200	Os07t0597200-02	Os07g0660500	Os07t0660500-00			Os08g0355400	Os08t0355400-01	Os08g0503700	Os08t0503700-02	Os09g0371200	Os09t0371200-01
		Os01g0744550	Os01t0744550-00					Os02g0581900	Os02t0581900-01	Os02g0714500	Os02t0714500-03			Os03g0165025	Os03t0165025-00	Os03g0324300	Os03t0324300-06	Os03g0429800	Os03t0429800-01	Os04g0143566	Os04t0143566-00	Os04g0245000	Os04t0245000-00	Os04g0563100	Os04t0563100-00	Os04g0628200	Os04t0628200-01			Os05g0212750	Os05t0212750-00			Os06g0604300	Os06t0604300-01	Os07g0486700	Os07t0486700-00	Os07g0597200	Os07t0597200-01	Os07g0660700	Os07t0660700-01			Os08g0355500	Os08t0355500-03	Os08g0503800	Os08t0503800-01	Os09g0371250	Os09t0371250-00
		Os01g0744700	Os01t0744700-00					Os02g0582100	Os02t0582100-00	Os02g0714500	Os02t0714500-01			Os03g0165050	Os03t0165050-00	Os03g0324300	Os03t0324300-04	Os03g0429800	Os03t0429800-03	Os04g0143932	Os04t0143932-00	Os04g0247500	Os04t0247500-01	Os04g0563300	Os04t0563300-01	Os04g0628300	Os04t0628300-00			Os05g0212900	Os05t0212900-00			Os06g0604400	Os06t0604400-01	Os07g0487000	Os07t0487000-00	Os07g0597400	Os07t0597400-01	Os07g0661000	Os07t0661000-01			Os08g0355500	Os08t0355500-02	Os08g0504000	Os08t0504000-01	Os09g0371300	Os09t0371300-00
		Os01g0745000	Os01t0745000-00					Os02g0582200	Os02t0582200-01	Os02g0714600	Os02t0714600-02			Os03g0165100	Os03t0165100-00	Os03g0324300	Os03t0324300-02	Os03g0429900	Os03t0429900-01	Os04g0144266	Os04t0144266-00	Os04g0247500	Os04t0247500-02	Os04g0563300	Os04t0563300-02	Os04g0628400	Os04t0628400-03			Os05g0213000	Os05t0213000-00			Os06g0604500	Os06t0604500-02	Os07g0487099	Os07t0487099-00	Os07g0597500	Os07t0597500-01	Os07g0661100	Os07t0661100-01			Os08g0355500	Os08t0355500-01	Os08g0504200	Os08t0504200-00	Os09g0371400	Os09t0371400-00
		Os01g0745300	Os01t0745300-00					Os02g0582300	Os02t0582300-01	Os02g0714600	Os02t0714600-01			Os03g0165266	Os03t0165266-00	Os03g0324300	Os03t0324300-03	Os03g0430000	Os03t0430000-01	Os04g0144300	Os04t0144300-00	Os04g0247700	Os04t0247700-00	Os04g0563350	Os04t0563350-01	Os04g0628400	Os04t0628400-02			Os05g0213100	Os05t0213100-00			Os06g0604500	Os06t0604500-01	Os07g0487198	Os07t0487198-00	Os07g0598000	Os07t0598000-02	Os07g0661201	Os07t0661201-00			Os08g0356001	Os08t0356001-01	Os08g0504400	Os08t0504400-02	Os09g0371625	Os09t0371625-00
		Os01g0745400	Os01t0745400-01					Os02g0582400	Os02t0582400-01	Os02g0714700	Os02t0714700-01			Os03g0165300	Os03t0165300-01	Os03g0324600	Os03t0324600-01	Os03g0430400	Os03t0430400-01	Os04g0146300	Os04t0146300-00	Os04g0247875	Os04t0247875-00	Os04g0563401	Os04t0563401-00	Os04g0628400	Os04t0628400-04			Os05g0213150	Os05t0213150-00			Os06g0604600	Os06t0604600-01	Os07g0487300	Os07t0487300-00	Os07g0598000	Os07t0598000-01	Os07g0661300	Os07t0661300-01			Os08g0356500	Os08t0356500-01	Os08g0504400	Os08t0504400-01	Os09g0371650	Os09t0371650-00
		Os01g0745700	Os01t0745700-01					Os02g0582400	Os02t0582400-02	Os02g0714801	Os02t0714801-00			Os03g0165300	Os03t0165300-02	Os03g0324650	Os03t0324650-00	Os03g0430500	Os03t0430500-00	Os04g0146800	Os04t0146800-00	Os04g0248050	Os04t0248050-00	Os04g0563700	Os04t0563700-01	Os04g0628400	Os04t0628400-01			Os05g0213500	Os05t0213500-01			Os06g0605600	Os06t0605600-01	Os07g0487849	Os07t0487849-00	Os07g0598100	Os07t0598100-01	Os07g0661400	Os07t0661400-01			Os08g0356700	Os08t0356700-01	Os08g0504500	Os08t0504500-01	Os09g0371700	Os09t0371700-01
		Os01g0745700	Os01t0745700-02					Os02g0582600	Os02t0582600-02	Os02g0715000	Os02t0715000-01			Os03g0165300	Os03t0165300-03	Os03g0324700	Os03t0324700-01	Os03g0430575	Os03t0430575-00	Os04g0147200	Os04t0147200-01	Os04g0249500	Os04t0249500-00	Os04g0563801	Os04t0563801-00	Os04g0628600	Os04t0628600-01			Os05g0213900	Os05t0213900-01			Os06g0605900	Os06t0605900-02	Os07g0488032	Os07t0488032-00	Os07g0598200	Os07t0598200-01	Os07g0661450	Os07t0661450-00			Os08g0356800	Os08t0356800-01	Os08g0504600	Os08t0504600-01	Os09g0371800	Os09t0371800-00
		Os01g0745850	Os01t0745850-00					Os02g0582600	Os02t0582600-01	Os02g0715200	Os02t0715200-02			Os03g0165350	Os03t0165350-00	Os03g0324800	Os03t0324800-01	Os03g0431100	Os03t0431100-01	Os04g0147600	Os04t0147600-01	Os04g0249550	Os04t0249550-00	Os04g0563900	Os04t0563900-00	Os04g0628900	Os04t0628900-00			Os05g0214100	Os05t0214100-01			Os06g0605900	Os06t0605900-01	Os07g0488215	Os07t0488215-00	Os07g0598300	Os07t0598300-03	Os07g0661500	Os07t0661500-00			Os08g0357000	Os08t0357000-02	Os08g0504600	Os08t0504600-02	Os09g0372100	Os09t0372100-02
		Os01g0746000	Os01t0746000-00					Os02g0582800	Os02t0582800-01	Os02g0715200	Os02t0715200-01			Os03g0165375	Os03t0165375-00	Os03g0324900	Os03t0324900-01	Os03g0431200	Os03t0431200-00	Os04g0149400	Os04t0149400-01	Os04g0249600	Os04t0249600-01	Os04g0563950	Os04t0563950-00	Os04g0629000	Os04t0629000-02			Os05g0214100	Os05t0214100-02			Os06g0605950	Os06t0605950-00	Os07g0488400	Os07t0488400-01	Os07g0598300	Os07t0598300-01	Os07g0661550	Os07t0661550-00			Os08g0357000	Os08t0357000-01			Os09g0372400	Os09t0372400-02
		Os01g0746200	Os01t0746200-01					Os02g0582900	Os02t0582900-01	Os02g0715225	Os02t0715225-00					Os03g0325000	Os03t0325000-00	Os03g0431500	Os03t0431500-01	Os04g0150300	Os04t0150300-01	Os04g0249600	Os04t0249600-02	Os04g0564000	Os04t0564000-00	Os04g0629000	Os04t0629000-03			Os05g0214232	Os05t0214232-00			Os06g0606000	Os06t0606000-01	Os07g0489000	Os07t0489000-01	Os07g0598300	Os07t0598300-02	Os07g0661600	Os07t0661600-01			Os08g0357100	Os08t0357100-01			Os09g0372400	Os09t0372400-01
		Os01g0746200	Os01t0746200-02					Os02g0583000	Os02t0583000-00	Os02g0715250	Os02t0715250-00					Os03g0325133	Os03t0325133-00	Os03g0431550	Os03t0431550-01	Os04g0150500	Os04t0150500-01	Os04g0249700	Os04t0249700-01	Os04g0564300	Os04t0564300-01	Os04g0629000	Os04t0629000-01			Os05g0214300	Os05t0214300-00			Os06g0606100	Os06t0606100-01	Os07g0489100	Os07t0489100-00	Os07g0598400	Os07t0598400-01	Os07g0661600	Os07t0661600-03			Os08g0357300	Os08t0357300-01			Os09g0372700	Os09t0372700-01
		Os01g0746400	Os01t0746400-01					Os02g0583300	Os02t0583300-00	Os02g0715300	Os02t0715300-02					Os03g0325400	Os03t0325400-01	Os03g0431600	Os03t0431600-00	Os04g0151700	Os04t0151700-00	Os04g0249900	Os04t0249900-01	Os04g0564500	Os04t0564500-01	Os04g0629100	Os04t0629100-01			Os05g0214400	Os05t0214400-00			Os06g0606250	Os06t0606250-00	Os07g0489200	Os07t0489200-01	Os07g0598450	Os07t0598450-00	Os07g0661700	Os07t0661700-01			Os08g0357700	Os08t0357700-01			Os09g0372800	Os09t0372800-02
		Os01g0746700	Os01t0746700-00					Os02g0583500	Os02t0583500-00	Os02g0715300	Os02t0715300-01					Os03g0325500	Os03t0325500-02	Os03g0431800	Os03t0431800-00			Os04g0250050	Os04t0250050-00	Os04g0564600	Os04t0564600-01	Os04g0629100	Os04t0629100-02			Os05g0214800	Os05t0214800-01			Os06g0606401	Os06t0606401-01	Os07g0489300	Os07t0489300-01	Os07g0598500	Os07t0598500-01	Os07g0661800	Os07t0661800-01			Os08g0358050	Os08t0358050-00			Os09g0372800	Os09t0372800-01
		Os01g0747300	Os01t0747300-01					Os02g0583700	Os02t0583700-00	Os02g0715400	Os02t0715400-00					Os03g0325500	Os03t0325500-01	Os03g0432000	Os03t0432000-00			Os04g0250200	Os04t0250200-01	Os04g0564600	Os04t0564600-02	Os04g0629200	Os04t0629200-01			Os05g0214900	Os05t0214900-01			Os06g0606599	Os06t0606599-00			Os07g0598700	Os07t0598700-00	Os07g0661900	Os07t0661900-01			Os08g0358800	Os08t0358800-01			Os09g0372900	Os09t0372900-01
		Os01g0747400	Os01t0747400-01					Os02g0583900	Os02t0583900-01	Os02g0716100	Os02t0716100-01					Os03g0325600	Os03t0325600-02	Os03g0432100	Os03t0432100-01			Os04g0250700	Os04t0250700-01	Os04g0564700	Os04t0564700-01	Os04g0629300	Os04t0629300-01			Os05g0215000	Os05t0215000-04			Os06g0606700	Os06t0606700-00			Os07g0598800	Os07t0598800-00	Os07g0662200	Os07t0662200-00			Os08g0358800	Os08t0358800-02			Os09g0372900	Os09t0372900-02
		Os01g0747451	Os01t0747451-00					Os02g0584200	Os02t0584200-01	Os02g0716500	Os02t0716500-01					Os03g0325600	Os03t0325600-01	Os03g0432200	Os03t0432200-00			Os04g0251825	Os04t0251825-00	Os04g0564700	Os04t0564700-02	Os04g0629300	Os04t0629300-02			Os05g0215033	Os05t0215033-01			Os06g0606800	Os06t0606800-01			Os07g0598900	Os07t0598900-01	Os07g0662500	Os07t0662500-01			Os08g0359000	Os08t0359000-01			Os09g0372900	Os09t0372900-03
		Os01g0747500	Os01t0747500-01					Os02g0584300	Os02t0584300-01	Os02g0716500	Os02t0716500-04					Os03g0325900	Os03t0325900-00	Os03g0432277	Os03t0432277-00			Os04g0252200	Os04t0252200-01	Os04g0565200	Os04t0565200-01	Os04g0629400	Os04t0629400-01			Os05g0215066	Os05t0215066-00			Os06g0606800	Os06t0606800-02			Os07g0598900	Os07t0598900-02	Os07g0662550	Os07t0662550-00			Os08g0359050	Os08t0359050-00			Os09g0373000	Os09t0373000-01
		Os01g0747600	Os01t0747600-01					Os02g0584700	Os02t0584700-01	Os02g0716500	Os02t0716500-03					Os03g0326000	Os03t0326000-01	Os03g0432666	Os03t0432666-00			Os04g0252200	Os04t0252200-02	Os04g0565400	Os04t0565400-01	Os04g0629500	Os04t0629500-02			Os05g0215183	Os05t0215183-00			Os06g0606800	Os06t0606800-03			Os07g0599000	Os07t0599000-01	Os07g0662600	Os07t0662600-01			Os08g0359100	Os08t0359100-01			Os09g0373100	Os09t0373100-00
		Os01g0747700	Os01t0747700-01					Os02g0584800	Os02t0584800-01	Os02g0716600	Os02t0716600-01					Os03g0326100	Os03t0326100-01	Os03g0432900	Os03t0432900-01			Os04g0252400	Os04t0252400-01	Os04g0565450	Os04t0565450-00	Os04g0629500	Os04t0629500-01			Os05g0215300	Os05t0215300-01			Os06g0606900	Os06t0606900-01			Os07g0599100	Os07t0599100-00	Os07g0662700	Os07t0662700-01			Os08g0359200	Os08t0359200-02			Os09g0373750	Os09t0373750-01
		Os01g0747750	Os01t0747750-00					Os02g0584900	Os02t0584900-01	Os02g0716800	Os02t0716800-01					Os03g0326200	Os03t0326200-01	Os03g0433200	Os03t0433200-01			Os04g0252550	Os04t0252550-00	Os04g0565500	Os04t0565500-01	Os04g0629600	Os04t0629600-01			Os05g0215500	Os05t0215500-01			Os06g0607000	Os06t0607000-01			Os07g0599150	Os07t0599150-00	Os07g0662800	Os07t0662800-01			Os08g0359200	Os08t0359200-03			Os09g0373800	Os09t0373800-00
		Os01g0747800	Os01t0747800-01					Os02g0585100	Os02t0585100-00	Os02g0716950	Os02t0716950-00					Os03g0326200	Os03t0326200-02	Os03g0433733	Os03t0433733-00			Os04g0252662	Os04t0252662-00	Os04g0565500	Os04t0565500-03	Os04g0629600	Os04t0629600-02			Os05g0215600	Os05t0215600-01			Os06g0607100	Os06t0607100-01			Os07g0599201	Os07t0599201-00	Os07g0662900	Os07t0662900-01			Os08g0359200	Os08t0359200-01			Os09g0374700	Os09t0374700-00
		Os01g0748000	Os01t0748000-00					Os02g0585200	Os02t0585200-01	Os02g0717100	Os02t0717100-01					Os03g0326300	Os03t0326300-02	Os03g0434400	Os03t0434400-00			Os04g0252850	Os04t0252850-00	Os04g0565750	Os04t0565750-00	Os04g0629700	Os04t0629700-02			Os05g0215600	Os05t0215600-02			Os06g0607200	Os06t0607200-01			Os07g0599300	Os07t0599300-01	Os07g0663000	Os07t0663000-00			Os08g0359300	Os08t0359300-01			Os09g0374900	Os09t0374900-00
		Os01g0748100	Os01t0748100-01					Os02g0585566	Os02t0585566-00	Os02g0717200	Os02t0717200-00					Os03g0326300	Os03t0326300-03	Os03g0434800	Os03t0434800-00			Os04g0253000	Os04t0253000-01	Os04g0565900	Os04t0565900-01	Os04g0629700	Os04t0629700-03			Os05g0215700	Os05t0215700-02			Os06g0607700	Os06t0607700-01			Os07g0599500	Os07t0599500-01	Os07g0663200	Os07t0663200-01			Os08g0359300	Os08t0359300-02			Os09g0375000	Os09t0375000-01
		Os01g0748150	Os01t0748150-01					Os02g0585650	Os02t0585650-01	Os02g0717300	Os02t0717300-01					Os03g0326300	Os03t0326300-01	Os03g0435200	Os03t0435200-01			Os04g0253601	Os04t0253601-01	Os04g0566000	Os04t0566000-01	Os04g0629700	Os04t0629700-01			Os05g0215800	Os05t0215800-01			Os06g0607750	Os06t0607750-00			Os07g0599600	Os07t0599600-02	Os07g0663300	Os07t0663300-01			Os08g0359400	Os08t0359400-00			Os09g0375050	Os09t0375050-00
		Os01g0748200	Os01t0748200-00					Os02g0585700	Os02t0585700-00	Os02g0717400	Os02t0717400-01					Os03g0326350	Os03t0326350-00	Os03g0435300	Os03t0435300-00			Os04g0254000	Os04t0254000-01	Os04g0566100	Os04t0566100-00	Os04g0629850	Os04t0629850-00			Os05g0216950	Os05t0216950-00			Os06g0607800	Os06t0607800-01			Os07g0599700	Os07t0599700-01	Os07g0663300	Os07t0663300-02			Os08g0359500	Os08t0359500-01			Os09g0375100	Os09t0375100-01
		Os01g0748300	Os01t0748300-00					Os02g0586000	Os02t0586000-01	Os02g0717500	Os02t0717500-01					Os03g0326500	Os03t0326500-01	Os03g0435550	Os03t0435550-00			Os04g0254300	Os04t0254300-01	Os04g0566300	Os04t0566300-01	Os04g0630000	Os04t0630000-01			Os05g0217000	Os05t0217000-01			Os06g0607850	Os06t0607850-00			Os07g0599900	Os07t0599900-01	Os07g0663500	Os07t0663500-00			Os08g0359600	Os08t0359600-01			Os09g0375100	Os09t0375100-02
		Os01g0748500	Os01t0748500-01					Os02g0586400	Os02t0586400-01	Os02g0717550	Os02t0717550-00					Os03g0326600	Os03t0326600-01	Os03g0435800	Os03t0435800-00			Os04g0255525	Os04t0255525-01	Os04g0566400	Os04t0566400-02	Os04g0630100	Os04t0630100-01			Os05g0217700	Os05t0217700-01			Os06g0607900	Os06t0607900-01			Os07g0600000	Os07t0600000-01	Os07g0663600	Os07t0663600-01			Os08g0359900	Os08t0359900-00			Os09g0375300	Os09t0375300-00
		Os01g0748600	Os01t0748600-02					Os02g0586500	Os02t0586500-02	Os02g0717600	Os02t0717600-01					Os03g0327100	Os03t0327100-01	Os03g0435900	Os03t0435900-01			Os04g0255600	Os04t0255600-00	Os04g0566400	Os04t0566400-01	Os04g0630300	Os04t0630300-01			Os05g0217800	Os05t0217800-02			Os06g0608000	Os06t0608000-01			Os07g0600200	Os07t0600200-01	Os07g0663650	Os07t0663650-00			Os08g0360000	Os08t0360000-01			Os09g0375400	Os09t0375400-01
		Os01g0748600	Os01t0748600-01					Os02g0586500	Os02t0586500-01	Os02g0717650	Os02t0717650-00					Os03g0327600	Os03t0327600-01	Os03g0436100	Os03t0436100-01			Os04g0257500	Os04t0257500-01	Os04g0566450	Os04t0566450-00	Os04g0630400	Os04t0630400-01			Os05g0217800	Os05t0217800-01			Os06g0608050	Os06t0608050-02			Os07g0600300	Os07t0600300-00	Os07g0663700	Os07t0663700-01			Os08g0360100	Os08t0360100-01			Os09g0375500	Os09t0375500-00
		Os01g0748800	Os01t0748800-00					Os02g0586600	Os02t0586600-00	Os02g0717700	Os02t0717700-01					Os03g0327700	Os03t0327700-01	Os03g0436300	Os03t0436300-00			Os04g0258900	Os04t0258900-01	Os04g0566500	Os04t0566500-03	Os04g0630500	Os04t0630500-00			Os05g0217900	Os05t0217900-00			Os06g0608050	Os06t0608050-01			Os07g0600400	Os07t0600400-01	Os07g0663750	Os07t0663750-00			Os08g0360150	Os08t0360150-00			Os09g0375600	Os09t0375600-01
		Os01g0748900	Os01t0748900-01					Os02g0586700	Os02t0586700-00	Os02g0717800	Os02t0717800-01					Os03g0327751	Os03t0327751-00	Os03g0436400	Os03t0436400-03			Os04g0259100	Os04t0259100-00	Os04g0566500	Os04t0566500-01	Os04g0630551	Os04t0630551-00			Os05g0217950	Os05t0217950-00			Os06g0608100	Os06t0608100-00			Os07g0600700	Os07t0600700-02	Os07g0663800	Os07t0663800-01			Os08g0360200	Os08t0360200-00			Os09g0375700	Os09t0375700-01
		Os01g0748900	Os01t0748900-02					Os02g0586800	Os02t0586800-01	Os02g0717900	Os02t0717900-01					Os03g0327800	Os03t0327800-01	Os03g0436400	Os03t0436400-01			Os04g0259150	Os04t0259150-00	Os04g0566500	Os04t0566500-04	Os04g0630600	Os04t0630600-00			Os05g0218001	Os05t0218001-00			Os06g0608300	Os06t0608300-01			Os07g0600700	Os07t0600700-01	Os07g0663900	Os07t0663900-00			Os08g0360300	Os08t0360300-00			Os09g0375900	Os09t0375900-01
		Os01g0748950	Os01t0748950-01					Os02g0586900	Os02t0586900-01	Os02g0718000	Os02t0718000-01					Os03g0327900	Os03t0327900-00	Os03g0436400	Os03t0436400-02			Os04g0259200	Os04t0259200-01	Os04g0566500	Os04t0566500-02	Os04g0630700	Os04t0630700-01			Os05g0218100	Os05t0218100-01			Os06g0608300	Os06t0608300-02			Os07g0601000	Os07t0601000-01	Os07g0664000	Os07t0664000-00			Os08g0360400	Os08t0360400-00			Os09g0376000	Os09t0376000-01
		Os01g0749000	Os01t0749000-02					Os02g0586900	Os02t0586900-02	Os02g0718050	Os02t0718050-00					Os03g0328000	Os03t0328000-01	Os03g0436500	Os03t0436500-01			Os04g0261400	Os04t0261400-01	Os04g0566550	Os04t0566550-00	Os04g0630800	Os04t0630800-01			Os05g0218400	Os05t0218400-01			Os06g0608350	Os06t0608350-00			Os07g0601100	Os07t0601100-01	Os07g0664100	Os07t0664100-00			Os08g0360700	Os08t0360700-01			Os09g0376300	Os09t0376300-01
		Os01g0749000	Os01t0749000-01					Os02g0587000	Os02t0587000-01	Os02g0718100	Os02t0718100-01					Os03g0328100	Os03t0328100-01	Os03g0436600	Os03t0436600-00			Os04g0266400	Os04t0266400-01	Os04g0566600	Os04t0566600-01	Os04g0630900	Os04t0630900-01			Os05g0218663	Os05t0218663-00			Os06g0608401	Os06t0608401-01			Os07g0601600	Os07t0601600-00	Os07g0664150	Os07t0664150-00			Os08g0360800	Os08t0360800-01			Os09g0376350	Os09t0376350-00
		Os01g0749100	Os01t0749100-01					Os02g0587300	Os02t0587300-00	Os02g0718600	Os02t0718600-01					Os03g0328300	Os03t0328300-01	Os03g0437100	Os03t0437100-01			Os04g0266400	Os04t0266400-02	Os04g0566700	Os04t0566700-01	Os04g0631000	Os04t0631000-00			Os05g0218981	Os05t0218981-00			Os06g0608500	Os06t0608500-01			Os07g0601900	Os07t0601900-01	Os07g0664200	Os07t0664200-01			Os08g0361000	Os08t0361000-01			Os09g0376400	Os09t0376400-00
		Os01g0749200	Os01t0749200-01					Os02g0587600	Os02t0587600-00	Os02g0718900	Os02t0718900-01					Os03g0328400	Os03t0328400-00	Os03g0437200	Os03t0437200-01			Os04g0266700	Os04t0266700-00	Os04g0566750	Os04t0566750-00	Os04g0631100	Os04t0631100-01			Os05g0219300	Os05t0219300-00			Os06g0608550	Os06t0608550-00			Os07g0602000	Os07t0602000-01	Os07g0664400	Os07t0664400-01			Os08g0361300	Os08t0361300-01			Os09g0376600	Os09t0376600-00
		Os01g0749300	Os01t0749300-01					Os02g0587800	Os02t0587800-01	Os02g0718900	Os02t0718900-02					Os03g0328450	Os03t0328450-00	Os03g0437500	Os03t0437500-01			Os04g0266900	Os04t0266900-01	Os04g0566800	Os04t0566800-01	Os04g0631200	Os04t0631200-02			Os05g0219800	Os05t0219800-01			Os06g0608600	Os06t0608600-01			Os07g0602050	Os07t0602050-00	Os07g0664500	Os07t0664500-01			Os08g0363000	Os08t0363000-01			Os09g0376650	Os09t0376650-00
		Os01g0749300	Os01t0749300-02					Os02g0588250	Os02t0588250-01	Os02g0718950	Os02t0718950-00					Os03g0328501	Os03t0328501-00	Os03g0437600	Os03t0437600-02			Os04g0267250	Os04t0267250-01	Os04g0566900	Os04t0566900-01	Os04g0631200	Os04t0631200-01			Os05g0219900	Os05t0219900-01			Os06g0608600	Os06t0608600-02			Os07g0602100	Os07t0602100-01	Os07g0664600	Os07t0664600-01			Os08g0363200	Os08t0363200-02			Os09g0376700	Os09t0376700-01
		Os01g0749400	Os01t0749400-02					Os02g0588300	Os02t0588300-01	Os02g0719000	Os02t0719000-01					Os03g0328600	Os03t0328600-00	Os03g0437600	Os03t0437600-03			Os04g0267600	Os04t0267600-01	Os04g0567200	Os04t0567200-01	Os04g0631300	Os04t0631300-01			Os05g0220100	Os05t0220100-01			Os06g0608700	Os06t0608700-02			Os07g0602200	Os07t0602200-01	Os07g0664600	Os07t0664600-02			Os08g0363200	Os08t0363200-01			Os09g0376800	Os09t0376800-01
		Os01g0749900	Os01t0749900-01					Os02g0588500	Os02t0588500-02	Os02g0719100	Os02t0719100-01					Os03g0328900	Os03t0328900-01	Os03g0437600	Os03t0437600-01			Os04g0267950	Os04t0267950-00	Os04g0567350	Os04t0567350-00	Os04g0631600	Os04t0631600-01			Os05g0220300	Os05t0220300-00			Os06g0608700	Os06t0608700-03			Os07g0602600	Os07t0602600-01	Os07g0664900	Os07t0664900-00			Os08g0363800	Os08t0363800-00			Os09g0376900	Os09t0376900-01
		Os01g0749950	Os01t0749950-00					Os02g0588500	Os02t0588500-01	Os02g0719266	Os02t0719266-00					Os03g0328900	Os03t0328900-02	Os03g0438000	Os03t0438000-01			Os04g0268300	Os04t0268300-01	Os04g0567700	Os04t0567700-01	Os04g0631800	Os04t0631800-00			Os05g0220500	Os05t0220500-00			Os06g0608700	Os06t0608700-01			Os07g0602700	Os07t0602700-01	Os07g0665000	Os07t0665000-00			Os08g0363900	Os08t0363900-00			Os09g0376900	Os09t0376900-02
		Os01g0750000	Os01t0750000-01					Os02g0588550	Os02t0588550-00	Os02g0719600	Os02t0719600-01					Os03g0329200	Os03t0329200-01	Os03g0438100	Os03t0438100-02			Os04g0268700	Os04t0268700-01	Os04g0567800	Os04t0567800-01	Os04g0632000	Os04t0632000-02			Os05g0220600	Os05t0220600-01			Os06g0608800	Os06t0608800-04			Os07g0602800	Os07t0602800-00	Os07g0665100	Os07t0665100-01			Os08g0364100	Os08t0364100-00			Os09g0378200	Os09t0378200-00
		Os01g0750000	Os01t0750000-02					Os02g0588600	Os02t0588600-01	Os02g0719700	Os02t0719700-01					Os03g0329200	Os03t0329200-02	Os03g0438100	Os03t0438100-01			Os04g0269100	Os04t0269100-00	Os04g0568300	Os04t0568300-01	Os04g0632000	Os04t0632000-01			Os05g0220900	Os05t0220900-01			Os06g0608800	Os06t0608800-02			Os07g0602900	Os07t0602900-02	Os07g0665200	Os07t0665200-01			Os08g0364400	Os08t0364400-00			Os09g0378300	Os09t0378300-01
		Os01g0750050	Os01t0750050-00					Os02g0588700	Os02t0588700-01	Os02g0719800	Os02t0719800-01					Os03g0329500	Os03t0329500-01	Os03g0438200	Os03t0438200-01			Os04g0269600	Os04t0269600-03	Os04g0568400	Os04t0568400-01	Os04g0632100	Os04t0632100-01			Os05g0220900	Os05t0220900-02			Os06g0608800	Os06t0608800-01			Os07g0602900	Os07t0602900-01	Os07g0665250	Os07t0665250-00			Os08g0364500	Os08t0364500-00			Os09g0378700	Os09t0378700-00
		Os01g0750100	Os01t0750100-03					Os02g0588775	Os02t0588775-00	Os02g0719800	Os02t0719800-02					Os03g0329700	Os03t0329700-01	Os03g0438400	Os03t0438400-01			Os04g0269600	Os04t0269600-02	Os04g0568500	Os04t0568500-00	Os04g0632200	Os04t0632200-01			Os05g0221200	Os05t0221200-01			Os06g0608800	Os06t0608800-03			Os07g0603100	Os07t0603100-01	Os07g0665300	Os07t0665300-00			Os08g0364900	Os08t0364900-00			Os09g0379400	Os09t0379400-00
		Os01g0750100	Os01t0750100-01					Os02g0589000	Os02t0589000-01	Os02g0719800	Os02t0719800-03					Os03g0329900	Os03t0329900-01	Os03g0438900	Os03t0438900-01			Os04g0269600	Os04t0269600-01	Os04g0568600	Os04t0568600-00	Os04g0632300	Os04t0632300-01			Os05g0221200	Os05t0221200-02			Os06g0609400	Os06t0609400-01			Os07g0603150	Os07t0603150-00	Os07g0665700	Os07t0665700-01			Os08g0365500	Os08t0365500-00			Os09g0379500	Os09t0379500-01
		Os01g0750100	Os01t0750100-02					Os02g0589100	Os02t0589100-00	Os02g0720000	Os02t0720000-01					Os03g0330000	Os03t0330000-01	Os03g0439000	Os03t0439000-01			Os04g0269600	Os04t0269600-04	Os04g0568700	Os04t0568700-00	Os04g0632350	Os04t0632350-01			Os05g0221400	Os05t0221400-01			Os06g0609450	Os06t0609450-01			Os07g0603200	Os07t0603200-01	Os07g0665750	Os07t0665750-00			Os08g0365800	Os08t0365800-00			Os09g0379600	Os09t0379600-00
		Os01g0750300	Os01t0750300-03					Os02g0589400	Os02t0589400-01	Os02g0720100	Os02t0720100-01					Os03g0330200	Os03t0330200-00	Os03g0439250	Os03t0439250-00			Os04g0269700	Os04t0269700-01	Os04g0568751	Os04t0568751-00	Os04g0632400	Os04t0632400-01			Os05g0221900	Os05t0221900-00			Os06g0609500	Os06t0609500-01			Os07g0603300	Os07t0603300-01	Os07g0665900	Os07t0665900-01			Os08g0365900	Os08t0365900-02			Os09g0379900	Os09t0379900-02
		Os01g0750300	Os01t0750300-01					Os02g0589450	Os02t0589450-00	Os02g0720200	Os02t0720200-01					Os03g0330300	Os03t0330300-02	Os03g0439500	Os03t0439500-04			Os04g0269800	Os04t0269800-01	Os04g0568800	Os04t0568800-01	Os04g0632400	Os04t0632400-02			Os05g0222200	Os05t0222200-02			Os06g0609600	Os06t0609600-02			Os07g0603500	Os07t0603500-00	Os07g0666300	Os07t0666300-01			Os08g0365900	Os08t0365900-01			Os09g0380000	Os09t0380000-02
		Os01g0750300	Os01t0750300-02					Os02g0589500	Os02t0589500-00	Os02g0720250	Os02t0720250-00					Os03g0330300	Os03t0330300-01	Os03g0439500	Os03t0439500-02			Os04g0269900	Os04t0269900-01	Os04g0568850	Os04t0568850-00	Os04g0632400	Os04t0632400-03			Os05g0222200	Os05t0222200-01			Os06g0609700	Os06t0609700-01			Os07g0603600	Os07t0603600-01	Os07g0666400	Os07t0666400-00			Os08g0366000	Os08t0366000-02			Os09g0380000	Os09t0380000-01
		Os01g0750400	Os01t0750400-00					Os02g0589600	Os02t0589600-01	Os02g0720300	Os02t0720300-01					Os03g0330300	Os03t0330300-03	Os03g0439500	Os03t0439500-03			Os04g0270100	Os04t0270100-03	Os04g0568900	Os04t0568900-01	Os04g0632400	Os04t0632400-04			Os05g0223000	Os05t0223000-01			Os06g0609775	Os06t0609775-00			Os07g0603700	Os07t0603700-01	Os07g0666600	Os07t0666600-01			Os08g0366000	Os08t0366000-04			Os09g0380050	Os09t0380050-00
		Os01g0750500	Os01t0750500-01					Os02g0589700	Os02t0589700-00	Os02g0720400	Os02t0720400-00					Os03g0331600	Os03t0331600-01	Os03g0439500	Os03t0439500-01			Os04g0270100	Os04t0270100-01	Os04g0568950	Os04t0568950-00	Os04g0632500	Os04t0632500-00			Os05g0223100	Os05t0223100-00			Os06g0609800	Os06t0609800-01			Os07g0603750	Os07t0603750-00	Os07g0666750	Os07t0666750-00			Os08g0366000	Os08t0366000-01			Os09g0380200	Os09t0380200-01
		Os01g0750600	Os01t0750600-01					Os02g0589900	Os02t0589900-00	Os02g0720450	Os02t0720450-00					Os03g0331700	Os03t0331700-02	Os03g0439650	Os03t0439650-00			Os04g0270100	Os04t0270100-02	Os04g0569000	Os04t0569000-01	Os04g0632600	Os04t0632600-00			Os05g0223200	Os05t0223200-01			Os06g0609800	Os06t0609800-02			Os07g0603800	Os07t0603800-01	Os07g0666900	Os07t0666900-01			Os08g0366000	Os08t0366000-03			Os09g0380300	Os09t0380300-01
		Os01g0750666	Os01t0750666-00					Os02g0590000	Os02t0590000-00	Os02g0720500	Os02t0720500-01					Os03g0331900	Os03t0331900-01	Os03g0439700	Os03t0439700-01			Os04g0270200	Os04t0270200-01	Os04g0569100	Os04t0569100-01	Os04g0632750	Os04t0632750-00			Os05g0223300	Os05t0223300-01			Os06g0609850	Os06t0609850-00			Os07g0603800	Os07t0603800-02	Os07g0666900	Os07t0666900-02			Os08g0366050	Os08t0366050-00			Os09g0380400	Os09t0380400-01
		Os01g0750800	Os01t0750800-02					Os02g0590200	Os02t0590200-01	Os02g0720600	Os02t0720600-01					Os03g0332100	Os03t0332100-00	Os03g0439800	Os03t0439800-02			Os04g0270550	Os04t0270550-00	Os04g0569100	Os04t0569100-02	Os04g0632901	Os04t0632901-00			Os05g0224700	Os05t0224700-00			Os06g0609900	Os06t0609900-01			Os07g0603900	Os07t0603900-01	Os07g0667000	Os07t0667000-01			Os08g0366100	Os08t0366100-01			Os09g0380450	Os09t0380450-01
		Os01g0750900	Os01t0750900-01							Os02g0720700	Os02t0720700-01					Os03g0332201	Os03t0332201-00	Os03g0439800	Os03t0439800-01			Os04g0270900	Os04t0270900-00	Os04g0569300	Os04t0569300-02	Os04g0633200	Os04t0633200-00			Os05g0224800	Os05t0224800-01			Os06g0610000	Os06t0610000-01			Os07g0604000	Os07t0604000-01	Os07g0667000	Os07t0667000-02			Os08g0366200	Os08t0366200-01			Os09g0380501	Os09t0380501-00
		Os01g0751300	Os01t0751300-01							Os02g0720900	Os02t0720900-01					Os03g0332400	Os03t0332400-01	Os03g0439900	Os03t0439900-01			Os04g0271000	Os04t0271000-02	Os04g0569300	Os04t0569300-01	Os04g0633225	Os04t0633225-00			Os05g0224900	Os05t0224900-01			Os06g0610100	Os06t0610100-00			Os07g0604000	Os07t0604000-02	Os07g0667100	Os07t0667100-00			Os08g0367300	Os08t0367300-00			Os09g0380600	Os09t0380600-01
		Os01g0751400	Os01t0751400-00							Os02g0720900	Os02t0720900-04					Os03g0332500	Os03t0332500-00	Os03g0440200	Os03t0440200-00			Os04g0271000	Os04t0271000-01	Os04g0569400	Os04t0569400-00	Os04g0633250	Os04t0633250-01			Os05g0225500	Os05t0225500-01			Os06g0610300	Os06t0610300-01			Os07g0604100	Os07t0604100-00	Os07g0667300	Os07t0667300-01			Os08g0367400	Os08t0367400-01			Os09g0380966	Os09t0380966-00
		Os01g0751600	Os01t0751600-01							Os02g0720900	Os02t0720900-02					Os03g0332533	Os03t0332533-01	Os03g0440900	Os03t0440900-02			Os04g0271200	Os04t0271200-01	Os04g0569500	Os04t0569500-00	Os04g0633300	Os04t0633300-00			Os05g0225800	Os05t0225800-01			Os06g0610350	Os06t0610350-01			Os07g0604300	Os07t0604300-01	Os07g0667350	Os07t0667350-00			Os08g0367625	Os08t0367625-00			Os09g0381100	Os09t0381100-03
		Os01g0752100	Os01t0752100-01							Os02g0721000	Os02t0721000-01					Os03g0332566	Os03t0332566-00	Os03g0440900	Os03t0440900-01			Os04g0271450	Os04t0271450-01	Os04g0569900	Os04t0569900-01	Os04g0633400	Os04t0633400-00			Os05g0226000	Os05t0226000-00			Os06g0610400	Os06t0610400-01			Os07g0604350	Os07t0604350-00	Os07g0667400	Os07t0667400-01			Os08g0367850	Os08t0367850-01			Os09g0381100	Os09t0381100-01
		Os01g0752200	Os01t0752200-01							Os02g0721100	Os02t0721100-01					Os03g0332600	Os03t0332600-01	Os03g0441000	Os03t0441000-01			Os04g0271700	Os04t0271700-01	Os04g0569900	Os04t0569900-02	Os04g0633500	Os04t0633500-00			Os05g0226300	Os05t0226300-01			Os06g0610500	Os06t0610500-01			Os07g0604400	Os07t0604400-00	Os07g0667800	Os07t0667800-00			Os08g0368000	Os08t0368000-01			Os09g0381100	Os09t0381100-02
		Os01g0752300	Os01t0752300-01							Os02g0721200	Os02t0721200-00					Os03g0332700	Os03t0332700-01	Os03g0441000	Os03t0441000-03			Os04g0271700	Os04t0271700-03	Os04g0570000	Os04t0570000-00	Os04g0633600	Os04t0633600-00			Os05g0226900	Os05t0226900-01			Os06g0610550	Os06t0610550-00			Os07g0604433	Os07t0604433-00	Os07g0667900	Os07t0667900-00			Os08g0368166	Os08t0368166-00			Os09g0381300	Os09t0381300-01
		Os01g0752350	Os01t0752350-00							Os02g0721600	Os02t0721600-04					Os03g0332900	Os03t0332900-01	Os03g0441000	Os03t0441000-02			Os04g0271700	Os04t0271700-02	Os04g0570125	Os04t0570125-00	Os04g0633800	Os04t0633800-00			Os05g0227100	Os05t0227100-01			Os06g0610600	Os06t0610600-01			Os07g0604466	Os07t0604466-00	Os07g0668000	Os07t0668000-00			Os08g0368333	Os08t0368333-00			Os09g0381400	Os09t0381400-01
		Os01g0752400	Os01t0752400-00							Os02g0721600	Os02t0721600-03					Os03g0333000	Os03t0333000-01	Os03g0441050	Os03t0441050-00			Os04g0272200	Os04t0272200-01	Os04g0570250	Os04t0570250-01	Os04g0633850	Os04t0633850-00			Os05g0227600	Os05t0227600-01			Os06g0610800	Os06t0610800-01			Os07g0604500	Os07t0604500-01	Os07g0668100	Os07t0668100-01			Os08g0368777	Os08t0368777-00			Os09g0381400	Os09t0381400-02
		Os01g0752500	Os01t0752500-01							Os02g0721600	Os02t0721600-05					Os03g0333050	Os03t0333050-00	Os03g0441101	Os03t0441101-00			Os04g0272400	Os04t0272400-01	Os04g0570500	Os04t0570500-01	Os04g0633900	Os04t0633900-00			Os05g0227700	Os05t0227700-01			Os06g0610800	Os06t0610800-02			Os07g0604500	Os07t0604500-03	Os07g0668200	Os07t0668200-01			Os08g0369000	Os08t0369000-01			Os09g0381600	Os09t0381600-01
		Os01g0752600	Os01t0752600-01							Os02g0721600	Os02t0721600-02					Os03g0333100	Os03t0333100-01	Os03g0441400	Os03t0441400-03			Os04g0272500	Os04t0272500-01	Os04g0570600	Os04t0570600-01	Os04g0633950	Os04t0633950-00			Os05g0227700	Os05t0227700-02			Os06g0611000	Os06t0611000-01			Os07g0604550	Os07t0604550-00	Os07g0668200	Os07t0668200-02			Os08g0369066	Os08t0369066-00			Os09g0381800	Os09t0381800-01
		Os01g0752700	Os01t0752700-01							Os02g0721600	Os02t0721600-01					Os03g0333100	Os03t0333100-02	Os03g0441400	Os03t0441400-02			Os04g0272700	Os04t0272700-02	Os04g0570650	Os04t0570650-00	Os04g0634000	Os04t0634000-01			Os05g0227700	Os05t0227700-03			Os06g0611000	Os06t0611000-02			Os07g0604600	Os07t0604600-01	Os07g0668251	Os07t0668251-00			Os08g0369132	Os08t0369132-00			Os09g0381850	Os09t0381850-00
		Os01g0752800	Os01t0752800-02							Os02g0721700	Os02t0721700-02					Os03g0333200	Os03t0333200-01	Os03g0441400	Os03t0441400-01			Os04g0272700	Os04t0272700-03	Os04g0570700	Os04t0570700-01	Os04g0634400	Os04t0634400-00			Os05g0227800	Os05t0227800-01			Os06g0611050	Os06t0611050-00			Os07g0604700	Os07t0604700-01	Os07g0668300	Os07t0668300-01			Os08g0369200	Os08t0369200-01			Os09g0382000	Os09t0382000-01
		Os01g0752800	Os01t0752800-01							Os02g0721700	Os02t0721700-01					Os03g0333300	Os03t0333300-02	Os03g0441500	Os03t0441500-02			Os04g0272700	Os04t0272700-04	Os04g0570800	Os04t0570800-01	Os04g0634500	Os04t0634500-01			Os05g0227901	Os05t0227901-01			Os06g0611100	Os06t0611100-01			Os07g0604800	Os07t0604800-01	Os07g0668500	Os07t0668500-00			Os08g0369300	Os08t0369300-00			Os09g0382120	Os09t0382120-00
		Os01g0753000	Os01t0753000-01							Os02g0721800	Os02t0721800-01					Os03g0333300	Os03t0333300-01	Os03g0441500	Os03t0441500-01			Os04g0272700	Os04t0272700-05	Os04g0570800	Os04t0570800-02	Os04g0634600	Os04t0634600-01			Os05g0228000	Os05t0228000-01			Os06g0611150	Os06t0611150-00			Os07g0604900	Os07t0604900-00	Os07g0668600	Os07t0668600-01			Os08g0369400	Os08t0369400-01			Os09g0382200	Os09t0382200-01
		Os01g0753100	Os01t0753100-01							Os02g0721901	Os02t0721901-00					Os03g0333300	Os03t0333300-03	Os03g0441601	Os03t0441601-01			Os04g0272700	Os04t0272700-01	Os04g0570850	Os04t0570850-00	Os04g0634700	Os04t0634700-01			Os05g0228000	Os05t0228000-02			Os06g0611200	Os06t0611200-00			Os07g0605200	Os07t0605200-01	Os07g0668600	Os07t0668600-02			Os08g0369600	Os08t0369600-01			Os09g0382300	Os09t0382300-00
		Os01g0753100	Os01t0753100-02							Os02g0722001	Os02t0722001-00					Os03g0333400	Os03t0333400-01	Os03g0441700	Os03t0441700-00			Os04g0273100	Os04t0273100-01	Os04g0571200	Os04t0571200-01	Os04g0634800	Os04t0634800-01			Os05g0228400	Os05t0228400-01			Os06g0611300	Os06t0611300-01			Os07g0605275	Os07t0605275-00	Os07g0668700	Os07t0668700-01			Os08g0369700	Os08t0369700-01			Os09g0382400	Os09t0382400-01
		Os01g0753150	Os01t0753150-00							Os02g0722300	Os02t0722300-01					Os03g0333500	Os03t0333500-00	Os03g0442800	Os03t0442800-01			Os04g0273350	Os04t0273350-01	Os04g0571300	Os04t0571300-02	Os04g0634900	Os04t0634900-01			Os05g0228400	Os05t0228400-02			Os06g0611400	Os06t0611400-01			Os07g0605350	Os07t0605350-00	Os07g0668700	Os07t0668700-02			Os08g0369800	Os08t0369800-01			Os09g0382500	Os09t0382500-01
		Os01g0753175	Os01t0753175-00							Os02g0722350	Os02t0722350-00					Os03g0333601	Os03t0333601-00	Os03g0442900	Os03t0442900-01			Os04g0273600	Os04t0273600-00	Os04g0571300	Os04t0571300-03	Os04g0635000	Os04t0635000-01			Os05g0228900	Os05t0228900-01			Os06g0611500	Os06t0611500-01			Os07g0605400	Os07t0605400-01	Os07g0668800	Os07t0668800-01			Os08g0371200	Os08t0371200-01			Os09g0383000	Os09t0383000-00
		Os01g0753200	Os01t0753200-01							Os02g0722400	Os02t0722400-01					Os03g0333700	Os03t0333700-01	Os03g0444900	Os03t0444900-00			Os04g0273900	Os04t0273900-00	Os04g0571300	Os04t0571300-01	Os04g0635100	Os04t0635100-00			Os05g0229000	Os05t0229000-00			Os06g0611550	Os06t0611550-00			Os07g0605400	Os07t0605400-02	Os07g0668900	Os07t0668900-01			Os08g0371608	Os08t0371608-00			Os09g0383300	Os09t0383300-01
		Os01g0753300	Os01t0753300-00							Os02g0722450	Os02t0722450-00					Os03g0333800	Os03t0333800-01	Os03g0445700	Os03t0445700-01			Os04g0274100	Os04t0274100-00	Os04g0571450	Os04t0571450-00	Os04g0635201	Os04t0635201-00			Os05g0229475	Os05t0229475-00			Os06g0611600	Os06t0611600-00			Os07g0605600	Os07t0605600-00	Os07g0668900	Os07t0668900-02			Os08g0372166	Os08t0372166-00			Os09g0383400	Os09t0383400-01
		Os01g0753400	Os01t0753400-01							Os02g0722500	Os02t0722500-01					Os03g0334000	Os03t0334000-02	Os03g0446200	Os03t0446200-00			Os04g0274250	Os04t0274250-00	Os04g0571600	Os04t0571600-01	Os04g0635350	Os04t0635350-00			Os05g0229950	Os05t0229950-00			Os06g0611700	Os06t0611700-00			Os07g0605800	Os07t0605800-01	Os07g0669000	Os07t0669000-01			Os08g0372401	Os08t0372401-01			Os09g0384601	Os09t0384601-01
		Os01g0753500	Os01t0753500-01							Os02g0722600	Os02t0722600-01					Os03g0334050	Os03t0334050-00	Os03g0448200	Os03t0448200-00			Os04g0274400	Os04t0274400-01	Os04g0571700	Os04t0571700-01	Os04g0635400	Os04t0635400-00			Os05g0230501	Os05t0230501-01			Os06g0611725	Os06t0611725-00			Os07g0605900	Os07t0605900-00	Os07g0669100	Os07t0669100-01			Os08g0372700	Os08t0372700-00			Os09g0384900	Os09t0384900-01
		Os01g0753800	Os01t0753800-01							Os02g0722650	Os02t0722650-00					Os03g0334100	Os03t0334100-01	Os03g0448500	Os03t0448500-02			Os04g0275100	Os04t0275100-01	Os04g0571800	Os04t0571800-01	Os04g0635450	Os04t0635450-00			Os05g0230600	Os05t0230600-01			Os06g0611900	Os06t0611900-02			Os07g0606000	Os07t0606000-01	Os07g0669100	Os07t0669100-02							Os09g0385300	Os09t0385300-02
		Os01g0754000	Os01t0754000-01							Os02g0722700	Os02t0722700-01					Os03g0334200	Os03t0334200-02	Os03g0448500	Os03t0448500-03			Os04g0275950	Os04t0275950-01	Os04g0571800	Os04t0571800-02	Os04g0635500	Os04t0635500-01			Os05g0230600	Os05t0230600-02			Os06g0611900	Os06t0611900-01			Os07g0606400	Os07t0606400-00	Os07g0669200	Os07t0669200-00							Os09g0385300	Os09t0385300-01
		Os01g0754100	Os01t0754100-01							Os02g0722800	Os02t0722800-01					Os03g0334200	Os03t0334200-01	Os03g0448500	Os03t0448500-01			Os04g0276200	Os04t0276200-01	Os04g0572100	Os04t0572100-01	Os04g0635650	Os04t0635650-00			Os05g0230700	Os05t0230700-02			Os06g0612001	Os06t0612001-00			Os07g0606500	Os07t0606500-02	Os07g0669250	Os07t0669250-00							Os09g0385700	Os09t0385700-01
		Os01g0754100	Os01t0754100-02							Os02g0722800	Os02t0722800-02					Os03g0334250	Os03t0334250-00	Os03g0448600	Os03t0448600-01			Os04g0276300	Os04t0276300-00	Os04g0572200	Os04t0572200-00	Os04g0635700	Os04t0635700-01			Os05g0230700	Os05t0230700-03			Os06g0612200	Os06t0612200-01			Os07g0606500	Os07t0606500-01	Os07g0669401	Os07t0669401-00							Os09g0385900	Os09t0385900-01
		Os01g0754200	Os01t0754200-01							Os02g0723200	Os02t0723200-01					Os03g0334300	Os03t0334300-00	Os03g0448700	Os03t0448700-01			Os04g0276600	Os04t0276600-01	Os04g0572400	Os04t0572400-00	Os04g0635800	Os04t0635800-01			Os05g0230700	Os05t0230700-01			Os06g0612300	Os06t0612300-01			Os07g0606600	Os07t0606600-01	Os07g0669500	Os07t0669500-01							Os09g0386200	Os09t0386200-01
		Os01g0754200	Os01t0754200-04							Os02g0723300	Os02t0723300-01					Os03g0334700	Os03t0334700-01	Os03g0448950	Os03t0448950-01			Os04g0277400	Os04t0277400-01	Os04g0572500	Os04t0572500-00	Os04g0635800	Os04t0635800-03			Os05g0230900	Os05t0230900-01			Os06g0612550	Os06t0612550-00			Os07g0606800	Os07t0606800-01	Os07g0669600	Os07t0669600-01							Os09g0386400	Os09t0386400-01
		Os01g0754200	Os01t0754200-02							Os02g0723400	Os02t0723400-01					Os03g0334800	Os03t0334800-02	Os03g0449200	Os03t0449200-00			Os04g0278000	Os04t0278000-01	Os04g0572600	Os04t0572600-01	Os04g0635900	Os04t0635900-01			Os05g0231100	Os05t0231100-00			Os06g0612800	Os06t0612800-01			Os07g0606900	Os07t0606900-01	Os07g0669650	Os07t0669650-01							Os09g0386450	Os09t0386450-00
		Os01g0754200	Os01t0754200-03							Os02g0723400	Os02t0723400-02					Os03g0334800	Os03t0334800-01	Os03g0452300	Os03t0452300-01			Os04g0278100	Os04t0278100-00	Os04g0572700	Os04t0572700-01	Os04g0636000	Os04t0636000-02			Os05g0231600	Os05t0231600-01			Os06g0612800	Os06t0612800-02			Os07g0607000	Os07t0607000-00	Os07g0669675	Os07t0669675-00							Os09g0386500	Os09t0386500-01
		Os01g0754300	Os01t0754300-01							Os02g0723600	Os02t0723600-00					Os03g0334951	Os03t0334951-00	Os03g0452801	Os03t0452801-00			Os04g0278101	Os04t0278101-00	Os04g0572800	Os04t0572800-00	Os04g0636000	Os04t0636000-01			Os05g0231700	Os05t0231700-01			Os06g0612900	Os06t0612900-00			Os07g0607200	Os07t0607200-01	Os07g0669700	Os07t0669700-01							Os09g0386600	Os09t0386600-01
		Os01g0754500	Os01t0754500-02							Os02g0723700	Os02t0723700-01					Os03g0335100	Os03t0335100-01	Os03g0453301	Os03t0453301-01			Os04g0278200	Os04t0278200-01	Os04g0573000	Os04t0573000-01	Os04g0636100	Os04t0636100-01			Os05g0231900	Os05t0231900-01			Os06g0612951	Os06t0612951-00			Os07g0607300	Os07t0607300-01	Os07g0669750	Os07t0669750-00							Os09g0387000	Os09t0387000-00
		Os01g0754500	Os01t0754500-01							Os02g0724000	Os02t0724000-01					Os03g0335200	Os03t0335200-01	Os03g0453800	Os03t0453800-01			Os04g0278200	Os04t0278200-02	Os04g0573100	Os04t0573100-01	Os04g0636200	Os04t0636200-01			Os05g0232200	Os05t0232200-01			Os06g0613000	Os06t0613000-01			Os07g0607300	Os07t0607300-02	Os07g0669800	Os07t0669800-01							Os09g0387150	Os09t0387150-01
		Os01g0754700	Os01t0754700-01							Os02g0724100	Os02t0724100-01					Os03g0335300	Os03t0335300-02	Os03g0454100	Os03t0454100-01			Os04g0278550	Os04t0278550-00	Os04g0573200	Os04t0573200-02	Os04g0636300	Os04t0636300-01			Os05g0232500	Os05t0232500-01			Os06g0613101	Os06t0613101-00			Os07g0607400	Os07t0607400-01	Os07g0669900	Os07t0669900-01							Os09g0387800	Os09t0387800-01
		Os01g0754800	Os01t0754800-01							Os02g0724300	Os02t0724300-02					Os03g0335300	Os03t0335300-03	Os03g0454300	Os03t0454300-01			Os04g0278900	Os04t0278900-02	Os04g0573200	Os04t0573200-01	Os04g0636400	Os04t0636400-01			Os05g0232566	Os05t0232566-00			Os06g0613200	Os06t0613200-00			Os07g0607500	Os07t0607500-01	Os07g0670000	Os07t0670000-01							Os09g0388000	Os09t0388000-01
		Os01g0755100	Os01t0755100-01							Os02g0724300	Os02t0724300-01					Os03g0335300	Os03t0335300-01	Os03g0454300	Os03t0454300-02			Os04g0278900	Os04t0278900-01	Os04g0573200	Os04t0573200-03	Os04g0636500	Os04t0636500-01			Os05g0232632	Os05t0232632-00			Os06g0613400	Os06t0613400-01			Os07g0607700	Os07t0607700-01	Os07g0670000	Os07t0670000-02							Os09g0388400	Os09t0388400-01
		Os01g0755100	Os01t0755100-02							Os02g0724450	Os02t0724450-00					Os03g0335401	Os03t0335401-01	Os03g0554900	Os03t0554900-00			Os04g0279300	Os04t0279300-00	Os04g0573200	Os04t0573200-05	Os04g0636550	Os04t0636550-00			Os05g0232700	Os05t0232700-01							Os07g0607800	Os07t0607800-02	Os07g0670100	Os07t0670100-00							Os09g0388550	Os09t0388550-00
		Os01g0755500	Os01t0755500-01							Os02g0724500	Os02t0724500-00					Os03g0335500	Os03t0335500-01	Os03g0554950	Os03t0554950-00			Os04g0279700	Os04t0279700-00	Os04g0573200	Os04t0573200-04	Os04g0636600	Os04t0636600-02			Os05g0232800	Os05t0232800-00							Os07g0607800	Os07t0607800-01	Os07g0670200	Os07t0670200-01							Os09g0388850	Os09t0388850-01
		Os01g0755550	Os01t0755550-00							Os02g0724600	Os02t0724600-01					Os03g0335500	Os03t0335500-02	Os03g0556200	Os03t0556200-01			Os04g0280200	Os04t0280200-01	Os04g0573300	Os04t0573300-00	Os04g0636600	Os04t0636600-01			Os05g0233000	Os05t0233000-01							Os07g0608100	Os07t0608100-02	Os07g0670300	Os07t0670300-01							Os09g0389000	Os09t0389000-01
		Os01g0755600	Os01t0755600-01							Os02g0724850	Os02t0724850-00					Os03g0335600	Os03t0335600-01	Os03g0556500	Os03t0556500-01			Os04g0280251	Os04t0280251-00	Os04g0573700	Os04t0573700-00	Os04g0636700	Os04t0636700-01			Os05g0234366	Os05t0234366-00							Os07g0608100	Os07t0608100-01	Os07g0670600	Os07t0670600-01							Os09g0389201	Os09t0389201-01
		Os01g0755700	Os01t0755700-01							Os02g0725000	Os02t0725000-01					Os03g0336000	Os03t0336000-01	Os03g0556600	Os03t0556600-01			Os04g0280300	Os04t0280300-01	Os04g0573900	Os04t0573900-01	Os04g0636700	Os04t0636700-02			Os05g0235300	Os05t0235300-01							Os07g0608200	Os07t0608200-01	Os07g0670701	Os07t0670701-00							Os09g0390400	Os09t0390400-01
		Os01g0756000	Os01t0756000-00							Os02g0725100	Os02t0725100-01					Os03g0336100	Os03t0336100-01	Os03g0557900	Os03t0557900-00			Os04g0280500	Os04t0280500-00	Os04g0573900	Os04t0573900-02	Os04g0636750	Os04t0636750-00			Os05g0235450	Os05t0235450-00							Os07g0608300	Os07t0608300-02	Os07g0670800	Os07t0670800-01							Os09g0391501	Os09t0391501-00
		Os01g0756101	Os01t0756101-00							Os02g0725200	Os02t0725200-01					Os03g0336200	Os03t0336200-02	Os03g0558400	Os03t0558400-01			Os04g0280600	Os04t0280600-01	Os04g0573900	Os04t0573900-03	Os04g0636800	Os04t0636800-01			Os05g0235600	Os05t0235600-00							Os07g0608300	Os07t0608300-01	Os07g0671000	Os07t0671000-00							Os09g0391800	Os09t0391800-00
		Os01g0756200	Os01t0756200-01							Os02g0725200	Os02t0725200-02					Os03g0336200	Os03t0336200-01	Os03g0558600	Os03t0558600-01			Os04g0280650	Os04t0280650-00	Os04g0574100	Os04t0574100-01	Os04g0636900	Os04t0636900-01											Os07g0608400	Os07t0608400-01	Os07g0671100	Os07t0671100-01							Os09g0392000	Os09t0392000-01
		Os01g0756300	Os01t0756300-01							Os02g0725300	Os02t0725300-02					Os03g0336300	Os03t0336300-01	Os03g0558700	Os03t0558700-01			Os04g0280700	Os04t0280700-01	Os04g0574100	Os04t0574100-02	Os04g0636900	Os04t0636900-02											Os07g0608450	Os07t0608450-01	Os07g0671200	Os07t0671200-00							Os09g0392050	Os09t0392050-00
		Os01g0756400	Os01t0756400-01							Os02g0725300	Os02t0725300-03					Os03g0336400	Os03t0336400-01	Os03g0559700	Os03t0559700-00			Os04g0281300	Os04t0281300-00	Os04g0574100	Os04t0574100-03	Os04g0637000	Os04t0637000-02											Os07g0608500	Os07t0608500-01	Os07g0671301	Os07t0671301-00							Os09g0392100	Os09t0392100-01
		Os01g0756501	Os01t0756501-00							Os02g0725300	Os02t0725300-04					Os03g0336500	Os03t0336500-01	Os03g0559900	Os03t0559900-02			Os04g0281900	Os04t0281900-01	Os04g0574200	Os04t0574200-01	Os04g0637000	Os04t0637000-01											Os07g0608700	Os07t0608700-01	Os07g0671400	Os07t0671400-01							Os09g0392400	Os09t0392400-01
		Os01g0756600	Os01t0756600-01							Os02g0725300	Os02t0725300-01					Os03g0336600	Os03t0336600-02	Os03g0559900	Os03t0559900-01			Os04g0281900	Os04t0281900-02	Os04g0574350	Os04t0574350-00	Os04g0637150	Os04t0637150-00											Os07g0608700	Os07t0608700-02	Os07g0671450	Os07t0671450-00							Os09g0392400	Os09t0392400-02
		Os01g0756700	Os01t0756700-01							Os02g0725500	Os02t0725500-00					Os03g0336700	Os03t0336700-02	Os03g0560050	Os03t0560050-00			Os04g0282000	Os04t0282000-01	Os04g0574500	Os04t0574500-01	Os04g0637300	Os04t0637300-00											Os07g0608800	Os07t0608800-01	Os07g0671500	Os07t0671500-01							Os09g0392400	Os09t0392400-03
		Os01g0756900	Os01t0756900-01							Os02g0725600	Os02t0725600-01					Os03g0336700	Os03t0336700-01	Os03g0560200	Os03t0560200-01			Os04g0282200	Os04t0282200-01	Os04g0574600	Os04t0574600-01	Os04g0637400	Os04t0637400-01											Os07g0608900	Os07t0608900-01	Os07g0671500	Os07t0671500-02							Os09g0392400	Os09t0392400-04
		Os01g0757051	Os01t0757051-00							Os02g0725700	Os02t0725700-01					Os03g0336900	Os03t0336900-00	Os03g0561283	Os03t0561283-01			Os04g0282400	Os04t0282400-01	Os04g0574700	Os04t0574700-01	Os04g0637500	Os04t0637500-01											Os07g0609000	Os07t0609000-01	Os07g0671700	Os07t0671700-01							Os09g0392666	Os09t0392666-01
		Os01g0757200	Os01t0757200-01							Os02g0725900	Os02t0725900-01					Os03g0337000	Os03t0337000-01	Os03g0561400	Os03t0561400-01			Os04g0283001	Os04t0283001-00	Os04g0574800	Os04t0574800-00	Os04g0638100	Os04t0638100-01											Os07g0609000	Os07t0609000-04	Os07g0671800	Os07t0671800-01
		Os01g0757301	Os01t0757301-00							Os02g0726000	Os02t0726000-01					Os03g0337200	Os03t0337200-03	Os03g0562000	Os03t0562000-01			Os04g0283600	Os04t0283600-00	Os04g0575801	Os04t0575801-01	Os04g0638300	Os04t0638300-01											Os07g0609100	Os07t0609100-00
		Os01g0757400	Os01t0757400-01							Os02g0726300	Os02t0726300-01					Os03g0337200	Os03t0337200-02	Os03g0562200	Os03t0562200-01			Os04g0283800	Os04t0283800-01	Os04g0576300	Os04t0576300-01	Os04g0638401	Os04t0638401-00											Os07g0609200	Os07t0609200-00
		Os01g0757400	Os01t0757400-02							Os02g0726300	Os02t0726300-03					Os03g0337200	Os03t0337200-01	Os03g0562200	Os03t0562200-02			Os04g0283900	Os04t0283900-01	Os04g0576400	Os04t0576400-01	Os04g0638600	Os04t0638600-00											Os07g0609550	Os07t0609550-01
		Os01g0757500	Os01t0757500-02							Os02g0726400	Os02t0726400-01					Os03g0337500	Os03t0337500-00	Os03g0562400	Os03t0562400-01			Os04g0284100	Os04t0284100-01	Os04g0576500	Os04t0576500-01	Os04g0638700	Os04t0638700-01											Os07g0609766	Os07t0609766-00
		Os01g0757500	Os01t0757500-01							Os02g0726400	Os02t0726400-02					Os03g0337550	Os03t0337550-00	Os03g0563100	Os03t0563100-01			Os04g0284500	Os04t0284500-01	Os04g0576600	Os04t0576600-00	Os04g0638800	Os04t0638800-01											Os07g0610200	Os07t0610200-00
		Os01g0757600	Os01t0757600-00							Os02g0726500	Os02t0726500-01					Os03g0337600	Os03t0337600-01	Os03g0563200	Os03t0563200-01			Os04g0284500	Os04t0284500-02			Os04g0638901	Os04t0638901-00											Os07g0610400	Os07t0610400-00
		Os01g0757700	Os01t0757700-01							Os02g0726600	Os02t0726600-01					Os03g0337700	Os03t0337700-01	Os03g0563300	Os03t0563300-01			Os04g0284550	Os04t0284550-00			Os04g0639000	Os04t0639000-01											Os07g0611200	Os07t0611200-00
		Os01g0757800	Os01t0757800-02							Os02g0726700	Os02t0726700-01					Os03g0337800	Os03t0337800-01	Os03g0563400	Os03t0563400-00			Os04g0284600	Os04t0284600-01			Os04g0639100	Os04t0639100-01											Os07g0611400	Os07t0611400-00
		Os01g0757800	Os01t0757800-01							Os02g0726833	Os02t0726833-01					Os03g0337850	Os03t0337850-00	Os03g0563600	Os03t0563600-01			Os04g0284900	Os04t0284900-01			Os04g0639200	Os04t0639200-01											Os07g0611500	Os07t0611500-00
		Os01g0757800	Os01t0757800-03							Os02g0727100	Os02t0727100-01					Os03g0337900	Os03t0337900-01	Os03g0564200	Os03t0564200-01			Os04g0285601	Os04t0285601-01			Os04g0639300	Os04t0639300-01											Os07g0611600	Os07t0611600-01
		Os01g0757900	Os01t0757900-01							Os02g0727200	Os02t0727200-00					Os03g0338000	Os03t0338000-01	Os03g0564600	Os03t0564600-01			Os04g0286300	Os04t0286300-01			Os04g0639700	Os04t0639700-00											Os07g0611600	Os07t0611600-02
		Os01g0758000	Os01t0758000-00							Os02g0727300	Os02t0727300-04					Os03g0338100	Os03t0338100-00	Os03g0564800	Os03t0564800-00			Os04g0286333	Os04t0286333-01			Os04g0639800	Os04t0639800-01											Os07g0611700	Os07t0611700-01
		Os01g0758200	Os01t0758200-01							Os02g0727300	Os02t0727300-01					Os03g0338200	Os03t0338200-01	Os03g0565100	Os03t0565100-01			Os04g0286366	Os04t0286366-00			Os04g0640200	Os04t0640200-01											Os07g0611950	Os07t0611950-00
		Os01g0758300	Os01t0758300-01							Os02g0727300	Os02t0727300-03					Os03g0338400	Os03t0338400-01	Os03g0565200	Os03t0565200-01			Os04g0286400	Os04t0286400-01			Os04g0640300	Os04t0640300-01											Os07g0612200	Os07t0612200-00
		Os01g0758300	Os01t0758300-02							Os02g0727300	Os02t0727300-02					Os03g0338600	Os03t0338600-01	Os03g0565300	Os03t0565300-01			Os04g0286500	Os04t0286500-01			Os04g0640500	Os04t0640500-01											Os07g0612400	Os07t0612400-01
		Os01g0758350	Os01t0758350-00							Os02g0727400	Os02t0727400-01					Os03g0338700	Os03t0338700-00	Os03g0565500	Os03t0565500-01			Os04g0287400	Os04t0287400-01			Os04g0640600	Os04t0640600-02											Os07g0612500	Os07t0612500-00
		Os01g0758400	Os01t0758400-02													Os03g0338800	Os03t0338800-01	Os03g0565600	Os03t0565600-01			Os04g0288100	Os04t0288100-00			Os04g0640600	Os04t0640600-01											Os07g0613000	Os07t0613000-01
		Os01g0758400	Os01t0758400-01													Os03g0339100	Os03t0339100-01	Os03g0565825	Os03t0565825-00			Os04g0288500	Os04t0288500-01			Os04g0640700	Os04t0640700-02											Os07g0613200	Os07t0613200-00
		Os01g0758450	Os01t0758450-00													Os03g0339150	Os03t0339150-01	Os03g0565900	Os03t0565900-01			Os04g0288550	Os04t0288550-00			Os04g0640700	Os04t0640700-01											Os07g0613300	Os07t0613300-01
		Os01g0758500	Os01t0758500-01													Os03g0339300	Os03t0339300-01	Os03g0566500	Os03t0566500-01			Os04g0289500	Os04t0289500-00			Os04g0640750	Os04t0640750-00											Os07g0613300	Os07t0613300-02
		Os01g0758500	Os01t0758500-02													Os03g0339300	Os03t0339300-02	Os03g0566600	Os03t0566600-01			Os04g0289600	Os04t0289600-01			Os04g0640800	Os04t0640800-01											Os07g0613300	Os07t0613300-03
		Os01g0758900	Os01t0758900-01													Os03g0339400	Os03t0339400-01	Os03g0566700	Os03t0566700-01			Os04g0289700	Os04t0289700-00			Os04g0640850	Os04t0640850-00											Os07g0613500	Os07t0613500-01
		Os01g0758950	Os01t0758950-00													Os03g0339700	Os03t0339700-01	Os03g0566800	Os03t0566800-01			Os04g0289800	Os04t0289800-01			Os04g0640900	Os04t0640900-01											Os07g0613600	Os07t0613600-01
		Os01g0759000	Os01t0759000-01													Os03g0339900	Os03t0339900-01	Os03g0567100	Os03t0567100-01			Os04g0290000	Os04t0290000-01			Os04g0641000	Os04t0641000-01											Os07g0613800	Os07t0613800-00
		Os01g0759100	Os01t0759100-01													Os03g0340001	Os03t0340001-01	Os03g0567600	Os03t0567600-01			Os04g0290400	Os04t0290400-01			Os04g0641000	Os04t0641000-02											Os07g0613833	Os07t0613833-00
		Os01g0759200	Os01t0759200-01													Os03g0340100	Os03t0340100-00	Os03g0567600	Os03t0567600-02			Os04g0290450	Os04t0290450-01			Os04g0641101	Os04t0641101-01											Os07g0613866	Os07t0613866-00
		Os01g0759400	Os01t0759400-02													Os03g0340300	Os03t0340300-01	Os03g0567600	Os03t0567600-03			Os04g0290750	Os04t0290750-00			Os04g0641200	Os04t0641200-01											Os07g0614000	Os07t0614000-02
		Os01g0759550	Os01t0759550-00													Os03g0340500	Os03t0340500-03	Os03g0568000	Os03t0568000-00			Os04g0290800	Os04t0290800-00			Os04g0641250	Os04t0641250-00											Os07g0614000	Os07t0614000-01
																Os03g0340500	Os03t0340500-01	Os03g0568400	Os03t0568400-00			Os04g0291000	Os04t0291000-01			Os04g0641300	Os04t0641300-01											Os07g0614100	Os07t0614100-01
																Os03g0340601	Os03t0340601-00	Os03g0568500	Os03t0568500-01			Os04g0291100	Os04t0291100-02			Os04g0641350	Os04t0641350-00											Os07g0614250	Os07t0614250-00
																Os03g0340700	Os03t0340700-01	Os03g0568550	Os03t0568550-00			Os04g0291100	Os04t0291100-01			Os04g0641400	Os04t0641400-02											Os07g0614300	Os07t0614300-01
																Os03g0340900	Os03t0340900-01	Os03g0568600	Os03t0568600-01			Os04g0291900	Os04t0291900-00			Os04g0641400	Os04t0641400-03											Os07g0614400	Os07t0614400-01
																Os03g0341000	Os03t0341000-01	Os03g0568800	Os03t0568800-01			Os04g0292150	Os04t0292150-00			Os04g0641400	Os04t0641400-01											Os07g0614500	Os07t0614500-03
																Os03g0341100	Os03t0341100-01	Os03g0568800	Os03t0568800-02			Os04g0292451	Os04t0292451-00			Os04g0641450	Os04t0641450-00											Os07g0614500	Os07t0614500-01
																Os03g0341150	Os03t0341150-00	Os03g0568850	Os03t0568850-00			Os04g0293100	Os04t0293100-01			Os04g0641700	Os04t0641700-00											Os07g0614600	Os07t0614600-01
																Os03g0341200	Os03t0341200-00	Os03g0568900	Os03t0568900-01			Os04g0293300	Os04t0293300-01			Os04g0642000	Os04t0642000-02											Os07g0614650	Os07t0614650-00
																Os03g0341300	Os03t0341300-01	Os03g0569000	Os03t0569000-01			Os04g0293600	Os04t0293600-01			Os04g0642000	Os04t0642000-01											Os07g0614700	Os07t0614700-01
																Os03g0341600	Os03t0341600-01	Os03g0569800	Os03t0569800-01			Os04g0293700	Os04t0293700-01			Os04g0642100	Os04t0642100-01											Os07g0614700	Os07t0614700-02
																Os03g0342100	Os03t0342100-01	Os03g0569800	Os03t0569800-02			Os04g0294401	Os04t0294401-01			Os04g0642300	Os04t0642300-00											Os07g0614850	Os07t0614850-00
																Os03g0342400	Os03t0342400-01	Os03g0569850	Os03t0569850-00			Os04g0294812	Os04t0294812-00			Os04g0643000	Os04t0643000-01											Os07g0615000	Os07t0615000-01
																Os03g0342850	Os03t0342850-01	Os03g0569900	Os03t0569900-01			Os04g0295000	Os04t0295000-01			Os04g0643100	Os04t0643100-02											Os07g0615100	Os07t0615100-01
																Os03g0342900	Os03t0342900-02	Os03g0569900	Os03t0569900-02			Os04g0295100	Os04t0295100-00			Os04g0643100	Os04t0643100-01											Os07g0615200	Os07t0615200-01
																Os03g0342900	Os03t0342900-04	Os03g0569900	Os03t0569900-03			Os04g0295200	Os04t0295200-01			Os04g0643200	Os04t0643200-00											Os07g0615400	Os07t0615400-01
																Os03g0343225	Os03t0343225-00	Os03g0570000	Os03t0570000-00			Os04g0295400	Os04t0295400-01			Os04g0643300	Os04t0643300-01											Os07g0615400	Os07t0615400-02
																Os03g0343300	Os03t0343300-01	Os03g0570100	Os03t0570100-01			Os04g0295400	Os04t0295400-02			Os04g0643350	Os04t0643350-00											Os07g0615500	Os07t0615500-01
																Os03g0343400	Os03t0343400-01	Os03g0570200	Os03t0570200-00			Os04g0295500	Os04t0295500-01			Os04g0643401	Os04t0643401-00											Os07g0615800	Os07t0615800-00
																Os03g0343500	Os03t0343500-03	Os03g0570300	Os03t0570300-01			Os04g0295901	Os04t0295901-00			Os04g0643500	Os04t0643500-00											Os07g0615900	Os07t0615900-01
																Os03g0343500	Os03t0343500-01	Os03g0570775	Os03t0570775-01			Os04g0296034	Os04t0296034-00			Os04g0643550	Os04t0643550-00											Os07g0615900	Os07t0615900-02
																Os03g0343700	Os03t0343700-02	Os03g0570800	Os03t0570800-01			Os04g0296301	Os04t0296301-00			Os04g0643600	Os04t0643600-01											Os07g0616000	Os07t0616000-01
																Os03g0343700	Os03t0343700-01	Os03g0571700	Os03t0571700-01			Os04g0296700	Os04t0296700-01			Os04g0643700	Os04t0643700-02											Os07g0616000	Os07t0616000-02
																Os03g0343800	Os03t0343800-00	Os03g0571800	Os03t0571800-00			Os04g0296700	Os04t0296700-03			Os04g0643700	Os04t0643700-03											Os07g0616100	Os07t0616100-01
																Os03g0343900	Os03t0343900-01	Os03g0571900	Os03t0571900-01			Os04g0296700	Os04t0296700-02			Os04g0643700	Os04t0643700-01											Os07g0616200	Os07t0616200-01
																Os03g0344100	Os03t0344100-02	Os03g0572050	Os03t0572050-00			Os04g0297800	Os04t0297800-01			Os04g0643750	Os04t0643750-00											Os07g0616500	Os07t0616500-01
																Os03g0344100	Os03t0344100-01	Os03g0572083	Os03t0572083-00			Os04g0297933	Os04t0297933-00			Os04g0643800	Os04t0643800-00											Os07g0616600	Os07t0616600-02
																Os03g0344232	Os03t0344232-00	Os03g0572250	Os03t0572250-01			Os04g0298066	Os04t0298066-00			Os04g0644000	Os04t0644000-01											Os07g0616750	Os07t0616750-01
																Os03g0344300	Os03t0344300-02	Os03g0572300	Os03t0572300-01			Os04g0298200	Os04t0298200-01			Os04g0644050	Os04t0644050-00											Os07g0616800	Os07t0616800-01
																Os03g0344300	Os03t0344300-01	Os03g0572900	Os03t0572900-01			Os04g0298501	Os04t0298501-00			Os04g0644100	Os04t0644100-01											Os07g0616850	Os07t0616850-00
																Os03g0344400	Os03t0344400-00	Os03g0572925	Os03t0572925-00			Os04g0298600	Os04t0298600-00			Os04g0644200	Os04t0644200-00											Os07g0616900	Os07t0616900-01
																Os03g0344650	Os03t0344650-00	Os03g0573001	Os03t0573001-00			Os04g0298700	Os04t0298700-01			Os04g0644250	Os04t0644250-00											Os07g0617000	Os07t0617000-01
																Os03g0344700	Os03t0344700-01	Os03g0573117	Os03t0573117-00			Os04g0299500	Os04t0299500-01			Os04g0644300	Os04t0644300-01											Os07g0617000	Os07t0617000-02
																Os03g0344900	Os03t0344900-00	Os03g0573500	Os03t0573500-00			Os04g0300100	Os04t0300100-01			Os04g0644400	Os04t0644400-01											Os07g0617100	Os07t0617100-01
																Os03g0345100	Os03t0345100-01	Os03g0573600	Os03t0573600-01			Os04g0300600	Os04t0300600-00			Os04g0644433	Os04t0644433-00
																Os03g0345200	Os03t0345200-01	Os03g0573750	Os03t0573750-01			Os04g0301500	Os04t0301500-01			Os04g0644600	Os04t0644600-02
																Os03g0345300	Os03t0345300-01	Os03g0574300	Os03t0574300-01			Os04g0301700	Os04t0301700-01			Os04g0644600	Os04t0644600-01
																Os03g0345300	Os03t0345300-02	Os03g0574600	Os03t0574600-02			Os04g0302300	Os04t0302300-01			Os04g0644675	Os04t0644675-00
																Os03g0345500	Os03t0345500-00	Os03g0574600	Os03t0574600-01			Os04g0302400	Os04t0302400-01			Os04g0644700	Os04t0644700-00
																Os03g0345700	Os03t0345700-01	Os03g0574900	Os03t0574900-01			Os04g0302900	Os04t0302900-01			Os04g0644750	Os04t0644750-00
																Os03g0345901	Os03t0345901-00	Os03g0575200	Os03t0575200-01			Os04g0303100	Os04t0303100-00			Os04g0644800	Os04t0644800-01
																Os03g0346150	Os03t0346150-00	Os03g0575500	Os03t0575500-01			Os04g0303250	Os04t0303250-01			Os04g0644900	Os04t0644900-01
																Os03g0346200	Os03t0346200-00	Os03g0575500	Os03t0575500-02			Os04g0303900	Os04t0303900-01			Os04g0644950	Os04t0644950-00
																Os03g0346500	Os03t0346500-01	Os03g0575700	Os03t0575700-01			Os04g0303950	Os04t0303950-01			Os04g0645001	Os04t0645001-00
																Os03g0346700	Os03t0346700-01	Os03g0575950	Os03t0575950-00			Os04g0304000	Os04t0304000-01			Os04g0645100	Os04t0645100-02
																Os03g0346700	Os03t0346700-02	Os03g0576200	Os03t0576200-00			Os04g0304200	Os04t0304200-01			Os04g0645100	Os04t0645100-01
																Os03g0346750	Os03t0346750-00	Os03g0576400	Os03t0576400-00			Os04g0304250	Os04t0304250-00
																Os03g0346800	Os03t0346800-00	Os03g0576500	Os03t0576500-01			Os04g0304400	Os04t0304400-01
																Os03g0346900	Os03t0346900-01	Os03g0576600	Os03t0576600-01			Os04g0304750	Os04t0304750-00
																Os03g0347200	Os03t0347200-03	Os03g0576700	Os03t0576700-01			Os04g0305700	Os04t0305700-01
																Os03g0347200	Os03t0347200-02	Os03g0576801	Os03t0576801-00			Os04g0305700	Os04t0305700-02
																Os03g0347200	Os03t0347200-01	Os03g0576900	Os03t0576900-02			Os04g0306300	Os04t0306300-00
																Os03g0347300	Os03t0347300-01	Os03g0576900	Os03t0576900-04			Os04g0306350	Os04t0306350-00
																Os03g0347400	Os03t0347400-00	Os03g0576900	Os03t0576900-05			Os04g0306400	Os04t0306400-01
																Os03g0347500	Os03t0347500-01	Os03g0576900	Os03t0576900-01			Os04g0306750	Os04t0306750-01
																Os03g0347700	Os03t0347700-01	Os03g0576900	Os03t0576900-03			Os04g0306800	Os04t0306800-01
																Os03g0347750	Os03t0347750-00	Os03g0577000	Os03t0577000-01			Os04g0306800	Os04t0306800-02
																Os03g0347800	Os03t0347800-01	Os03g0577100	Os03t0577100-01			Os04g0307200	Os04t0307200-02
																Os03g0347900	Os03t0347900-01	Os03g0577150	Os03t0577150-00			Os04g0307200	Os04t0307200-01
																Os03g0347900	Os03t0347900-02	Os03g0577200	Os03t0577200-01			Os04g0307300	Os04t0307300-00
																Os03g0348200	Os03t0348200-00	Os03g0577300	Os03t0577300-00			Os04g0307466	Os04t0307466-01
																Os03g0348500	Os03t0348500-00	Os03g0577350	Os03t0577350-00			Os04g0307500	Os04t0307500-01
																Os03g0348800	Os03t0348800-01	Os03g0577500	Os03t0577500-02			Os04g0307800	Os04t0307800-00
																Os03g0348800	Os03t0348800-02	Os03g0577500	Os03t0577500-01			Os04g0307900	Os04t0307900-00
																Os03g0348900	Os03t0348900-02	Os03g0577800	Os03t0577800-01			Os04g0308000	Os04t0308000-01
																Os03g0348900	Os03t0348900-01	Os03g0578200	Os03t0578200-02			Os04g0308000	Os04t0308000-03
																Os03g0349000	Os03t0349000-01	Os03g0578200	Os03t0578200-01			Os04g0308000	Os04t0308000-02
																Os03g0349200	Os03t0349200-01	Os03g0578300	Os03t0578300-01			Os04g0308100	Os04t0308100-01
																Os03g0349400	Os03t0349400-00	Os03g0578500	Os03t0578500-01			Os04g0308400	Os04t0308400-00
																Os03g0349600	Os03t0349600-01	Os03g0578900	Os03t0578900-00			Os04g0308500	Os04t0308500-01
																Os03g0349600	Os03t0349600-03	Os03g0579000	Os03t0579000-01			Os04g0308600	Os04t0308600-00
																Os03g0349700	Os03t0349700-00	Os03g0579000	Os03t0579000-02			Os04g0309100	Os04t0309100-01
																Os03g0350100	Os03t0350100-02	Os03g0579200	Os03t0579200-00			Os04g0309400	Os04t0309400-01
																Os03g0350100	Os03t0350100-01	Os03g0579300	Os03t0579300-00			Os04g0309400	Os04t0309400-02
																Os03g0350300	Os03t0350300-01	Os03g0579550	Os03t0579550-00			Os04g0309500	Os04t0309500-01
																Os03g0351100	Os03t0351100-02	Os03g0579800	Os03t0579800-01			Os04g0309600	Os04t0309600-01
																Os03g0351100	Os03t0351100-01	Os03g0579900	Os03t0579900-01			Os04g0309751	Os04t0309751-00
																Os03g0351200	Os03t0351200-00	Os03g0580200	Os03t0580200-01			Os04g0309900	Os04t0309900-00
																Os03g0351300	Os03t0351300-00	Os03g0580800	Os03t0580800-01			Os04g0310100	Os04t0310100-01
																Os03g0351400	Os03t0351400-01	Os03g0581100	Os03t0581100-01			Os04g0310200	Os04t0310200-00
																Os03g0351500	Os03t0351500-01	Os03g0581200	Os03t0581200-02			Os04g0310400	Os04t0310400-00
																Os03g0351700	Os03t0351700-01	Os03g0581200	Os03t0581200-03			Os04g0310500	Os04t0310500-02
																Os03g0351800	Os03t0351800-01	Os03g0581200	Os03t0581200-01			Os04g0310500	Os04t0310500-01
																Os03g0352200	Os03t0352200-01	Os03g0581200	Os03t0581200-04			Os04g0310800	Os04t0310800-01
																Os03g0352300	Os03t0352300-01	Os03g0581400	Os03t0581400-00			Os04g0310900	Os04t0310900-00
																Os03g0352300	Os03t0352300-02	Os03g0581600	Os03t0581600-01			Os04g0311000	Os04t0311000-00
																Os03g0352300	Os03t0352300-03	Os03g0581650	Os03t0581650-00			Os04g0311100	Os04t0311100-01
																Os03g0352400	Os03t0352400-01	Os03g0581701	Os03t0581701-00			Os04g0311400	Os04t0311400-01
																Os03g0352450	Os03t0352450-00	Os03g0581800	Os03t0581800-01			Os04g0311400	Os04t0311400-02
																Os03g0352500	Os03t0352500-01	Os03g0582000	Os03t0582000-02			Os04g0311500	Os04t0311500-00
																Os03g0352700	Os03t0352700-00	Os03g0582000	Os03t0582000-01			Os04g0312100	Os04t0312100-01
																Os03g0352800	Os03t0352800-01	Os03g0582000	Os03t0582000-03			Os04g0312500	Os04t0312500-00
																Os03g0353000	Os03t0353000-01	Os03g0582100	Os03t0582100-01			Os04g0313301	Os04t0313301-00
																Os03g0353300	Os03t0353300-01	Os03g0582200	Os03t0582200-01			Os04g0313500	Os04t0313500-00
																Os03g0353333	Os03t0353333-00	Os03g0582200	Os03t0582200-02			Os04g0313550	Os04t0313550-00
																Os03g0353400	Os03t0353400-02	Os03g0582300	Os03t0582300-01			Os04g0313600	Os04t0313600-00
																Os03g0353400	Os03t0353400-01	Os03g0582400	Os03t0582400-01			Os04g0313900	Os04t0313900-00
																Os03g0353500	Os03t0353500-01	Os03g0582550	Os03t0582550-00			Os04g0314100	Os04t0314100-00
																Os03g0353600	Os03t0353600-01	Os03g0582800	Os03t0582800-00			Os04g0314201	Os04t0314201-00
																Os03g0353701	Os03t0353701-01	Os03g0582900	Os03t0582900-02			Os04g0314500	Os04t0314500-00
																Os03g0353900	Os03t0353900-01	Os03g0582900	Os03t0582900-01			Os04g0315350	Os04t0315350-00
																Os03g0354500	Os03t0354500-01	Os03g0583000	Os03t0583000-00			Os04g0316200	Os04t0316200-01
																Os03g0355100	Os03t0355100-01	Os03g0583700	Os03t0583700-00			Os04g0316701	Os04t0316701-01
																Os03g0355200	Os03t0355200-00	Os03g0583800	Os03t0583800-01			Os04g0316800	Os04t0316800-00
																Os03g0355300	Os03t0355300-01	Os03g0583900	Os03t0583900-02			Os04g0317300	Os04t0317300-00
																Os03g0355400	Os03t0355400-00	Os03g0583900	Os03t0583900-04			Os04g0317400	Os04t0317400-00
																Os03g0355500	Os03t0355500-00	Os03g0583900	Os03t0583900-01			Os04g0317500	Os04t0317500-01
																Os03g0355600	Os03t0355600-03	Os03g0583900	Os03t0583900-03			Os04g0317800	Os04t0317800-01
																Os03g0355600	Os03t0355600-04	Os03g0584050	Os03t0584050-00			Os04g0319600	Os04t0319600-01
																Os03g0355600	Os03t0355600-01	Os03g0584100	Os03t0584100-01			Os04g0319700	Os04t0319700-00
																Os03g0355600	Os03t0355600-02	Os03g0584224	Os03t0584224-00			Os04g0319800	Os04t0319800-01
																Os03g0355700	Os03t0355700-00	Os03g0584300	Os03t0584300-01			Os04g0320000	Os04t0320000-00
																Os03g0355800	Os03t0355800-02	Os03g0584400	Os03t0584400-01			Os04g0320100	Os04t0320100-01
																Os03g0355800	Os03t0355800-01	Os03g0584500	Os03t0584500-00			Os04g0320100	Os04t0320100-02
																Os03g0355900	Os03t0355900-00	Os03g0585600	Os03t0585600-00			Os04g0320200	Os04t0320200-01
																Os03g0356300	Os03t0356300-01	Os03g0585900	Os03t0585900-00			Os04g0320700	Os04t0320700-02
																Os03g0356400	Os03t0356400-01	Os03g0586099	Os03t0586099-00			Os04g0320700	Os04t0320700-01
																Os03g0356414	Os03t0356414-01	Os03g0586300	Os03t0586300-01			Os04g0321100	Os04t0321100-00
																Os03g0356470	Os03t0356470-00	Os03g0586400	Os03t0586400-01			Os04g0321500	Os04t0321500-00
																Os03g0356477	Os03t0356477-00	Os03g0586500	Os03t0586500-01			Os04g0321600	Os04t0321600-01
																Os03g0356484	Os03t0356484-01	Os03g0586600	Os03t0586600-01			Os04g0321700	Os04t0321700-01
																Os03g0356498	Os03t0356498-01	Os03g0586700	Os03t0586700-01			Os04g0321700	Os04t0321700-02
																Os03g0356526	Os03t0356526-00	Os03g0586800	Os03t0586800-02			Os04g0321800	Os04t0321800-01
																Os03g0356540	Os03t0356540-01	Os03g0586900	Os03t0586900-01			Os04g0321800	Os04t0321800-02
																Os03g0356582	Os03t0356582-01	Os03g0587000	Os03t0587000-01			Os04g0322100	Os04t0322100-01
																Os03g0356596	Os03t0356596-01	Os03g0587100	Os03t0587100-03			Os04g0323500	Os04t0323500-02
																Os03g0356638	Os03t0356638-00	Os03g0587100	Os03t0587100-04			Os04g0323500	Os04t0323500-01
																Os03g0356652	Os03t0356652-01	Os03g0587100	Os03t0587100-01			Os04g0323800	Os04t0323800-01
																Os03g0356700	Os03t0356700-01	Os03g0587100	Os03t0587100-02			Os04g0324000	Os04t0324000-01
																Os03g0356700	Os03t0356700-02	Os03g0587200	Os03t0587200-01			Os04g0324100	Os04t0324100-01
																Os03g0356801	Os03t0356801-01	Os03g0587225	Os03t0587225-00			Os04g0324400	Os04t0324400-00
																Os03g0356900	Os03t0356900-01	Os03g0587250	Os03t0587250-01			Os04g0324550	Os04t0324550-01
																Os03g0357200	Os03t0357200-01	Os03g0587600	Os03t0587600-01			Os04g0324750	Os04t0324750-00
																Os03g0357400	Os03t0357400-01	Os03g0588100	Os03t0588100-01			Os04g0325300	Os04t0325300-01
																Os03g0357500	Os03t0357500-01	Os03g0588200	Os03t0588200-01			Os04g0326000	Os04t0326000-00
																Os03g0358000	Os03t0358000-00	Os03g0588400	Os03t0588400-00			Os04g0326100	Os04t0326100-00
																Os03g0358100	Os03t0358100-01	Os03g0588600	Os03t0588600-01			Os04g0326201	Os04t0326201-00
																Os03g0358200	Os03t0358200-00	Os03g0588800	Os03t0588800-01			Os04g0326300	Os04t0326300-01
																Os03g0358700	Os03t0358700-01	Os03g0589100	Os03t0589100-00			Os04g0326366	Os04t0326366-00
																Os03g0358800	Os03t0358800-00	Os03g0589300	Os03t0589300-01			Os04g0328900	Os04t0328900-00
																Os03g0358900	Os03t0358900-00	Os03g0589400	Os03t0589400-00			Os04g0329200	Os04t0329200-00
																Os03g0358975	Os03t0358975-00	Os03g0589500	Os03t0589500-01			Os04g0329300	Os04t0329300-00
																Os03g0359000	Os03t0359000-01	Os03g0590700	Os03t0590700-01			Os04g0329500	Os04t0329500-01
																Os03g0359100	Os03t0359100-02	Os03g0591000	Os03t0591000-01			Os04g0329500	Os04t0329500-02
																Os03g0359100	Os03t0359100-01	Os03g0591000	Os03t0591000-03			Os04g0329650	Os04t0329650-00
																Os03g0359350	Os03t0359350-00	Os03g0591300	Os03t0591300-01			Os04g0330200	Os04t0330200-01
																Os03g0359600	Os03t0359600-01	Os03g0591600	Os03t0591600-00			Os04g0330301	Os04t0330301-00
																Os03g0359700	Os03t0359700-01	Os03g0591700	Os03t0591700-01			Os04g0330400	Os04t0330400-00
																Os03g0359700	Os03t0359700-02	Os03g0591801	Os03t0591801-00			Os04g0330900	Os04t0330900-01
																Os03g0360000	Os03t0360000-00	Os03g0592100	Os03t0592100-00			Os04g0330900	Os04t0330900-02
																Os03g0360200	Os03t0360200-00	Os03g0592500	Os03t0592500-01			Os04g0330900	Os04t0330900-03
																Os03g0360300	Os03t0360300-01	Os03g0592500	Os03t0592500-02			Os04g0331600	Os04t0331600-01
																Os03g0360500	Os03t0360500-01	Os03g0592633	Os03t0592633-00			Os04g0331650	Os04t0331650-00
																Os03g0360500	Os03t0360500-02	Os03g0592766	Os03t0592766-00			Os04g0332700	Os04t0332700-01
																Os03g0360600	Os03t0360600-00	Os03g0592950	Os03t0592950-00			Os04g0333300	Os04t0333300-01
																Os03g0360700	Os03t0360700-01	Os03g0593050	Os03t0593050-00			Os04g0333850	Os04t0333850-00
																Os03g0360750	Os03t0360750-00	Os03g0593100	Os03t0593100-01			Os04g0334700	Os04t0334700-02
																Os03g0360800	Os03t0360800-00	Os03g0593200	Os03t0593200-01			Os04g0334700	Os04t0334700-01
																Os03g0361100	Os03t0361100-00	Os03g0593600	Os03t0593600-00			Os04g0334825	Os04t0334825-00
																Os03g0361500	Os03t0361500-00	Os03g0593650	Os03t0593650-00			Os04g0334951	Os04t0334951-01
																Os03g0361600	Os03t0361600-00	Os03g0593700	Os03t0593700-00			Os04g0335075	Os04t0335075-00
																Os03g0361700	Os03t0361700-00	Os03g0594100	Os03t0594100-01			Os04g0335200	Os04t0335200-01
																Os03g0362032	Os03t0362032-00	Os03g0594250	Os03t0594250-00			Os04g0335400	Os04t0335400-00
																Os03g0362200	Os03t0362200-01	Os03g0594400	Os03t0594400-01			Os04g0336001	Os04t0336001-00
																Os03g0362500	Os03t0362500-00	Os03g0594500	Os03t0594500-00			Os04g0336600	Os04t0336600-00
																Os03g0363100	Os03t0363100-00	Os03g0594600	Os03t0594600-00			Os04g0336700	Os04t0336700-00
																Os03g0363200	Os03t0363200-01	Os03g0594700	Os03t0594700-01			Os04g0336801	Os04t0336801-00
																Os03g0363400	Os03t0363400-01	Os03g0594900	Os03t0594900-01			Os04g0337000	Os04t0337000-01
																Os03g0363500	Os03t0363500-02	Os03g0595050	Os03t0595050-00			Os04g0337201	Os04t0337201-00
																Os03g0363500	Os03t0363500-03	Os03g0595200	Os03t0595200-00			Os04g0337300	Os04t0337300-01
																Os03g0363500	Os03t0363500-01	Os03g0595300	Os03t0595300-01			Os04g0337500	Os04t0337500-01
																Os03g0363600	Os03t0363600-01	Os03g0595600	Os03t0595600-00			Os04g0337500	Os04t0337500-02
																Os03g0363700	Os03t0363700-00	Os03g0595800	Os03t0595800-01			Os04g0337800	Os04t0337800-00
																Os03g0363800	Os03t0363800-01	Os03g0596101	Os03t0596101-01			Os04g0338000	Os04t0338000-01
																Os03g0363850	Os03t0363850-00	Os03g0596200	Os03t0596200-01			Os04g0338100	Os04t0338100-01
																Os03g0363900	Os03t0363900-02	Os03g0596400	Os03t0596400-01			Os04g0338950	Os04t0338950-00
																Os03g0363900	Os03t0363900-01	Os03g0596600	Os03t0596600-01			Os04g0339400	Os04t0339400-01
																Os03g0363950	Os03t0363950-00	Os03g0596700	Os03t0596700-00			Os04g0339800	Os04t0339800-00
																Os03g0364000	Os03t0364000-01	Os03g0596800	Os03t0596800-01			Os04g0340100	Os04t0340100-00
																Os03g0364400	Os03t0364400-01	Os03g0596900	Os03t0596900-02			Os04g0340300	Os04t0340300-01
																Os03g0364400	Os03t0364400-02	Os03g0596900	Os03t0596900-03			Os04g0340550	Os04t0340550-01
																Os03g0364500	Os03t0364500-01	Os03g0596900	Os03t0596900-01			Os04g0340800	Os04t0340800-01
																Os03g0364700	Os03t0364700-01	Os03g0597200	Os03t0597200-01			Os04g0340800	Os04t0340800-02
																Os03g0365000	Os03t0365000-00	Os03g0597400	Os03t0597400-01			Os04g0341100	Os04t0341100-00
																Os03g0365100	Os03t0365100-00	Os03g0597450	Os03t0597450-01			Os04g0341500	Os04t0341500-01
																Os03g0365150	Os03t0365150-00	Os03g0597600	Os03t0597600-01			Os04g0341500	Os04t0341500-02
																Os03g0365200	Os03t0365200-01	Os03g0597800	Os03t0597800-01			Os04g0341900	Os04t0341900-00
																Os03g0365250	Os03t0365250-01	Os03g0598002	Os03t0598002-00			Os04g0343050	Os04t0343050-00
																Os03g0365700	Os03t0365700-01	Os03g0598100	Os03t0598100-01			Os04g0343900	Os04t0343900-01
																Os03g0365800	Os03t0365800-01	Os03g0598150	Os03t0598150-00			Os04g0344100	Os04t0344100-01
																Os03g0365850	Os03t0365850-00	Os03g0598200	Os03t0598200-01			Os04g0344400	Os04t0344400-00
																Os03g0365900	Os03t0365900-01	Os03g0598600	Os03t0598600-00			Os04g0345100	Os04t0345100-01
																Os03g0366000	Os03t0366000-01	Os03g0598700	Os03t0598700-01			Os04g0345400	Os04t0345400-02
																Os03g0366100	Os03t0366100-01	Os03g0598800	Os03t0598800-02			Os04g0345400	Os04t0345400-01
																Os03g0366200	Os03t0366200-01	Os03g0598800	Os03t0598800-01			Os04g0345700	Os04t0345700-00
																Os03g0366350	Os03t0366350-01	Os03g0598900	Os03t0598900-01			Os04g0345800	Os04t0345800-00
																Os03g0366525	Os03t0366525-00	Os03g0599000	Os03t0599000-01			Os04g0346000	Os04t0346000-01
																Os03g0366700	Os03t0366700-01	Os03g0599400	Os03t0599400-01			Os04g0346100	Os04t0346100-01
																Os03g0366800	Os03t0366800-00	Os03g0599500	Os03t0599500-01			Os04g0346800	Os04t0346800-02
																Os03g0366900	Os03t0366900-01	Os03g0599600	Os03t0599600-01			Os04g0346800	Os04t0346800-01
																Os03g0367000	Os03t0367000-01	Os03g0599700	Os03t0599700-00			Os04g0346900	Os04t0346900-00
																Os03g0367000	Os03t0367000-02	Os03g0599800	Os03t0599800-01			Os04g0347200	Os04t0347200-01
																Os03g0367101	Os03t0367101-00	Os03g0600400	Os03t0600400-01
																Os03g0367150	Os03t0367150-00	Os03g0600600	Os03t0600600-00
																Os03g0367200	Os03t0367200-01	Os03g0600800	Os03t0600800-00
																Os03g0367800	Os03t0367800-01	Os03g0601000	Os03t0601000-01
																Os03g0367900	Os03t0367900-02	Os03g0601100	Os03t0601100-01
																Os03g0367900	Os03t0367900-01	Os03g0601500	Os03t0601500-01
																Os03g0368000	Os03t0368000-00	Os03g0602300	Os03t0602300-01
																Os03g0368150	Os03t0368150-00	Os03g0602400	Os03t0602400-01
																Os03g0368300	Os03t0368300-01	Os03g0602500	Os03t0602500-01
																Os03g0368351	Os03t0368351-00	Os03g0602600	Os03t0602600-01
																Os03g0368650	Os03t0368650-00	Os03g0603100	Os03t0603100-00
																Os03g0368900	Os03t0368900-01	Os03g0603200	Os03t0603200-00
																Os03g0368950	Os03t0368950-00	Os03g0603300	Os03t0603300-01
																Os03g0369000	Os03t0369000-01	Os03g0603500	Os03t0603500-00
																Os03g0369100	Os03t0369100-01	Os03g0603600	Os03t0603600-01
																Os03g0369250	Os03t0369250-00	Os03g0603800	Os03t0603800-01
																Os03g0369600	Os03t0369600-00	Os03g0604200	Os03t0604200-01
																Os03g0369700	Os03t0369700-01	Os03g0604401	Os03t0604401-00
																Os03g0369800	Os03t0369800-01	Os03g0604432	Os03t0604432-01
																Os03g0370000	Os03t0370000-01	Os03g0604500	Os03t0604500-01
																Os03g0370200	Os03t0370200-00	Os03g0604566	Os03t0604566-01
																Os03g0370250	Os03t0370250-01	Os03g0604600	Os03t0604600-01
																Os03g0370400	Os03t0370400-01	Os03g0604700	Os03t0604700-01
																Os03g0370500	Os03t0370500-02	Os03g0604950	Os03t0604950-00
																Os03g0370600	Os03t0370600-00	Os03g0605300	Os03t0605300-01
																Os03g0370800	Os03t0370800-00	Os03g0605400	Os03t0605400-01
																Os03g0370900	Os03t0370900-02	Os03g0606100	Os03t0606100-01
																Os03g0370900	Os03t0370900-01	Os03g0606200	Os03t0606200-01
																Os03g0371000	Os03t0371000-01	Os03g0606333	Os03t0606333-00
																Os03g0371300	Os03t0371300-00	Os03g0606466	Os03t0606466-01
																Os03g0371350	Os03t0371350-00	Os03g0606600	Os03t0606600-00
																Os03g0371400	Os03t0371400-01	Os03g0607100	Os03t0607100-00
																Os03g0371600	Os03t0371600-00	Os03g0607200	Os03t0607200-01
																Os03g0371800	Os03t0371800-00	Os03g0607400	Os03t0607400-01
																Os03g0372500	Os03t0372500-03	Os03g0607500	Os03t0607500-01
																Os03g0372500	Os03t0372500-01	Os03g0607600	Os03t0607600-00
																Os03g0372500	Os03t0372500-02	Os03g0607700	Os03t0607700-01
																Os03g0372600	Os03t0372600-00	Os03g0607800	Os03t0607800-01
																Os03g0372650	Os03t0372650-00	Os03g0608000	Os03t0608000-01
																Os03g0372700	Os03t0372700-02	Os03g0608200	Os03t0608200-01
																Os03g0372700	Os03t0372700-01	Os03g0608600	Os03t0608600-01
																Os03g0372900	Os03t0372900-01	Os03g0608700	Os03t0608700-02
																Os03g0372950	Os03t0372950-01	Os03g0608700	Os03t0608700-01
																Os03g0373100	Os03t0373100-01	Os03g0608800	Os03t0608800-01
																Os03g0373300	Os03t0373300-01	Os03g0609000	Os03t0609000-01
																Os03g0373500	Os03t0373500-01	Os03g0609200	Os03t0609200-00
																Os03g0373601	Os03t0373601-00	Os03g0609400	Os03t0609400-01
																Os03g0374100	Os03t0374100-01	Os03g0609500	Os03t0609500-01
																Os03g0374100	Os03t0374100-02	Os03g0609800	Os03t0609800-01
																Os03g0374100	Os03t0374100-03	Os03g0609800	Os03t0609800-02
																Os03g0374400	Os03t0374400-01	Os03g0610400	Os03t0610400-01
																Os03g0374500	Os03t0374500-00	Os03g0610650	Os03t0610650-01
																Os03g0374551	Os03t0374551-00	Os03g0610700	Os03t0610700-01
																Os03g0374575	Os03t0374575-01	Os03g0610800	Os03t0610800-01
																Os03g0374600	Os03t0374600-01	Os03g0610900	Os03t0610900-01
																Os03g0374600	Os03t0374600-02	Os03g0611100	Os03t0611100-01
																Os03g0374900	Os03t0374900-00	Os03g0611200	Os03t0611200-01
																Os03g0374901	Os03t0374901-00	Os03g0611700	Os03t0611700-01
																Os03g0375200	Os03t0375200-00	Os03g0611700	Os03t0611700-02
																Os03g0375300	Os03t0375300-02	Os03g0612201	Os03t0612201-00
																Os03g0375300	Os03t0375300-03	Os03g0612400	Os03t0612400-00
																Os03g0375300	Os03t0375300-01	Os03g0612450	Os03t0612450-00
																Os03g0375601	Os03t0375601-00	Os03g0612600	Os03t0612600-01
																Os03g0375717	Os03t0375717-00	Os03g0613100	Os03t0613100-01
																Os03g0375833	Os03t0375833-01	Os03g0614901	Os03t0614901-01
																Os03g0375900	Os03t0375900-01	Os03g0615300	Os03t0615300-01
																Os03g0375933	Os03t0375933-00	Os03g0615700	Os03t0615700-01
																Os03g0375966	Os03t0375966-00	Os03g0616300	Os03t0616300-01
																Os03g0376000	Os03t0376000-01	Os03g0616300	Os03t0616300-02
																Os03g0376100	Os03t0376100-01	Os03g0616400	Os03t0616400-02
																Os03g0376100	Os03t0376100-02	Os03g0616400	Os03t0616400-01
																Os03g0376350	Os03t0376350-01	Os03g0616450	Os03t0616450-00
																Os03g0376600	Os03t0376600-01	Os03g0616500	Os03t0616500-00
																Os03g0376701	Os03t0376701-00	Os03g0616700	Os03t0616700-01
																Os03g0376750	Os03t0376750-00	Os03g0617101	Os03t0617101-00
																Os03g0376800	Os03t0376800-04	Os03g0617500	Os03t0617500-02
																Os03g0376800	Os03t0376800-01	Os03g0617500	Os03t0617500-01
																Os03g0376800	Os03t0376800-05	Os03g0617900	Os03t0617900-01
																Os03g0376800	Os03t0376800-02	Os03g0618300	Os03t0618300-01
																Os03g0376800	Os03t0376800-03	Os03g0618366	Os03t0618366-00
																Os03g0376900	Os03t0376900-01	Os03g0618800	Os03t0618800-01
																Os03g0376900	Os03t0376900-02	Os03g0618900	Os03t0618900-01
																Os03g0377100	Os03t0377100-01	Os03g0619151	Os03t0619151-00
																Os03g0377201	Os03t0377201-00	Os03g0619400	Os03t0619400-01
																Os03g0377300	Os03t0377300-01	Os03g0619501	Os03t0619501-00
																Os03g0377500	Os03t0377500-01	Os03g0619600	Os03t0619600-01
																Os03g0377500	Os03t0377500-02	Os03g0619700	Os03t0619700-01
																Os03g0377600	Os03t0377600-01	Os03g0619800	Os03t0619800-00
																Os03g0377700	Os03t0377700-01	Os03g0619850	Os03t0619850-00
																Os03g0378000	Os03t0378000-01	Os03g0619875	Os03t0619875-01
																Os03g0378200	Os03t0378200-01	Os03g0620400	Os03t0620400-01
																Os03g0378275	Os03t0378275-00	Os03g0620500	Os03t0620500-01
																Os03g0378832	Os03t0378832-00	Os03g0620800	Os03t0620800-01
																Os03g0379100	Os03t0379100-01	Os03g0620800	Os03t0620800-02
																Os03g0379200	Os03t0379200-00	Os03g0621201	Os03t0621201-00
																Os03g0379300	Os03t0379300-02	Os03g0621400	Os03t0621400-01
																Os03g0379300	Os03t0379300-01	Os03g0621600	Os03t0621600-00
																Os03g0379400	Os03t0379400-00	Os03g0621650	Os03t0621650-00
																Os03g0379500	Os03t0379500-01	Os03g0621700	Os03t0621700-01
																Os03g0379650	Os03t0379650-00	Os03g0621900	Os03t0621900-00
																Os03g0379700	Os03t0379700-00	Os03g0622100	Os03t0622100-01
																Os03g0379801	Os03t0379801-00	Os03g0622200	Os03t0622200-01
																Os03g0380700	Os03t0380700-00	Os03g0622300	Os03t0622300-01
																Os03g0381000	Os03t0381000-01	Os03g0622300	Os03t0622300-02
																Os03g0381100	Os03t0381100-00	Os03g0622500	Os03t0622500-01
																Os03g0381200	Os03t0381200-02	Os03g0622500	Os03t0622500-02
																Os03g0381200	Os03t0381200-01	Os03g0622600	Os03t0622600-01
																Os03g0381300	Os03t0381300-01	Os03g0622700	Os03t0622700-00
																Os03g0381500	Os03t0381500-01	Os03g0623100	Os03t0623100-01
																Os03g0382100	Os03t0382100-01	Os03g0624000	Os03t0624000-00
																Os03g0382350	Os03t0382350-01	Os03g0624300	Os03t0624300-01
																Os03g0383100	Os03t0383100-01	Os03g0624600	Os03t0624600-01
																Os03g0383350	Os03t0383350-00	Os03g0624700	Os03t0624700-00
																Os03g0383600	Os03t0383600-01	Os03g0624800	Os03t0624800-01
																		Os03g0624900	Os03t0624900-00
																		Os03g0625201	Os03t0625201-00
																		Os03g0625300	Os03t0625300-00
																		Os03g0625700	Os03t0625700-01
																		Os03g0625800	Os03t0625800-01
																		Os03g0625900	Os03t0625900-01
																		Os03g0625933	Os03t0625933-00
																		Os03g0625966	Os03t0625966-00
																		Os03g0626000	Os03t0626000-01
																		Os03g0626100	Os03t0626100-01
																		Os03g0626200	Os03t0626200-01
																		Os03g0626400	Os03t0626400-01
																		Os03g0626500	Os03t0626500-00
																		Os03g0626600	Os03t0626600-01
																		Os03g0626650	Os03t0626650-00
																		Os03g0626700	Os03t0626700-01
																		Os03g0626750	Os03t0626750-00
																		Os03g0626800	Os03t0626800-02
																		Os03g0626800	Os03t0626800-01
																		Os03g0626900	Os03t0626900-00
																		Os03g0627100	Os03t0627100-00
																		Os03g0627300	Os03t0627300-01
																		Os03g0627500	Os03t0627500-01
																		Os03g0627900	Os03t0627900-01
																		Os03g0628800	Os03t0628800-01
																		Os03g0628900	Os03t0628900-01
																		Os03g0629450	Os03t0629450-00
																		Os03g0629800	Os03t0629800-01
																		Os03g0629900	Os03t0629900-02
																		Os03g0629900	Os03t0629900-01
																		Os03g0632200	Os03t0632200-00
																		Os03g0632666	Os03t0632666-01
																		Os03g0632800	Os03t0632800-01
																		Os03g0632950	Os03t0632950-00
																		Os03g0633100	Os03t0633100-00
																		Os03g0633400	Os03t0633400-01
																		Os03g0633500	Os03t0633500-01
																		Os03g0633800	Os03t0633800-01
																		Os03g0633900	Os03t0633900-01
																		Os03g0634000	Os03t0634000-01
																		Os03g0634400	Os03t0634400-01
																		Os03g0635000	Os03t0635000-00
																		Os03g0635100	Os03t0635100-01
																		Os03g0635800	Os03t0635800-01
																		Os03g0636300	Os03t0636300-01
																		Os03g0636600	Os03t0636600-02
																		Os03g0636600	Os03t0636600-01
																		Os03g0636700	Os03t0636700-00
																		Os03g0636800	Os03t0636800-02
																		Os03g0636800	Os03t0636800-01
																		Os03g0637600	Os03t0637600-04
																		Os03g0637600	Os03t0637600-02
																		Os03g0637800	Os03t0637800-01
																		Os03g0637900	Os03t0637900-01
																		Os03g0638000	Os03t0638000-00
																		Os03g0638200	Os03t0638200-01
																		Os03g0638200	Os03t0638200-02
																		Os03g0638250	Os03t0638250-00
																		Os03g0638300	Os03t0638300-01
																		Os03g0638400	Os03t0638400-01
																		Os03g0638800	Os03t0638800-01
																		Os03g0638900	Os03t0638900-01
																		Os03g0639100	Os03t0639100-00
																		Os03g0639200	Os03t0639200-01
																		Os03g0639233	Os03t0639233-00
																		Os03g0639300	Os03t0639300-01
																		Os03g0639350	Os03t0639350-00
																		Os03g0639400	Os03t0639400-01
																		Os03g0639600	Os03t0639600-01
																		Os03g0639700	Os03t0639700-01
[truncated: 8 more columns]

## Sheet: Azucena&OtherRiceGenotypes Pop.
M-QTL 1.1		M-QTL 1.2		M-QTL 2.1		M-QTL 2.2		M-QTL 2.3		M-QTL 3.1		M-QTL 3.2		M-QTL 3.3		M-QTL 4.1		M-QTL 5.1		M-QTL 5.2		M-QTL 6.1		M-QTL 7.1		M-QTL 7.2		M-QTL 7.3		M-QTL 7.4		M-QTL 8.1		M-QTL 9.1		M-QTL 9.2		M-QTL 9.3		M-QTL 9.4		M-QTL 10.1		M-QTL 11.1		M-QTL 11.2		M-QTL 11.3
Gene stable ID	Transcript stable ID	Gene stable ID	Transcript stable ID	Gene stable ID	Transcript stable ID	Gene stable ID	Transcript stable ID	Gene stable ID	Transcript stable ID	Gene stable ID	Transcript stable ID	Gene stable ID	Transcript stable ID	Gene stable ID	Transcript stable ID	Gene stable ID	Transcript stable ID	Gene stable ID	Transcript stable ID	Gene stable ID	Transcript stable ID	Gene stable ID	Transcript stable ID	Gene stable ID	Transcript stable ID	Gene stable ID	Transcript stable ID	Gene stable ID	Transcript stable ID	Gene stable ID	Transcript stable ID	Gene stable ID	Transcript stable ID	Gene stable ID	Transcript stable ID	Gene stable ID	Transcript stable ID	Gene stable ID	Transcript stable ID	Gene stable ID	Transcript stable ID	Gene stable ID	Transcript stable ID	Gene stable ID	Transcript stable ID	Gene stable ID	Transcript stable ID	Gene stable ID	Transcript stable ID
Os01g0260500	Os01t0260500-01	Os01g0955050	Os01t0955050-00	Os02g0555100	Os02t0555100-01	Os02g0672700	Os02t0672700-01	Os02g0761000	Os02t0761000-01	Os03g0101100	Os03t0101100-01	Os03g0124000	Os03t0124000-01	Os03g0791700	Os03t0791700-02	Os04g0583332	Os04t0583332-00	Os05g0402700	Os05t0402700-01	Os05g0429400	Os05t0429400-01	Os06g0200600	Os06t0200600-01	Os07g0581700	Os07t0581700-01	Os07g0614500	Os07t0614500-03	Os07g0634900	Os07t0634900-00	Os07g0671800	Os07t0671800-01	Os08g0423500	Os08t0423500-00	Os09g0430600	Os09t0430600-00	Os09g0456200	Os09t0456200-01	Os09g0521100	Os09t0521100-01	Os09g0551600	Os09t0551600-01	Os10g0497600	Os10t0497600-01	Os11g0518900	Os11t0518900-02	Os11g0572200	Os11t0572200-01	Os11g0625802	Os11t0625802-01
Os01g0260700	Os01t0260700-01	Os01g0955100	Os01t0955100-01	Os02g0555200	Os02t0555200-01	Os02g0672800	Os02t0672800-01	Os02g0761100	Os02t0761100-01	Os03g0101200	Os03t0101200-00	Os03g0124033	Os03t0124033-00	Os03g0791700	Os03t0791700-03	Os04g0583500	Os04t0583500-01	Os05g0402800	Os05t0402800-01	Os05g0429500	Os05t0429500-02	Os06g0201000	Os06t0201000-01	Os07g0582400	Os07t0582400-01	Os07g0614500	Os07t0614500-01	Os07g0635150	Os07t0635150-01	Os07g0671901	Os07t0671901-01	Os08g0423600	Os08t0423600-00	Os09g0430701	Os09t0430701-00	Os09g0456700	Os09t0456700-01	Os09g0521300	Os09t0521300-00	Os09g0551800	Os09t0551800-00	Os10g0497600	Os10t0497600-02	Os11g0518900	Os11t0518900-01	Os11g0572301	Os11t0572301-01	Os11g0625900	Os11t0625900-01
Os01g0260800	Os01t0260800-01	Os01g0955400	Os01t0955400-00	Os02g0555300	Os02t0555300-01	Os02g0673000	Os02t0673000-01	Os02g0761150	Os02t0761150-00	Os03g0101250	Os03t0101250-01	Os03g0124100	Os03t0124100-01	Os03g0791700	Os03t0791700-01	Os04g0583500	Os04t0583500-02	Os05g0402851	Os05t0402851-00	Os05g0429500	Os05t0429500-01	Os06g0201200	Os06t0201200-01	Os07g0582450	Os07t0582450-00	Os07g0614600	Os07t0614600-01	Os07g0635200	Os07t0635200-00	Os07g0672175	Os07t0672175-00	Os08g0423850	Os08t0423850-00	Os09g0431050	Os09t0431050-00	Os09g0456800	Os09t0456800-01	Os09g0521350	Os09t0521350-00	Os09g0551900	Os09t0551900-01	Os10g0497700	Os10t0497700-02	Os11g0519100	Os11t0519100-00	Os11g0572400	Os11t0572400-01	Os11g0626700	Os11t0626700-01
Os01g0260950	Os01t0260950-00	Os01g0955500	Os01t0955500-00	Os02g0555600	Os02t0555600-02	Os02g0673100	Os02t0673100-02	Os02g0761200	Os02t0761200-01	Os03g0101300	Os03t0101300-01	Os03g0124200	Os03t0124200-01	Os03g0791800	Os03t0791800-01	Os04g0583550	Os04t0583550-00	Os05g0402900	Os05t0402900-01	Os05g0429700	Os05t0429700-03	Os06g0201500	Os06t0201500-00	Os07g0582500	Os07t0582500-01	Os07g0614650	Os07t0614650-00	Os07g0635300	Os07t0635300-01	Os07g0672300	Os07t0672300-00	Os08g0424100	Os08t0424100-00	Os09g0431100	Os09t0431100-01	Os09g0456850	Os09t0456850-00	Os09g0521400	Os09t0521400-01	Os09g0552300	Os09t0552300-01	Os10g0497700	Os10t0497700-01	Os11g0519500	Os11t0519500-00	Os11g0572500	Os11t0572500-01	Os11g0626700	Os11t0626700-02
Os01g0261000	Os01t0261000-01	Os01g0955550	Os01t0955550-01	Os02g0555600	Os02t0555600-01	Os02g0673100	Os02t0673100-01	Os02g0761300	Os02t0761300-00	Os03g0101300	Os03t0101300-02	Os03g0124200	Os03t0124200-02	Os03g0792050	Os03t0792050-00	Os04g0583600	Os04t0583600-01	Os05g0403000	Os05t0403000-01	Os05g0429700	Os05t0429700-01	Os06g0202100	Os06t0202100-01	Os07g0582600	Os07t0582600-00	Os07g0614700	Os07t0614700-01	Os07g0635500	Os07t0635500-01	Os07g0672500	Os07t0672500-02	Os08g0424200	Os08t0424200-01	Os09g0431200	Os09t0431200-01	Os09g0456900	Os09t0456900-01	Os09g0521500	Os09t0521500-01	Os09g0552500	Os09t0552500-01	Os10g0497750	Os10t0497750-00	Os11g0520500	Os11t0520500-00	Os11g0572500	Os11t0572500-02	Os11g0628000	Os11t0628000-00
Os01g0261100	Os01t0261100-01	Os01g0955600	Os01t0955600-00	Os02g0555650	Os02t0555650-00	Os02g0673301	Os02t0673301-00	Os02g0761400	Os02t0761400-01	Os03g0101400	Os03t0101400-01	Os03g0124300	Os03t0124300-01	Os03g0792300	Os03t0792300-00	Os04g0583700	Os04t0583700-00	Os05g0403100	Os05t0403100-00	Os05g0429700	Os05t0429700-02	Os06g0202300	Os06t0202300-01	Os07g0582700	Os07t0582700-01	Os07g0614700	Os07t0614700-02	Os07g0635600	Os07t0635600-01	Os07g0672500	Os07t0672500-01	Os08g0424200	Os08t0424200-02	Os09g0431300	Os09t0431300-00	Os09g0457100	Os09t0457100-01	Os09g0521700	Os09t0521700-02	Os09g0552600	Os09t0552600-01	Os10g0497800	Os10t0497800-01	Os11g0520950	Os11t0520950-01	Os11g0572700	Os11t0572700-01	Os11g0628101	Os11t0628101-00
Os01g0261200	Os01t0261200-01	Os01g0955700	Os01t0955700-01	Os02g0555700	Os02t0555700-01	Os02g0673500	Os02t0673500-01	Os02g0761500	Os02t0761500-01	Os03g0101500	Os03t0101500-01	Os03g0124300	Os03t0124300-02	Os03g0792400	Os03t0792400-01	Os04g0583800	Os04t0583800-01	Os05g0403200	Os05t0403200-00	Os05g0429751	Os05t0429751-00	Os06g0202400	Os06t0202400-01	Os07g0582800	Os07t0582800-01	Os07g0614850	Os07t0614850-00	Os07g0635700	Os07t0635700-00	Os07g0672534	Os07t0672534-00	Os08g0424500	Os08t0424500-02	Os09g0431500	Os09t0431500-01	Os09g0457250	Os09t0457250-00	Os09g0521700	Os09t0521700-01	Os09g0552800	Os09t0552800-00	Os10g0497900	Os10t0497900-02	Os11g0521000	Os11t0521000-01	Os11g0572800	Os11t0572800-01	Os11g0629100	Os11t0629100-00
Os01g0261200	Os01t0261200-02	Os01g0956075	Os01t0956075-00	Os02g0555766	Os02t0555766-00	Os02g0673600	Os02t0673600-01	Os02g0761600	Os02t0761600-01	Os03g0101600	Os03t0101600-01	Os03g0124500	Os03t0124500-01	Os03g0792400	Os03t0792400-02	Os04g0583900	Os04t0583900-01	Os05g0403300	Os05t0403300-01	Os05g0429802	Os05t0429802-01	Os06g0202600	Os06t0202600-01	Os07g0582850	Os07t0582850-00	Os07g0615000	Os07t0615000-01	Os07g0635800	Os07t0635800-00	Os07g0672566	Os07t0672566-00	Os08g0424500	Os08t0424500-01	Os09g0431500	Os09t0431500-02	Os09g0457400	Os09t0457400-01	Os09g0521800	Os09t0521800-00	Os09g0552900	Os09t0552900-00	Os10g0497900	Os10t0497900-01	Os11g0521500	Os11t0521500-01	Os11g0572900	Os11t0572900-00	Os11g0629150	Os11t0629150-00
Os01g0261500	Os01t0261500-03	Os01g0956200	Os01t0956200-01	Os02g0555832	Os02t0555832-01	Os02g0673700	Os02t0673700-01	Os02g0761700	Os02t0761700-01	Os03g0101700	Os03t0101700-01	Os03g0124800	Os03t0124800-01	Os03g0792500	Os03t0792500-01	Os04g0584002	Os04t0584002-00	Os05g0403400	Os05t0403400-01	Os05g0429900	Os05t0429900-01	Os06g0202700	Os06t0202700-01	Os07g0582900	Os07t0582900-01	Os07g0615100	Os07t0615100-01	Os07g0635900	Os07t0635900-01	Os07g0672600	Os07t0672600-00	Os08g0424600	Os08t0424600-01	Os09g0431600	Os09t0431600-00	Os09g0457532	Os09t0457532-01	Os09g0521900	Os09t0521900-01	Os09g0553100	Os09t0553100-00	Os10g0498000	Os10t0498000-01	Os11g0521900	Os11t0521900-01	Os11g0573000	Os11t0573000-02	Os11g0629200	Os11t0629200-01
Os01g0261500	Os01t0261500-01	Os01g0956300	Os01t0956300-01	Os02g0555900	Os02t0555900-00	Os02g0673700	Os02t0673700-02	Os02g0761900	Os02t0761900-01	Os03g0101800	Os03t0101800-02	Os03g0124900	Os03t0124900-01	Os03g0792500	Os03t0792500-03	Os04g0584100	Os04t0584100-01	Os05g0403600	Os05t0403600-01	Os05g0430200	Os05t0430200-02	Os06g0202800	Os06t0202800-01	Os07g0583000	Os07t0583000-01	Os07g0615200	Os07t0615200-01	Os07g0636000	Os07t0636000-01	Os07g0672700	Os07t0672700-00	Os08g0424700	Os08t0424700-00	Os09g0431750	Os09t0431750-00	Os09g0457600	Os09t0457600-00	Os09g0522000	Os09t0522000-01	Os09g0553200	Os09t0553200-01	Os10g0498100	Os10t0498100-01	Os11g0521900	Os11t0521900-03	Os11g0573000	Os11t0573000-01	Os11g0629300	Os11t0629300-01
Os01g0261500	Os01t0261500-02	Os01g0956500	Os01t0956500-01	Os02g0556000	Os02t0556000-00	Os02g0674050	Os02t0674050-00	Os02g0761900	Os02t0761900-02	Os03g0101800	Os03t0101800-01	Os03g0125000	Os03t0125000-01	Os03g0792500	Os03t0792500-02	Os04g0584201	Os04t0584201-01	Os05g0404000	Os05t0404000-01	Os05g0430200	Os05t0430200-01	Os06g0202825	Os06t0202825-00	Os07g0583200	Os07t0583200-01	Os07g0615400	Os07t0615400-01	Os07g0636100	Os07t0636100-01	Os07g0673000	Os07t0673000-01	Os08g0424850	Os08t0424850-00	Os09g0431900	Os09t0431900-00	Os09g0457700	Os09t0457700-01	Os09g0522100	Os09t0522100-00	Os09g0553250	Os09t0553250-00	Os10g0498200	Os10t0498200-01	Os11g0521900	Os11t0521900-02	Os11g0573100	Os11t0573100-00	Os11g0629400	Os11t0629400-01
Os01g0261600	Os01t0261600-00	Os01g0956600	Os01t0956600-01	Os02g0556050	Os02t0556050-00	Os02g0674233	Os02t0674233-00	Os02g0762100	Os02t0762100-02	Os03g0101900	Os03t0101900-01	Os03g0125000	Os03t0125000-02	Os03g0792600	Os03t0792600-02	Os04g0584300	Os04t0584300-01	Os05g0404200	Os05t0404200-02	Os05g0430300	Os05t0430300-02	Os06g0202900	Os06t0202900-01	Os07g0583300	Os07t0583300-00	Os07g0615400	Os07t0615400-02	Os07g0636200	Os07t0636200-03	Os07g0673100	Os07t0673100-01	Os08g0425000	Os08t0425000-01	Os09g0432033	Os09t0432033-01	Os09g0457800	Os09t0457800-01	Os09g0522200	Os09t0522200-01	Os09g0553300	Os09t0553300-01	Os10g0498300	Os10t0498300-01	Os11g0522000	Os11t0522000-01	Os11g0573200	Os11t0573200-01	Os11g0629500	Os11t0629500-01
Os01g0261700	Os01t0261700-01	Os01g0956700	Os01t0956700-01	Os02g0556100	Os02t0556100-01	Os02g0674400	Os02t0674400-01	Os02g0762100	Os02t0762100-01	Os03g0101900	Os03t0101900-02	Os03g0125100	Os03t0125100-01	Os03g0792600	Os03t0792600-01	Os04g0584500	Os04t0584500-01	Os05g0404200	Os05t0404200-01	Os05g0430300	Os05t0430300-01	Os06g0203000	Os06t0203000-01	Os07g0583500	Os07t0583500-00	Os07g0615500	Os07t0615500-01	Os07g0636200	Os07t0636200-02	Os07g0673200	Os07t0673200-01	Os08g0425050	Os08t0425050-00	Os09g0432231	Os09t0432231-00	Os09g0457833	Os09t0457833-01	Os09g0522500	Os09t0522500-00	Os09g0553600	Os09t0553600-01	Os10g0498500	Os10t0498500-00	Os11g0522900	Os11t0522900-01	Os11g0573350	Os11t0573350-00	Os11g0629550	Os11t0629550-00
Os01g0262000	Os01t0262000-00	Os01g0956800	Os01t0956800-00	Os02g0556300	Os02t0556300-01	Os02g0674700	Os02t0674700-00	Os02g0762200	Os02t0762200-01	Os03g0102000	Os03t0102000-01	Os03g0125300	Os03t0125300-01	Os03g0792800	Os03t0792800-01	Os04g0584550	Os04t0584550-01	Os05g0404300	Os05t0404300-01	Os05g0430400	Os05t0430400-01	Os06g0203200	Os06t0203200-02	Os07g0583600	Os07t0583600-03	Os07g0615800	Os07t0615800-00	Os07g0636200	Os07t0636200-01	Os07g0673400	Os07t0673400-02	Os08g0425100	Os08t0425100-01	Os09g0432300	Os09t0432300-01	Os09g0457900	Os09t0457900-01	Os09g0522800	Os09t0522800-01	Os09g0553700	Os09t0553700-01	Os10g0498600	Os10t0498600-01	Os11g0523110	Os11t0523110-01	Os11g0573800	Os11t0573800-00	Os11g0629566	Os11t0629566-00
Os01g0262401	Os01t0262401-00	Os01g0957000	Os01t0957000-01	Os02g0556400	Os02t0556400-01	Os02g0674750	Os02t0674750-00	Os02g0762300	Os02t0762300-01	Os03g0102100	Os03t0102100-01	Os03g0125400	Os03t0125400-01	Os03g0792850	Os03t0792850-00	Os04g0584600	Os04t0584600-01	Os05g0404400	Os05t0404400-01	Os05g0430700	Os05t0430700-01	Os06g0203200	Os06t0203200-01	Os07g0583600	Os07t0583600-01	Os07g0615900	Os07t0615900-01	Os07g0636400	Os07t0636400-01	Os07g0673400	Os07t0673400-01	Os08g0425100	Os08t0425100-02	Os09g0432601	Os09t0432601-01	Os09g0458000	Os09t0458000-00	Os09g0523050	Os09t0523050-00	Os09g0553750	Os09t0553750-00	Os10g0498700	Os10t0498700-01	Os11g0523500	Os11t0523500-00	Os11g0573900	Os11t0573900-01	Os11g0629582	Os11t0629582-00
Os01g0262500	Os01t0262500-01	Os01g0957000	Os01t0957000-02	Os02g0556600	Os02t0556600-01	Os02g0674800	Os02t0674800-01	Os02g0762400	Os02t0762400-01	Os03g0102100	Os03t0102100-02	Os03g0125600	Os03t0125600-01	Os03g0792900	Os03t0792900-01	Os04g0584600	Os04t0584600-02	Os05g0404400	Os05t0404400-02	Os05g0430800	Os05t0430800-01	Os06g0203400	Os06t0203400-00	Os07g0583600	Os07t0583600-02	Os07g0615900	Os07t0615900-02	Os07g0636800	Os07t0636800-01	Os07g0673500	Os07t0673500-01	Os08g0425200	Os08t0425200-01	Os09g0432700	Os09t0432700-01	Os09g0458100	Os09t0458100-01	Os09g0523200	Os09t0523200-00	Os09g0553800	Os09t0553800-01	Os10g0498700	Os10t0498700-02	Os11g0523700	Os11t0523700-01	Os11g0574200	Os11t0574200-00	Os11g0629600	Os11t0629600-02
Os01g0262600	Os01t0262600-01	Os01g0957100	Os01t0957100-01	Os02g0556700	Os02t0556700-01	Os02g0675000	Os02t0675000-01	Os02g0762600	Os02t0762600-01	Os03g0102200	Os03t0102200-01	Os03g0125650	Os03t0125650-01	Os03g0793000	Os03t0793000-01	Os04g0584600	Os04t0584600-03	Os05g0404500	Os05t0404500-01	Os05g0430900	Os05t0430900-01	Os06g0203500	Os06t0203500-01	Os07g0583700	Os07t0583700-01	Os07g0616000	Os07t0616000-01	Os07g0636900	Os07t0636900-01	Os07g0673500	Os07t0673500-02	Os08g0425300	Os08t0425300-00	Os09g0432900	Os09t0432900-02	Os09g0458200	Os09t0458200-01	Os09g0523700	Os09t0523700-00	Os09g0553900	Os09t0553900-01	Os10g0498800	Os10t0498800-01	Os11g0523800	Os11t0523800-01	Os11g0574233	Os11t0574233-00	Os11g0629600	Os11t0629600-01
Os01g0262700	Os01t0262700-01	Os01g0957200	Os01t0957200-01	Os02g0556700	Os02t0556700-02	Os02g0675100	Os02t0675100-01	Os02g0762800	Os02t0762800-00	Os03g0102300	Os03t0102300-00	Os03g0125700	Os03t0125700-01	Os03g0793100	Os03t0793100-01	Os04g0584700	Os04t0584700-01	Os05g0404600	Os05t0404600-01	Os05g0431266	Os05t0431266-00	Os06g0203550	Os06t0203550-01	Os07g0584000	Os07t0584000-01	Os07g0616000	Os07t0616000-02	Os07g0637000	Os07t0637000-01	Os07g0673550	Os07t0673550-00	Os08g0425500	Os08t0425500-01	Os09g0433000	Os09t0433000-01	Os09g0458300	Os09t0458300-01	Os09g0524001	Os09t0524001-01	Os09g0554000	Os09t0554000-01	Os10g0498900	Os10t0498900-01	Os11g0524051	Os11t0524051-00	Os11g0574333	Os11t0574333-01	Os11g0629900	Os11t0629900-00
Os01g0262700	Os01t0262700-02	Os01g0957500	Os01t0957500-00	Os02g0556750	Os02t0556750-01	Os02g0675400	Os02t0675400-00	Os02g0763000	Os02t0763000-01	Os03g0102333	Os03t0102333-00	Os03g0125800	Os03t0125800-01	Os03g0793300	Os03t0793300-01	Os04g0584750	Os04t0584750-00	Os05g0404700	Os05t0404700-01	Os05g0431333	Os05t0431333-00	Os06g0203600	Os06t0203600-01	Os07g0584100	Os07t0584100-01	Os07g0616100	Os07t0616100-01	Os07g0637050	Os07t0637050-00	Os07g0673600	Os07t0673600-00	Os08g0425600	Os08t0425600-00	Os09g0433000	Os09t0433000-02	Os09g0458400	Os09t0458400-01	Os09g0524300	Os09t0524300-00	Os09g0554101	Os09t0554101-00	Os10g0499050	Os10t0499050-00	Os11g0524300	Os11t0524300-01	Os11g0574400	Os11t0574400-00	Os11g0630300	Os11t0630300-01
Os01g0263000	Os01t0263000-00	Os01g0957600	Os01t0957600-01	Os02g0556800	Os02t0556800-01	Os02g0675550	Os02t0675550-00	Os02g0763200	Os02t0763200-01	Os03g0102366	Os03t0102366-00	Os03g0125900	Os03t0125900-02	Os03g0793450	Os03t0793450-00	Os04g0584800	Os04t0584800-01	Os05g0404901	Os05t0404901-00	Os05g0431700	Os05t0431700-01	Os06g0203700	Os06t0203700-00	Os07g0584200	Os07t0584200-01	Os07g0616200	Os07t0616200-01	Os07g0637100	Os07t0637100-01	Os07g0673700	Os07t0673700-01	Os08g0425700	Os08t0425700-01	Os09g0433300	Os09t0433300-00	Os09g0458400	Os09t0458400-02	Os09g0524500	Os09t0524500-01	Os09g0554200	Os09t0554200-01	Os10g0499200	Os10t0499200-01	Os11g0524601	Os11t0524601-00	Os11g0574500	Os11t0574500-00	Os11g0630501	Os11t0630501-00
Os01g0263300	Os01t0263300-01	Os01g0957800	Os01t0957800-01	Os02g0556900	Os02t0556900-02	Os02g0675700	Os02t0675700-01	Os02g0763501	Os02t0763501-00	Os03g0102400	Os03t0102400-01	Os03g0125900	Os03t0125900-01	Os03g0793500	Os03t0793500-02	Os04g0584800	Os04t0584800-02	Os05g0405000	Os05t0405000-01	Os05g0431750	Os05t0431750-00	Os06g0203702	Os06t0203702-00	Os07g0584283	Os07t0584283-00	Os07g0616500	Os07t0616500-01	Os07g0637150	Os07t0637150-01	Os07g0673801	Os07t0673801-01	Os08g0425800	Os08t0425800-02	Os09g0433400	Os09t0433400-01	Os09g0458500	Os09t0458500-01	Os09g0524800	Os09t0524800-02	Os09g0554300	Os09t0554300-01	Os10g0499400	Os10t0499400-01	Os11g0524900	Os11t0524900-00	Os11g0574725	Os11t0574725-00	Os11g0630700	Os11t0630700-00
Os01g0263400	Os01t0263400-00	Os01g0957900	Os01t0957900-01	Os02g0556900	Os02t0556900-01	Os02g0675750	Os02t0675750-00	Os02g0763800	Os02t0763800-01	Os03g0102500	Os03t0102500-01	Os03g0126000	Os03t0126000-01	Os03g0793500	Os03t0793500-01	Os04g0584900	Os04t0584900-02	Os05g0405000	Os05t0405000-02	Os05g0432200	Os05t0432200-00	Os06g0203800	Os06t0203800-01	Os07g0584366	Os07t0584366-00	Os07g0616600	Os07t0616600-02	Os07g0637200	Os07t0637200-02	Os07g0673900	Os07t0673900-01	Os08g0425800	Os08t0425800-01	Os09g0433600	Os09t0433600-01	Os09g0458600	Os09t0458600-01	Os09g0524800	Os09t0524800-01	Os09g0555100	Os09t0555100-00	Os10g0499500	Os10t0499500-01	Os11g0525200	Os11t0525200-02	Os11g0575200	Os11t0575200-00	Os11g0630900	Os11t0630900-01
Os01g0263500	Os01t0263500-01	Os01g0958000	Os01t0958000-02	Os02g0557000	Os02t0557000-01	Os02g0675800	Os02t0675800-01	Os02g0763900	Os02t0763900-01	Os03g0102600	Os03t0102600-01	Os03g0126100	Os03t0126100-01	Os03g0793550	Os03t0793550-00	Os04g0584900	Os04t0584900-01	Os05g0405200	Os05t0405200-00	Os05g0432400	Os05t0432400-01	Os06g0204100	Os06t0204100-00	Os07g0584500	Os07t0584500-01	Os07g0616750	Os07t0616750-01	Os07g0637200	Os07t0637200-01	Os07g0674100	Os07t0674100-01	Os08g0426000	Os08t0426000-00	Os09g0433650	Os09t0433650-01	Os09g0458700	Os09t0458700-01	Os09g0525200	Os09t0525200-01	Os09g0555150	Os09t0555150-01	Os10g0499600	Os10t0499600-01	Os11g0525200	Os11t0525200-01	Os11g0575500	Os11t0575500-00	Os11g0631100	Os11t0631100-00
Os01g0263600	Os01t0263600-01	Os01g0958000	Os01t0958000-01	Os02g0557100	Os02t0557100-01	Os02g0676000	Os02t0676000-01	Os02g0764100	Os02t0764100-01	Os03g0102700	Os03t0102700-01	Os03g0126300	Os03t0126300-02	Os03g0793600	Os03t0793600-00	Os04g0585000	Os04t0585000-01	Os05g0405400	Os05t0405400-01	Os05g0432400	Os05t0432400-03	Os06g0204250	Os06t0204250-00	Os07g0584500	Os07t0584500-02	Os07g0616800	Os07t0616800-01	Os07g0637300	Os07t0637300-01	Os07g0674150	Os07t0674150-00	Os08g0426100	Os08t0426100-00	Os09g0433700	Os09t0433700-01	Os09g0458800	Os09t0458800-00	Os09g0525300	Os09t0525300-01	Os09g0555200	Os09t0555200-01	Os10g0499600	Os10t0499600-02	Os11g0525500	Os11t0525500-01	Os11g0575600	Os11t0575600-01	Os11g0631400	Os11t0631400-00
Os01g0263600	Os01t0263600-02	Os01g0958100	Os01t0958100-01	Os02g0557150	Os02t0557150-00	Os02g0676000	Os02t0676000-02	Os02g0764200	Os02t0764200-01	Os03g0102775	Os03t0102775-00	Os03g0126300	Os03t0126300-01	Os03g0793700	Os03t0793700-01	Os04g0585050	Os04t0585050-00	Os05g0405500	Os05t0405500-01	Os05g0432400	Os05t0432400-02	Os06g0204400	Os06t0204400-02	Os07g0584550	Os07t0584550-00	Os07g0616850	Os07t0616850-00	Os07g0637400	Os07t0637400-01	Os07g0674200	Os07t0674200-01	Os08g0426300	Os08t0426300-01	Os09g0433800	Os09t0433800-01	Os09g0458900	Os09t0458900-01	Os09g0525400	Os09t0525400-01	Os09g0555300	Os09t0555300-00	Os10g0499700	Os10t0499700-01	Os11g0525600	Os11t0525600-04	Os11g0575900	Os11t0575900-01	Os11g0631450	Os11t0631450-01
Os01g0263900	Os01t0263900-00	Os01g0958100	Os01t0958100-02	Os02g0557200	Os02t0557200-01	Os02g0676400	Os02t0676400-00	Os02g0764400	Os02t0764400-01	Os03g0103000	Os03t0103000-01	Os03g0126300	Os03t0126300-03	Os03g0793800	Os03t0793800-01	Os04g0585100	Os04t0585100-01	Os05g0405600	Os05t0405600-01	Os05g0432500	Os05t0432500-01	Os06g0204400	Os06t0204400-01	Os07g0584750	Os07t0584750-00	Os07g0616900	Os07t0616900-01	Os07g0637600	Os07t0637600-00	Os07g0674300	Os07t0674300-01	Os08g0426866	Os08t0426866-00	Os09g0433900	Os09t0433900-01	Os09g0459200	Os09t0459200-01	Os09g0525500	Os09t0525500-01	Os09g0555400	Os09t0555400-01	Os10g0499800	Os10t0499800-01	Os11g0525600	Os11t0525600-02	Os11g0576100	Os11t0576100-00	Os11g0631600	Os11t0631600-00
Os01g0264000	Os01t0264000-01	Os01g0958200	Os01t0958200-01	Os02g0557250	Os02t0557250-00	Os02g0676450	Os02t0676450-01	Os02g0764500	Os02t0764500-02	Os03g0103033	Os03t0103033-00	Os03g0126300	Os03t0126300-04	Os03g0793900	Os03t0793900-00	Os04g0585150	Os04t0585150-00	Os05g0405600	Os05t0405600-02	Os05g0432600	Os05t0432600-01	Os06g0204600	Os06t0204600-00	Os07g0584900	Os07t0584900-01	Os07g0617000	Os07t0617000-01	Os07g0637700	Os07t0637700-00	Os07g0674400	Os07t0674400-01	Os08g0426900	Os08t0426900-01	Os09g0434000	Os09t0434000-01	Os09g0459450	Os09t0459450-01	Os09g0525600	Os09t0525600-02	Os09g0555450	Os09t0555450-00	Os10g0500300	Os10t0500300-00	Os11g0525600	Os11t0525600-01	Os11g0576400	Os11t0576400-00	Os11g0631800	Os11t0631800-01
Os01g0264100	Os01t0264100-00	Os01g0958400	Os01t0958400-01	Os02g0557300	Os02t0557300-01	Os02g0676500	Os02t0676500-00	Os02g0764500	Os02t0764500-01	Os03g0103100	Os03t0103100-01	Os03g0126450	Os03t0126450-00	Os03g0793950	Os03t0793950-00	Os04g0585200	Os04t0585200-02	Os05g0405900	Os05t0405900-03	Os05g0432650	Os05t0432650-00	Os06g0204700	Os06t0204700-00	Os07g0585000	Os07t0585000-01	Os07g0617000	Os07t0617000-02	Os07g0638000	Os07t0638000-01	Os07g0674500	Os07t0674500-01	Os08g0427100	Os08t0427100-02	Os09g0434100	Os09t0434100-01	Os09g0459500	Os09t0459500-00	Os09g0525600	Os09t0525600-03	Os09g0555500	Os09t0555500-01	Os10g0500350	Os10t0500350-01	Os11g0525600	Os11t0525600-03	Os11g0576900	Os11t0576900-01	Os11g0631825	Os11t0631825-01
Os01g0264125	Os01t0264125-00	Os01g0958400	Os01t0958400-02	Os02g0557500	Os02t0557500-01	Os02g0676800	Os02t0676800-01	Os02g0764700	Os02t0764700-01	Os03g0103200	Os03t0103200-01	Os03g0126600	Os03t0126600-01	Os03g0794000	Os03t0794000-01	Os04g0585200	Os04t0585200-01	Os05g0405900	Os05t0405900-02	Os05g0432700	Os05t0432700-01	Os06g0204800	Os06t0204800-00	Os07g0585100	Os07t0585100-01	Os07g0617100	Os07t0617100-01	Os07g0638100	Os07t0638100-01	Os07g0674700	Os07t0674700-01	Os08g0427100	Os08t0427100-03	Os09g0434200	Os09t0434200-02	Os09g0459600	Os09t0459600-01	Os09g0525600	Os09t0525600-01	Os09g0555550	Os09t0555550-00	Os10g0500400	Os10t0500400-01	Os11g0525600	Os11t0525600-05	Os11g0576975	Os11t0576975-00	Os11g0631900	Os11t0631900-01
Os01g0264400	Os01t0264400-01	Os01g0958400	Os01t0958400-03	Os02g0557600	Os02t0557600-01	Os02g0677300	Os02t0677300-02	Os02g0765400	Os02t0765400-00	Os03g0103300	Os03t0103300-01	Os03g0126700	Os03t0126700-01	Os03g0794200	Os03t0794200-00	Os04g0585300	Os04t0585300-01	Os05g0405900	Os05t0405900-01	Os05g0433100	Os05t0433100-00	Os06g0205000	Os06t0205000-01	Os07g0585200	Os07t0585200-01	Os07g0617500	Os07t0617500-00	Os07g0638300	Os07t0638300-01	Os07g0674750	Os07t0674750-00	Os08g0427100	Os08t0427100-01	Os09g0434200	Os09t0434200-01	Os09g0459700	Os09t0459700-00	Os09g0525650	Os09t0525650-00	Os09g0555600	Os09t0555600-01	Os10g0500500	Os10t0500500-01	Os11g0525700	Os11t0525700-01	Os11g0577300	Os11t0577300-00	Os11g0632200	Os11t0632200-01
Os01g0264500	Os01t0264500-01	Os01g0958500	Os01t0958500-01	Os02g0557700	Os02t0557700-01	Os02g0677600	Os02t0677600-01	Os02g0765600	Os02t0765600-01	Os03g0103400	Os03t0103400-01	Os03g0126800	Os03t0126800-00	Os03g0794300	Os03t0794300-00	Os04g0585400	Os04t0585400-01	Os05g0406000	Os05t0406000-01	Os05g0433400	Os05t0433400-00	Os06g0205100	Os06t0205100-01	Os07g0585300	Os07t0585300-01	Os07g0617600	Os07t0617600-01	Os07g0638400	Os07t0638400-01	Os07g0674800	Os07t0674800-01	Os08g0427300	Os08t0427300-01	Os09g0434500	Os09t0434500-01	Os09g0459800	Os09t0459800-01	Os09g0525700	Os09t0525700-01	Os09g0555700	Os09t0555700-02	Os10g0500600	Os10t0500600-02	Os11g0525800	Os11t0525800-01	Os11g0577350	Os11t0577350-00	Os11g0633500	Os11t0633500-01
Os01g0264600	Os01t0264600-00	Os01g0958700	Os01t0958700-01	Os02g0557800	Os02t0557800-01	Os02g0677700	Os02t0677700-02	Os02g0765800	Os02t0765800-00	Os03g0103600	Os03t0103600-00	Os03g0126825	Os03t0126825-01	Os03g0794400	Os03t0794400-00	Os04g0585600	Os04t0585600-01	Os05g0406100	Os05t0406100-03	Os05g0433500	Os05t0433500-00	Os06g0205250	Os06t0205250-01	Os07g0585500	Os07t0585500-01	Os07g0617700	Os07t0617700-01	Os07g0638500	Os07t0638500-01	Os07g0675000	Os07t0675000-02	Os08g0427300	Os08t0427300-02	Os09g0434600	Os09t0434600-02	Os09g0459800	Os09t0459800-04	Os09g0525900	Os09t0525900-01	Os09g0555700	Os09t0555700-03	Os10g0500600	Os10t0500600-01	Os11g0525800	Os11t0525800-02	Os11g0577650	Os11t0577650-00	Os11g0633600	Os11t0633600-01
Os01g0264700	Os01t0264700-01	Os01g0958800	Os01t0958800-02	Os02g0557800	Os02t0557800-02	Os02g0677700	Os02t0677700-01	Os02g0765900	Os02t0765900-00	Os03g0103700	Os03t0103700-02	Os03g0126850	Os03t0126850-01	Os03g0794500	Os03t0794500-01	Os04g0585700	Os04t0585700-01	Os05g0406100	Os05t0406100-01	Os05g0433600	Os05t0433600-00	Os06g0205337	Os06t0205337-00	Os07g0585600	Os07t0585600-01	Os07g0617800	Os07t0617800-01	Os07g0638600	Os07t0638600-00	Os07g0675000	Os07t0675000-03	Os08g0427500	Os08t0427500-01	Os09g0434900	Os09t0434900-02	Os09g0459800	Os09t0459800-02	Os09g0526000	Os09t0526000-00	Os09g0555700	Os09t0555700-01	Os10g0500650	Os10t0500650-01	Os11g0525900	Os11t0525900-00	Os11g0577675	Os11t0577675-00	Os11g0633800	Os11t0633800-01
Os01g0264900	Os01t0264900-01	Os01g0958800	Os01t0958800-01	Os02g0558100	Os02t0558100-01	Os02g0677800	Os02t0677800-01	Os02g0765925	Os02t0765925-00	Os03g0103700	Os03t0103700-01	Os03g0126900	Os03t0126900-01	Os03g0794700	Os03t0794700-01	Os04g0585900	Os04t0585900-02	Os05g0406100	Os05t0406100-02	Os05g0433800	Os05t0433800-00	Os06g0205600	Os06t0205600-00	Os07g0585700	Os07t0585700-01	Os07g0617901	Os07t0617901-00	Os07g0638801	Os07t0638801-00	Os07g0675000	Os07t0675000-01	Os08g0427550	Os08t0427550-00	Os09g0434900	Os09t0434900-01	Os09g0459800	Os09t0459800-03	Os09g0526200	Os09t0526200-01	Os09g0555800	Os09t0555800-00	Os10g0500700	Os10t0500700-02	Os11g0526000	Os11t0526000-01	Os11g0577700	Os11t0577700-01	Os11g0634200	Os11t0634200-01
Os01g0265000	Os01t0265000-01	Os01g0958900	Os01t0958900-01	Os02g0558100	Os02t0558100-03	Os02g0678200	Os02t0678200-01	Os02g0766000	Os02t0766000-02	Os03g0103800	Os03t0103800-01	Os03g0127000	Os03t0127000-01	Os03g0794800	Os03t0794800-02	Os04g0585900	Os04t0585900-01	Os05g0406150	Os05t0406150-00	Os05g0433900	Os05t0433900-00	Os06g0206000	Os06t0206000-00	Os07g0585800	Os07t0585800-01	Os07g0618000	Os07t0618000-01	Os07g0639000	Os07t0639000-01	Os07g0675100	Os07t0675100-01	Os08g0427600	Os08t0427600-00	Os09g0435100	Os09t0435100-01	Os09g0459850	Os09t0459850-00	Os09g0526300	Os09t0526300-00	Os09g0555850	Os09t0555850-00	Os10g0500700	Os10t0500700-01	Os11g0526200	Os11t0526200-01	Os11g0577800	Os11t0577800-00	Os11g0634350	Os11t0634350-01
Os01g0265100	Os01t0265100-01	Os01g0958900	Os01t0958900-02	Os02g0558100	Os02t0558100-02	Os02g0678300	Os02t0678300-01	Os02g0766000	Os02t0766000-01	Os03g0103900	Os03t0103900-01	Os03g0127100	Os03t0127100-01	Os03g0794800	Os03t0794800-01	Os04g0586000	Os04t0586000-00	Os05g0406200	Os05t0406200-01	Os05g0434600	Os05t0434600-00	Os06g0206100	Os06t0206100-01	Os07g0585900	Os07t0585900-00	Os07g0618266	Os07t0618266-00	Os07g0639100	Os07t0639100-00	Os07g0675133	Os07t0675133-00	Os08g0427700	Os08t0427700-00	Os09g0435250	Os09t0435250-00	Os09g0459900	Os09t0459900-01	Os09g0526500	Os09t0526500-00	Os09g0556000	Os09t0556000-01	Os10g0501000	Os10t0501000-01	Os11g0526800	Os11t0526800-01	Os11g0577866	Os11t0577866-00
Os01g0265200	Os01t0265200-01	Os01g0958950	Os01t0958950-00	Os02g0558200	Os02t0558200-00	Os02g0678400	Os02t0678400-01	Os02g0766600	Os02t0766600-01	Os03g0103950	Os03t0103950-00	Os03g0127500	Os03t0127500-00	Os03g0794900	Os03t0794900-02	Os04g0586100	Os04t0586100-01	Os05g0406300	Os05t0406300-00	Os05g0434800	Os05t0434800-00	Os06g0206100	Os06t0206100-02	Os07g0586000	Os07t0586000-01	Os07g0618400	Os07t0618400-01	Os07g0639400	Os07t0639400-01	Os07g0675166	Os07t0675166-01	Os08g0427800	Os08t0427800-00	Os09g0435700	Os09t0435700-00	Os09g0459900	Os09t0459900-02	Os09g0526600	Os09t0526600-03	Os09g0556200	Os09t0556200-00	Os10g0501100	Os10t0501100-00	Os11g0526900	Os11t0526900-01	Os11g0578000	Os11t0578000-00
Os01g0265400	Os01t0265400-02	Os01g0959000	Os01t0959000-01	Os02g0558300	Os02t0558300-01	Os02g0678601	Os02t0678601-01	Os02g0766700	Os02t0766700-01	Os03g0104000	Os03t0104000-01	Os03g0127600	Os03t0127600-01	Os03g0794900	Os03t0794900-01	Os04g0586200	Os04t0586200-01	Os05g0406550	Os05t0406550-01	Os05g0435100	Os05t0435100-00	Os06g0206200	Os06t0206200-01	Os07g0586100	Os07t0586100-01	Os07g0618400	Os07t0618400-02	Os07g0639500	Os07t0639500-00	Os07g0675200	Os07t0675200-01	Os08g0427900	Os08t0427900-01	Os09g0436000	Os09t0436000-01	Os09g0460000	Os09t0460000-01	Os09g0526600	Os09t0526600-02	Os09g0556300	Os09t0556300-01	Os10g0501200	Os10t0501200-00	Os11g0527000	Os11t0527000-01	Os11g0578033	Os11t0578033-01
Os01g0265400	Os01t0265400-01	Os01g0959050	Os01t0959050-00	Os02g0558500	Os02t0558500-01	Os02g0678800	Os02t0678800-01	Os02g0766900	Os02t0766900-00	Os03g0104100	Os03t0104100-01	Os03g0127650	Os03t0127650-00	Os03g0794900	Os03t0794900-03	Os04g0586400	Os04t0586400-00	Os05g0406700	Os05t0406700-01	Os05g0435300	Os05t0435300-00	Os06g0206300	Os06t0206300-01	Os07g0586200	Os07t0586200-03	Os07g0618450	Os07t0618450-00	Os07g0639600	Os07t0639600-01	Os07g0675400	Os07t0675400-01	Os08g0427900	Os08t0427900-02	Os09g0436200	Os09t0436200-01	Os09g0460100	Os09t0460100-01	Os09g0526600	Os09t0526600-01	Os09g0556400	Os09t0556400-01	Os10g0501300	Os10t0501300-01	Os11g0527100	Os11t0527100-01	Os11g0578066	Os11t0578066-01
Os01g0265700	Os01t0265700-01	Os01g0959100	Os01t0959100-01	Os02g0558600	Os02t0558600-01	Os02g0679200	Os02t0679200-01	Os02g0767000	Os02t0767000-01	Os03g0104400	Os03t0104400-02	Os03g0127700	Os03t0127700-01	Os03g0795000	Os03t0795000-01	Os04g0586500	Os04t0586500-01	Os05g0406800	Os05t0406800-02	Os05g0435400	Os05t0435400-01	Os06g0206401	Os06t0206401-00	Os07g0586200	Os07t0586200-02	Os07g0618500	Os07t0618500-02	Os07g0639800	Os07t0639800-01	Os07g0676200	Os07t0676200-03	Os08g0428100	Os08t0428100-00	Os09g0436300	Os09t0436300-01	Os09g0460200	Os09t0460200-00	Os09g0526650	Os09t0526650-00	Os09g0556500	Os09t0556500-01	Os10g0501401	Os10t0501401-02	Os11g0527150	Os11t0527150-01	Os11g0578100	Os11t0578100-00
Os01g0265800	Os01t0265800-02	Os01g0959200	Os01t0959200-01	Os02g0558700	Os02t0558700-00	Os02g0679500	Os02t0679500-01	Os02g0767050	Os02t0767050-00	Os03g0104400	Os03t0104400-01	Os03g0127700	Os03t0127700-02	Os03g0795100	Os03t0795100-01	Os04g0586600	Os04t0586600-01	Os05g0406800	Os05t0406800-01	Os05g0435500	Os05t0435500-02	Os06g0206601	Os06t0206601-00	Os07g0586200	Os07t0586200-01	Os07g0618500	Os07t0618500-01	Os07g0639800	Os07t0639800-02	Os07g0676200	Os07t0676200-02	Os08g0428200	Os08t0428200-01	Os09g0436400	Os09t0436400-01	Os09g0460250	Os09t0460250-01	Os09g0526700	Os09t0526700-02	Os09g0556700	Os09t0556700-01	Os10g0501401	Os10t0501401-01	Os11g0527250	Os11t0527250-00	Os11g0578225	Os11t0578225-00
Os01g0265800	Os01t0265800-01	Os01g0959600	Os01t0959600-00	Os02g0559300	Os02t0559300-01	Os02g0679700	Os02t0679700-01	Os02g0767100	Os02t0767100-01	Os03g0104800	Os03t0104800-01	Os03g0127800	Os03t0127800-00	Os03g0795200	Os03t0795200-01	Os04g0586700	Os04t0586700-01	Os05g0407100	Os05t0407100-01	Os05g0435500	Os05t0435500-03	Os06g0206700	Os06t0206700-01	Os07g0586266	Os07t0586266-00	Os07g0618600	Os07t0618600-02	Os07g0639900	Os07t0639900-01	Os07g0676200	Os07t0676200-01	Os08g0428300	Os08t0428300-01	Os09g0436450	Os09t0436450-00	Os09g0460300	Os09t0460300-01	Os09g0526700	Os09t0526700-01	Os09g0556750	Os09t0556750-00	Os10g0501500	Os10t0501500-01	Os11g0527300	Os11t0527300-01	Os11g0578250	Os11t0578250-00
Os01g0265900	Os01t0265900-00	Os01g0959750	Os01t0959750-00	Os02g0559300	Os02t0559300-02	Os02g0680400	Os02t0680400-02	Os02g0767150	Os02t0767150-01	Os03g0104901	Os03t0104901-01	Os03g0127900	Os03t0127900-01	Os03g0795300	Os03t0795300-01	Os04g0586850	Os04t0586850-00	Os05g0407200	Os05t0407200-01	Os05g0435500	Os05t0435500-01	Os06g0206900	Os06t0206900-01	Os07g0586500	Os07t0586500-02	Os07g0618600	Os07t0618600-01	Os07g0640000	Os07t0640000-01	Os07g0676400	Os07t0676400-00	Os08g0428400	Os08t0428400-02	Os09g0436500	Os09t0436500-02	Os09g0460350	Os09t0460350-01	Os09g0526800	Os09t0526800-02	Os09g0556800	Os09t0556800-01	Os10g0501700	Os10t0501700-00	Os11g0527400	Os11t0527400-00	Os11g0578375	Os11t0578375-00
Os01g0266000	Os01t0266000-01	Os01g0959800	Os01t0959800-01	Os02g0559400	Os02t0559400-02	Os02g0680400	Os02t0680400-01	Os02g0767200	Os02t0767200-01	Os03g0105000	Os03t0105000-01	Os03g0127950	Os03t0127950-00	Os03g0795350	Os03t0795350-00	Os04g0587100	Os04t0587100-01	Os05g0407200	Os05t0407200-02	Os05g0435700	Os05t0435700-01	Os06g0207000	Os06t0207000-01	Os07g0586500	Os07t0586500-01	Os07g0618700	Os07t0618700-01	Os07g0640100	Os07t0640100-01	Os07g0676600	Os07t0676600-01	Os08g0428400	Os08t0428400-01	Os09g0436500	Os09t0436500-03	Os09g0460400	Os09t0460400-01	Os09g0526800	Os09t0526800-01	Os09g0557250	Os09t0557250-00	Os10g0501900	Os10t0501900-01	Os11g0527500	Os11t0527500-00	Os11g0578500	Os11t0578500-01
Os01g0266100	Os01t0266100-01	Os01g0959900	Os01t0959900-02	Os02g0559400	Os02t0559400-01	Os02g0680500	Os02t0680500-01	Os02g0767200	Os02t0767200-02	Os03g0105300	Os03t0105300-01	Os03g0128000	Os03t0128000-01	Os03g0795400	Os03t0795400-00	Os04g0587200	Os04t0587200-00	Os05g0407500	Os05t0407500-01	Os05g0435800	Os05t0435800-01	Os06g0207200	Os06t0207200-01	Os07g0586550	Os07t0586550-00	Os07g0618800	Os07t0618800-01	Os07g0640200	Os07t0640200-01	Os07g0676700	Os07t0676700-01	Os08g0428800	Os08t0428800-00	Os09g0436500	Os09t0436500-01	Os09g0460500	Os09t0460500-00	Os09g0527100	Os09t0527100-01	Os09g0557400	Os09t0557400-01	Os10g0502000	Os10t0502000-01	Os11g0527700	Os11t0527700-00	Os11g0578700	Os11t0578700-01
Os01g0266200	Os01t0266200-01	Os01g0959900	Os01t0959900-01	Os02g0559500	Os02t0559500-00	Os02g0680600	Os02t0680600-01	Os02g0767300	Os02t0767300-01	Os03g0105300	Os03t0105300-02	Os03g0128000	Os03t0128000-02	Os03g0795500	Os03t0795500-01	Os04g0587300	Os04t0587300-01	Os05g0407550	Os05t0407550-01	Os05g0436100	Os05t0436100-00	Os06g0207500	Os06t0207500-03	Os07g0586600	Os07t0586600-01	Os07g0619100	Os07t0619100-01	Os07g0640300	Os07t0640300-00	Os07g0676800	Os07t0676800-01	Os08g0428900	Os08t0428900-01	Os09g0436600	Os09t0436600-02	Os09g0460700	Os09t0460700-01	Os09g0527100	Os09t0527100-02	Os09g0557500	Os09t0557500-01	Os10g0502100	Os10t0502100-01	Os11g0528200	Os11t0528200-01	Os11g0579000	Os11t0579000-01
Os01g0266400	Os01t0266400-01	Os01g0960000	Os01t0960000-01	Os02g0559800	Os02t0559800-01	Os02g0680700	Os02t0680700-01	Os02g0767400	Os02t0767400-01	Os03g0105401	Os03t0105401-00	Os03g0128100	Os03t0128100-01	Os03g0795600	Os03t0795600-01	Os04g0587400	Os04t0587400-01	Os05g0407900	Os05t0407900-00	Os05g0436400	Os05t0436400-03	Os06g0207500	Os06t0207500-02	Os07g0586700	Os07t0586700-01	Os07g0619200	Os07t0619200-02	Os07g0640401	Os07t0640401-00	Os07g0676900	Os07t0676900-01	Os08g0429200	Os08t0429200-01	Os09g0436600	Os09t0436600-01	Os09g0461500	Os09t0461500-01	Os09g0527500	Os09t0527500-01	Os09g0557600	Os09t0557600-01	Os10g0502300	Os10t0502300-00	Os11g0528300	Os11t0528300-01	Os11g0579100	Os11t0579100-01
Os01g0266500	Os01t0266500-01	Os01g0960101	Os01t0960101-00	Os02g0559900	Os02t0559900-00	Os02g0681000	Os02t0681000-01	Os02g0767500	Os02t0767500-01	Os03g0105500	Os03t0105500-01	Os03g0128100	Os03t0128100-02	Os03g0795800	Os03t0795800-01	Os04g0587451	Os04t0587451-00	Os05g0408200	Os05t0408200-01	Os05g0436400	Os05t0436400-01	Os06g0207500	Os06t0207500-01	Os07g0586800	Os07t0586800-01	Os07g0619200	Os07t0619200-04	Os07g0640600	Os07t0640600-00	Os07g0677100	Os07t0677100-01	Os08g0429225	Os08t0429225-00	Os09g0436700	Os09t0436700-01	Os09g0461700	Os09t0461700-01	Os09g0527600	Os09t0527600-01	Os09g0557700	Os09t0557700-00	Os10g0502400	Os10t0502400-02	Os11g0528400	Os11t0528400-01	Os11g0579200	Os11t0579200-01
Os01g0266600	Os01t0266600-01	Os01g0960200	Os01t0960200-00	Os02g0559925	Os02t0559925-00	Os02g0681100	Os02t0681100-01	Os02g0767600	Os02t0767600-00	Os03g0105600	Os03t0105600-01	Os03g0128200	Os03t0128200-01	Os03g0795800	Os03t0795800-02	Os04g0587500	Os04t0587500-01	Os05g0408300	Os05t0408300-01	Os05g0436400	Os05t0436400-02	Os06g0207600	Os06t0207600-00	Os07g0586900	Os07t0586900-01	Os07g0619200	Os07t0619200-01	Os07g0640800	Os07t0640800-01	Os07g0677200	Os07t0677200-01	Os08g0429800	Os08t0429800-00	Os09g0436800	Os09t0436800-01	Os09g0461900	Os09t0461900-01	Os09g0527650	Os09t0527650-00	Os09g0557800	Os09t0557800-01	Os10g0502400	Os10t0502400-01	Os11g0528500	Os11t0528500-01	Os11g0579300	Os11t0579300-01
Os01g0266600	Os01t0266600-02	Os01g0960300	Os01t0960300-02	Os02g0560200	Os02t0560200-01	Os02g0681200	Os02t0681200-01	Os02g0767700	Os02t0767700-01	Os03g0105633	Os03t0105633-00	Os03g0128300	Os03t0128300-01	Os03g0795900	Os03t0795900-01	Os04g0587751	Os04t0587751-00	Os05g0408800	Os05t0408800-00	Os05g0436700	Os05t0436700-00	Os06g0207700	Os06t0207700-01	Os07g0587000	Os07t0587000-01	Os07g0619400	Os07t0619400-01	Os07g0640900	Os07t0640900-02	Os07g0677200	Os07t0677200-02	Os08g0429901	Os08t0429901-00	Os09g0436850	Os09t0436850-00	Os09g0462000	Os09t0462000-01	Os09g0527700	Os09t0527700-01	Os09g0557900	Os09t0557900-01	Os10g0502450	Os10t0502450-00	Os11g0528700	Os11t0528700-01	Os11g0579400	Os11t0579400-02
Os01g0266800	Os01t0266800-01	Os01g0960300	Os01t0960300-01	Os02g0560300	Os02t0560300-00	Os02g0681632	Os02t0681632-00	Os02g0767800	Os02t0767800-00	Os03g0105700	Os03t0105700-01	Os03g0128400	Os03t0128400-01	Os03g0796000	Os03t0796000-02	Os04g0588000	Os04t0588000-00	Os05g0408850	Os05t0408850-00	Os05g0436900	Os05t0436900-01	Os06g0207783	Os06t0207783-00	Os07g0587100	Os07t0587100-01	Os07g0619500	Os07t0619500-01	Os07g0640900	Os07t0640900-03	Os07g0677300	Os07t0677300-01	Os08g0430000	Os08t0430000-01	Os09g0436900	Os09t0436900-01	Os09g0462100	Os09t0462100-01	Os09g0527900	Os09t0527900-02	Os09g0557900	Os09t0557900-02	Os10g0502500	Os10t0502500-04	Os11g0528700	Os11t0528700-02	Os11g0579400	Os11t0579400-01
Os01g0267050	Os01t0267050-01	Os01g0960400	Os01t0960400-03	Os02g0560450	Os02t0560450-00	Os02g0681700	Os02t0681700-01	Os02g0767900	Os02t0767900-01	Os03g0105800	Os03t0105800-01	Os03g0128500	Os03t0128500-01	Os03g0796000	Os03t0796000-01	Os04g0588200	Os04t0588200-00	Os05g0408900	Os05t0408900-04	Os05g0436950	Os05t0436950-00	Os06g0207866	Os06t0207866-00	Os07g0587200	Os07t0587200-01	Os07g0619500	Os07t0619500-02	Os07g0640900	Os07t0640900-01	Os07g0677350	Os07t0677350-01	Os08g0430000	Os08t0430000-02	Os09g0437100	Os09t0437100-00	Os09g0462200	Os09t0462200-01	Os09g0527900	Os09t0527900-01	Os09g0558000	Os09t0558000-01	Os10g0502533	Os10t0502533-00	Os11g0528812	Os11t0528812-00	Os11g0579600	Os11t0579600-01
Os01g0267100	Os01t0267100-01	Os01g0960400	Os01t0960400-02	Os02g0560600	Os02t0560600-01	Os02g0681900	Os02t0681900-01	Os02g0768000	Os02t0768000-01	Os03g0105800	Os03t0105800-02	Os03g0128600	Os03t0128600-01	Os03g0796301	Os03t0796301-00	Os04g0588350	Os04t0588350-00	Os05g0408900	Os05t0408900-01	Os05g0437050	Os05t0437050-00	Os06g0207916	Os06t0207916-01	Os07g0587250	Os07t0587250-00	Os07g0619600	Os07t0619600-01	Os07g0641000	Os07t0641000-01	Os07g0677400	Os07t0677400-00	Os08g0430050	Os08t0430050-01	Os09g0437400	Os09t0437400-00	Os09g0462301	Os09t0462301-01	Os09g0528000	Os09t0528000-03	Os09g0558050	Os09t0558050-00	Os10g0502566	Os10t0502566-00	Os11g0528924	Os11t0528924-00	Os11g0579700	Os11t0579700-01
Os01g0267200	Os01t0267200-01	Os01g0960400	Os01t0960400-01	Os02g0560700	Os02t0560700-00	Os02g0682200	Os02t0682200-01	Os02g0768100	Os02t0768100-01	Os03g0106000	Os03t0106000-01	Os03g0128700	Os03t0128700-01	Os03g0796400	Os03t0796400-01	Os04g0588500	Os04t0588500-01	Os05g0408900	Os05t0408900-03	Os05g0437100	Os05t0437100-00	Os06g0207950	Os06t0207950-00	Os07g0587300	Os07t0587300-01	Os07g0619700	Os07t0619700-01	Os07g0641200	Os07t0641200-01	Os07g0677500	Os07t0677500-00	Os08g0430100	Os08t0430100-01	Os09g0437500	Os09t0437500-01	Os09g0462400	Os09t0462400-00	Os09g0528000	Os09t0528000-01	Os09g0558100	Os09t0558100-01	Os10g0502600	Os10t0502600-03	Os11g0529036	Os11t0529036-00	Os11g0579800	Os11t0579800-01
Os01g0267300	Os01t0267300-00	Os01g0960450	Os01t0960450-00	Os02g0561000	Os02t0561000-01	Os02g0682300	Os02t0682300-01	Os02g0768200	Os02t0768200-01	Os03g0106100	Os03t0106100-01	Os03g0128800	Os03t0128800-01	Os03g0796501	Os03t0796501-00	Os04g0588700	Os04t0588700-01	Os05g0408900	Os05t0408900-02	Os05g0437200	Os05t0437200-02	Os06g0207966	Os06t0207966-00	Os07g0587400	Os07t0587400-02	Os07g0619800	Os07t0619800-03	Os07g0641600	Os07t0641600-02	Os07g0677600	Os07t0677600-01	Os08g0430200	Os08t0430200-02	Os09g0437900	Os09t0437900-01	Os09g0462550	Os09t0462550-01	Os09g0528000	Os09t0528000-02	Os09g0558200	Os09t0558200-01	Os10g0502600	Os10t0502600-01	Os11g0529100	Os11t0529100-00	Os11g0579900	Os11t0579900-01
Os01g0267400	Os01t0267400-01	Os01g0960500	Os01t0960500-01	Os02g0561100	Os02t0561100-00	Os02g0682500	Os02t0682500-01	Os02g0768200	Os02t0768200-02	Os03g0106200	Os03t0106200-01	Os03g0128800	Os03t0128800-03	Os03g0796502	Os03t0796502-00	Os04g0589200	Os04t0589200-02	Os05g0409000	Os05t0409000-01	Os05g0437200	Os05t0437200-01	Os06g0208100	Os06t0208100-00	Os07g0587400	Os07t0587400-01	Os07g0619800	Os07t0619800-01	Os07g0641700	Os07t0641700-01	Os07g0677900	Os07t0677900-01	Os08g0430200	Os08t0430200-01	Os09g0437951	Os09t0437951-00	Os09g0462700	Os09t0462700-01	Os09g0528050	Os09t0528050-00	Os09g0558200	Os09t0558200-02	Os10g0502600	Os10t0502600-02	Os11g0529125	Os11t0529125-00	Os11g0580000	Os11t0580000-01
Os01g0267600	Os01t0267600-01	Os01g0960600	Os01t0960600-01	Os02g0561400	Os02t0561400-01	Os02g0682600	Os02t0682600-01	Os02g0768300	Os02t0768300-01	Os03g0106250	Os03t0106250-00	Os03g0128866	Os03t0128866-00	Os03g0796600	Os03t0796600-01	Os04g0589200	Os04t0589200-01	Os05g0409050	Os05t0409050-00	Os05g0437300	Os05t0437300-01	Os06g0208151	Os06t0208151-00	Os07g0587450	Os07t0587450-00	Os07g0619800	Os07t0619800-02	Os07g0641700	Os07t0641700-02	Os07g0678300	Os07t0678300-01	Os08g0430300	Os08t0430300-01	Os09g0438000	Os09t0438000-01	Os09g0462700	Os09t0462700-02	Os09g0528100	Os09t0528100-01	Os09g0558250	Os09t0558250-00	Os10g0502900	Os10t0502900-01	Os11g0529150	Os11t0529150-00	Os11g0580500	Os11t0580500-00
Os01g0267800	Os01t0267800-00	Os01g0960800	Os01t0960800-01	Os02g0561500	Os02t0561500-00	Os02g0682700	Os02t0682700-00	Os02g0768400	Os02t0768400-01	Os03g0106300	Os03t0106300-01	Os03g0128932	Os03t0128932-00	Os03g0796600	Os03t0796600-02	Os04g0589350	Os04t0589350-01	Os05g0409100	Os05t0409100-00	Os05g0437401	Os05t0437401-00	Os06g0208200	Os06t0208200-01	Os07g0587500	Os07t0587500-01	Os07g0620200	Os07t0620200-01	Os07g0641800	Os07t0641800-01	Os07g0678600	Os07t0678600-02	Os08g0430500	Os08t0430500-02	Os09g0438000	Os09t0438000-02	Os09g0462850	Os09t0462850-00	Os09g0528200	Os09t0528200-02	Os09g0558300	Os09t0558300-02	Os10g0503100	Os10t0503100-01	Os11g0529500	Os11t0529500-00	Os11g0580800	Os11t0580800-01
Os01g0267900	Os01t0267900-01	Os01g0960900	Os01t0960900-00	Os02g0561800	Os02t0561800-01	Os02g0683100	Os02t0683100-00	Os02g0768600	Os02t0768600-01	Os03g0106350	Os03t0106350-00	Os03g0129000	Os03t0129000-01	Os03g0796700	Os03t0796700-00	Os04g0589400	Os04t0589400-00	Os05g0409200	Os05t0409200-00	Os05g0437500	Os05t0437500-01	Os06g0208300	Os06t0208300-01	Os07g0588000	Os07t0588000-01	Os07g0620300	Os07t0620300-03	Os07g0642100	Os07t0642100-01	Os07g0678600	Os07t0678600-01	Os08g0430500	Os08t0430500-03	Os09g0438050	Os09t0438050-00	Os09g0462875	Os09t0462875-00	Os09g0528200	Os09t0528200-01	Os09g0558300	Os09t0558300-01	Os10g0503200	Os10t0503200-02	Os11g0529550	Os11t0529550-00	Os11g0581700	Os11t0581700-01
Os01g0268000	Os01t0268000-01	Os01g0961000	Os01t0961000-01	Os02g0561900	Os02t0561900-00	Os02g0683500	Os02t0683500-01	Os02g0768600	Os02t0768600-02	Os03g0106400	Os03t0106400-01	Os03g0129100	Os03t0129100-01	Os03g0796800	Os03t0796800-00	Os04g0589500	Os04t0589500-01	Os05g0409300	Os05t0409300-01	Os05g0437700	Os05t0437700-01	Os06g0208700	Os06t0208700-01	Os07g0588100	Os07t0588100-00	Os07g0620300	Os07t0620300-02	Os07g0642200	Os07t0642200-01	Os07g0678600	Os07t0678600-03	Os08g0430500	Os08t0430500-01	Os09g0438100	Os09t0438100-01	Os09g0463100	Os09t0463100-01	Os09g0528300	Os09t0528300-01	Os09g0558450	Os09t0558450-00	Os10g0503200	Os10t0503200-01	Os11g0529800	Os11t0529800-00	Os11g0581900	Os11t0581900-01
Os01g0268100	Os01t0268100-01	Os01g0961200	Os01t0961200-01	Os02g0562000	Os02t0562000-00	Os02g0683800	Os02t0683800-01	Os02g0768700	Os02t0768700-01	Os03g0106500	Os03t0106500-01	Os03g0129200	Os03t0129200-00	Os03g0796900	Os03t0796900-01	Os04g0589600	Os04t0589600-01	Os05g0409300	Os05t0409300-02	Os05g0437750	Os05t0437750-00	Os06g0208800	Os06t0208800-01	Os07g0588200	Os07t0588200-02	Os07g0620300	Os07t0620300-01	Os07g0642300	Os07t0642300-01	Os07g0678700	Os07t0678700-01	Os08g0430550	Os08t0430550-00	Os09g0438400	Os09t0438400-00	Os09g0463166	Os09t0463166-00	Os09g0528500	Os09t0528500-00	Os09g0558600	Os09t0558600-01	Os10g0503250	Os10t0503250-00	Os11g0529833	Os11t0529833-00	Os11g0582000	Os11t0582000-00
Os01g0268201	Os01t0268201-00	Os01g0961300	Os01t0961300-01	Os02g0562100	Os02t0562100-00	Os02g0683900	Os02t0683900-01	Os02g0768750	Os02t0768750-00	Os03g0106550	Os03t0106550-01	Os03g0129300	Os03t0129300-01	Os03g0796950	Os03t0796950-00	Os04g0589650	Os04t0589650-00	Os05g0409400	Os05t0409400-01	Os05g0437800	Os05t0437800-01	Os06g0208951	Os06t0208951-00	Os07g0588200	Os07t0588200-01	Os07g0620400	Os07t0620400-01	Os07g0642400	Os07t0642400-00	Os07g0679000	Os07t0679000-01	Os08g0430600	Os08t0430600-01	Os09g0438500	Os09t0438500-00	Os09g0463232	Os09t0463232-00	Os09g0528700	Os09t0528700-00	Os09g0558800	Os09t0558800-01	Os10g0503300	Os10t0503300-00	Os11g0529900	Os11t0529900-00	Os11g0582100	Os11t0582100-01
Os01g0268300	Os01t0268300-01	Os01g0961600	Os01t0961600-01	Os02g0562300	Os02t0562300-01	Os02g0683900	Os02t0683900-02	Os02g0768800	Os02t0768800-01	Os03g0106700	Os03t0106700-00	Os03g0129300	Os03t0129300-02	Os03g0797000	Os03t0797000-01	Os04g0589700	Os04t0589700-01	Os05g0409500	Os05t0409500-00	Os05g0437900	Os05t0437900-03	Os06g0209100	Os06t0209100-00	Os07g0588300	Os07t0588300-00	Os07g0620500	Os07t0620500-01	Os07g0642600	Os07t0642600-01	Os07g0679050	Os07t0679050-00	Os08g0430600	Os08t0430600-02	Os09g0438700	Os09t0438700-01	Os09g0463300	Os09t0463300-02	Os09g0528750	Os09t0528750-00	Os09g0558850	Os09t0558850-00	Os10g0503500	Os10t0503500-02	Os11g0530600	Os11t0530600-01	Os11g0582300	Os11t0582300-02
Os01g0268300	Os01t0268300-02	Os01g0961600	Os01t0961600-02	Os02g0562300	Os02t0562300-02	Os02g0684000	Os02t0684000-00	Os02g0768950	Os02t0768950-00	Os03g0106800	Os03t0106800-01	Os03g0129400	Os03t0129400-02	Os03g0797300	Os03t0797300-01	Os04g0589800	Os04t0589800-01	Os05g0409800	Os05t0409800-00	Os05g0437900	Os05t0437900-01	Os06g0209300	Os06t0209300-02	Os07g0588400	Os07t0588400-00	Os07g0620600	Os07t0620600-01	Os07g0642800	Os07t0642800-01	Os07g0679100	Os07t0679100-00	Os08g0430700	Os08t0430700-01	Os09g0439000	Os09t0439000-00	Os09g0463300	Os09t0463300-01	Os09g0528800	Os09t0528800-01	Os09g0558900	Os09t0558900-01	Os10g0503500	Os10t0503500-01	Os11g0530650	Os11t0530650-00	Os11g0582300	Os11t0582300-01
Os01g0268600	Os01t0268600-01	Os01g0962000	Os01t0962000-01	Os02g0562350	Os02t0562350-00	Os02g0684100	Os02t0684100-00	Os02g0769100	Os02t0769100-01	Os03g0106850	Os03t0106850-00	Os03g0129400	Os03t0129400-01	Os03g0797400	Os03t0797400-01	Os04g0589900	Os04t0589900-01	Os05g0410100	Os05t0410100-01	Os05g0438201	Os05t0438201-00	Os06g0209300	Os06t0209300-03	Os07g0588500	Os07t0588500-00	Os07g0620700	Os07t0620700-01	Os07g0642900	Os07t0642900-01	Os07g0679200	Os07t0679200-01	Os08g0430700	Os08t0430700-02	Os09g0439050	Os09t0439050-00	Os09g0463600	Os09t0463600-02	Os09g0529100	Os09t0529100-01	Os09g0559000	Os09t0559000-00	Os10g0503500	Os10t0503500-03	Os11g0530700	Os11t0530700-01	Os11g0582400	Os11t0582400-01
Os01g0268700	Os01t0268700-00	Os01g0962100	Os01t0962100-01	Os02g0562400	Os02t0562400-01	Os02g0684150	Os02t0684150-00	Os02g0769200	Os02t0769200-01	Os03g0106900	Os03t0106900-00	Os03g0129800	Os03t0129800-00	Os03g0797500	Os03t0797500-01	Os04g0589900	Os04t0589900-03	Os05g0410200	Os05t0410200-01	Os05g0438500	Os05t0438500-01	Os06g0209300	Os06t0209300-01	Os07g0588600	Os07t0588600-01	Os07g0620800	Os07t0620800-01	Os07g0642950	Os07t0642950-00	Os07g0679250	Os07t0679250-00	Os08g0430800	Os08t0430800-01	Os09g0439100	Os09t0439100-01	Os09g0463700	Os09t0463700-01	Os09g0529300	Os09t0529300-02	Os09g0559050	Os09t0559050-00	Os10g0503550	Os10t0503550-00	Os11g0531300	Os11t0531300-01	Os11g0582500	Os11t0582500-01
Os01g0268733	Os01t0268733-00	Os01g0962200	Os01t0962200-01	Os02g0562600	Os02t0562600-01	Os02g0684300	Os02t0684300-01	Os02g0769250	Os02t0769250-00	Os03g0107000	Os03t0107000-01	Os03g0129850	Os03t0129850-00	Os03g0797600	Os03t0797600-01	Os04g0589900	Os04t0589900-02	Os05g0410500	Os05t0410500-01	Os05g0438550	Os05t0438550-00	Os06g0209400	Os06t0209400-00	Os07g0588700	Os07t0588700-00	Os07g0620950	Os07t0620950-00	Os07g0643000	Os07t0643000-01	Os07g0679300	Os07t0679300-01	Os08g0430800	Os08t0430800-02	Os09g0439150	Os09t0439150-00	Os09g0463800	Os09t0463800-01	Os09g0529300	Os09t0529300-01	Os09g0559100	Os09t0559100-00	Os10g0503600	Os10t0503600-01	Os11g0531700	Os11t0531700-01	Os11g0582700	Os11t0582700-01
Os01g0268800	Os01t0268800-01	Os01g0962300	Os01t0962300-00	Os02g0562700	Os02t0562700-01	Os02g0684400	Os02t0684400-01	Os02g0769700	Os02t0769700-01	Os03g0107100	Os03t0107100-00	Os03g0129900	Os03t0129900-01	Os03g0797600	Os03t0797600-02	Os04g0590100	Os04t0590100-00	Os05g0410601	Os05t0410601-00	Os05g0438600	Os05t0438600-01	Os06g0209500	Os06t0209500-01	Os07g0588800	Os07t0588800-02	Os07g0621100	Os07t0621100-00	Os07g0643100	Os07t0643100-01	Os07g0679400	Os07t0679400-01	Os08g0431100	Os08t0431100-04	Os09g0439200	Os09t0439200-01	Os09g0463900	Os09t0463900-00	Os09g0529325	Os09t0529325-00	Os09g0559150	Os09t0559150-00	Os10g0503700	Os10t0503700-01	Os11g0531700	Os11t0531700-02	Os11g0582801	Os11t0582801-00
Os01g0268800	Os01t0268800-02	Os01g0962400	Os01t0962400-01	Os02g0562700	Os02t0562700-02	Os02g0684500	Os02t0684500-00	Os02g0769800	Os02t0769800-01	Os03g0107300	Os03t0107300-01	Os03g0130100	Os03t0130100-01	Os03g0797700	Os03t0797700-01	Os04g0590200	Os04t0590200-01	Os05g0410750	Os05t0410750-00	Os05g0438700	Os05t0438700-01	Os06g0209700	Os06t0209700-01	Os07g0588800	Os07t0588800-01	Os07g0621201	Os07t0621201-01	Os07g0643400	Os07t0643400-01	Os07g0679500	Os07t0679500-01	Os08g0431100	Os08t0431100-03	Os09g0439400	Os09t0439400-01	Os09g0464000	Os09t0464000-01	Os09g0529350	Os09t0529350-01	Os09g0559200	Os09t0559200-01	Os10g0503700	Os10t0503700-02	Os11g0531800	Os11t0531800-01	Os11g0583200	Os11t0583200-01
Os01g0268900	Os01t0268900-01	Os01g0962500	Os01t0962500-02	Os02g0563000	Os02t0563000-00	Os02g0684600	Os02t0684600-01	Os02g0769900	Os02t0769900-02	Os03g0107400	Os03t0107400-01	Os03g0130200	Os03t0130200-00	Os03g0797700	Os03t0797700-02	Os04g0590283	Os04t0590283-00	Os05g0410800	Os05t0410800-01	Os05g0438800	Os05t0438800-01	Os06g0210000	Os06t0210000-00	Os07g0588900	Os07t0588900-01	Os07g0621201	Os07t0621201-02	Os07g0643500	Os07t0643500-01	Os07g0679700	Os07t0679700-01	Os08g0431100	Os08t0431100-02	Os09g0439500	Os09t0439500-01	Os09g0464000	Os09t0464000-02	Os09g0529400	Os09t0529400-01	Os09g0559500	Os09t0559500-01	Os10g0503700	Os10t0503700-03	Os11g0532000	Os11t0532000-01	Os11g0583250	Os11t0583250-01
Os01g0269000	Os01t0269000-01	Os01g0962500	Os01t0962500-01	Os02g0563800	Os02t0563800-01	Os02g0684800	Os02t0684800-01	Os02g0769900	Os02t0769900-01	Os03g0107500	Os03t0107500-00	Os03g0130300	Os03t0130300-01	Os03g0797800	Os03t0797800-01	Os04g0590366	Os04t0590366-00	Os05g0410900	Os05t0410900-02	Os05g0439000	Os05t0439000-01	Os06g0210100	Os06t0210100-01	Os07g0589000	Os07t0589000-01	Os07g0621300	Os07t0621300-01	Os07g0643700	Os07t0643700-01	Os07g0680000	Os07t0680000-01	Os08g0431100	Os08t0431100-01	Os09g0439600	Os09t0439600-01	Os09g0464033	Os09t0464033-01	Os09g0529700	Os09t0529700-01	Os09g0559600	Os09t0559600-01	Os10g0503800	Os10t0503800-02	Os11g0532200	Os11t0532200-01
Os01g0269100	Os01t0269100-01	Os01g0962600	Os01t0962600-01	Os02g0563800	Os02t0563800-02	Os02g0684900	Os02t0684900-01	Os02g0769900	Os02t0769900-03	Os03g0107600	Os03t0107600-03	Os03g0130350	Os03t0130350-00	Os03g0797902	Os03t0797902-00	Os04g0590400	Os04t0590400-01	Os05g0411100	Os05t0411100-00	Os05g0439100	Os05t0439100-01	Os06g0210200	Os06t0210200-01	Os07g0589200	Os07t0589200-00	Os07g0621300	Os07t0621300-02	Os07g0643800	Os07t0643800-01	Os07g0680150	Os07t0680150-00	Os08g0431200	Os08t0431200-00	Os09g0439700	Os09t0439700-01	Os09g0464066	Os09t0464066-00	Os09g0529900	Os09t0529900-01	Os09g0559800	Os09t0559800-01	Os10g0503800	Os10t0503800-01	Os11g0532600	Os11t0532600-01
Os01g0269500	Os01t0269500-01	Os01g0962650	Os01t0962650-00	Os02g0564000	Os02t0564000-01	Os02g0685200	Os02t0685200-01	Os02g0770000	Os02t0770000-02	Os03g0107600	Os03t0107600-02	Os03g0130400	Os03t0130400-01	Os03g0798000	Os03t0798000-01	Os04g0590451	Os04t0590451-00	Os05g0411150	Os05t0411150-00	Os05g0439200	Os05t0439200-01	Os06g0210400	Os06t0210400-01	Os07g0589400	Os07t0589400-01	Os07g0621400	Os07t0621400-01	Os07g0644000	Os07t0644000-01	Os07g0680300	Os07t0680300-01	Os08g0431300	Os08t0431300-01	Os09g0439700	Os09t0439700-03	Os09g0464100	Os09t0464100-01	Os09g0530000	Os09t0530000-02	Os09g0559800	Os09t0559800-02	Os10g0504100	Os10t0504100-00	Os11g0532751	Os11t0532751-00
Os01g0269550	Os01t0269550-01	Os01g0962700	Os01t0962700-01	Os02g0564100	Os02t0564100-01	Os02g0685350	Os02t0685350-00	Os02g0770000	Os02t0770000-01	Os03g0107600	Os03t0107600-01	Os03g0130400	Os03t0130400-02	Os03g0798101	Os03t0798101-00	Os04g0590650	Os04t0590650-00	Os05g0411200	Os05t0411200-01	Os05g0439300	Os05t0439300-01	Os06g0210500	Os06t0210500-01	Os07g0589400	Os07t0589400-02	Os07g0621500	Os07t0621500-01	Os07g0644100	Os07t0644100-01	Os07g0680400	Os07t0680400-01	Os08g0431500	Os08t0431500-01	Os09g0439700	Os09t0439700-02	Os09g0464300	Os09t0464300-00	Os09g0530000	Os09t0530000-01	Os09g0559900	Os09t0559900-01	Os10g0504200	Os10t0504200-01	Os11g0532900	Os11t0532900-01
Os01g0269800	Os01t0269800-00	Os01g0962900	Os01t0962900-00	Os02g0564150	Os02t0564150-00	Os02g0685600	Os02t0685600-01	Os02g0770100	Os02t0770100-01	Os03g0107700	Os03t0107700-01	Os03g0130400	Os03t0130400-03	Os03g0798200	Os03t0798200-01	Os04g0590800	Os04t0590800-01	Os05g0411200	Os05t0411200-02	Os05g0439400	Os05t0439400-01	Os06g0210900	Os06t0210900-01	Os07g0589532	Os07t0589532-00	Os07g0621600	Os07t0621600-00	Os07g0644200	Os07t0644200-02	Os07g0680500	Os07t0680500-01	Os08g0431500	Os08t0431500-02	Os09g0439800	Os09t0439800-01	Os09g0464350	Os09t0464350-00	Os09g0530200	Os09t0530200-01	Os09g0560000	Os09t0560000-01	Os10g0504500	Os10t0504500-01	Os11g0533000	Os11t0533000-00
Os01g0269900	Os01t0269900-01	Os01g0963000	Os01t0963000-04	Os02g0564200	Os02t0564200-02	Os02g0685750	Os02t0685750-02	Os02g0770300	Os02t0770300-01	Os03g0107800	Os03t0107800-01	Os03g0130500	Os03t0130500-01	Os03g0798233	Os03t0798233-00	Os04g0590900	Os04t0590900-01	Os05g0411300	Os05t0411300-02	Os05g0439750	Os05t0439750-00	Os06g0211200	Os06t0211200-01	Os07g0589600	Os07t0589600-00	Os07g0621800	Os07t0621800-01	Os07g0644200	Os07t0644200-01	Os07g0680600	Os07t0680600-01	Os08g0431700	Os08t0431700-01	Os09g0440000	Os09t0440000-01	Os09g0464400	Os09t0464400-00	Os09g0530250	Os09t0530250-01	Os09g0560100	Os09t0560100-00	Os10g0504600	Os10t0504600-01	Os11g0533100	Os11t0533100-01
Os01g0269950	Os01t0269950-00	Os01g0963000	Os01t0963000-01	Os02g0564200	Os02t0564200-01	Os02g0685750	Os02t0685750-01	Os02g0770500	Os02t0770500-00	Os03g0107800	Os03t0107800-02	Os03g0130500	Os03t0130500-02	Os03g0798266	Os03t0798266-00	Os04g0590950	Os04t0590950-00	Os05g0411300	Os05t0411300-01	Os05g0440000	Os05t0440000-00	Os06g0211200	Os06t0211200-02	Os07g0590000	Os07t0590000-01	Os07g0622000	Os07t0622000-01	Os07g0644300	Os07t0644300-02	Os07g0680600	Os07t0680600-02	Os08g0431800	Os08t0431800-01	Os09g0440200	Os09t0440200-02	Os09g0465200	Os09t0465200-01	Os09g0530275	Os09t0530275-00	Os09g0560150	Os09t0560150-00	Os10g0504650	Os10t0504650-00	Os11g0533400	Os11t0533400-01
Os01g0270100	Os01t0270100-01	Os01g0963300	Os01t0963300-01	Os02g0564300	Os02t0564300-01	Os02g0685900	Os02t0685900-00	Os02g0770600	Os02t0770600-01	Os03g0107850	Os03t0107850-00	Os03g0130550	Os03t0130550-00	Os03g0798300	Os03t0798300-04	Os04g0591000	Os04t0591000-01	Os05g0411600	Os05t0411600-01	Os05g0440100	Os05t0440100-02	Os06g0211300	Os06t0211300-01	Os07g0590100	Os07t0590100-01	Os07g0622100	Os07t0622100-01	Os07g0644400	Os07t0644400-00	Os07g0680700	Os07t0680700-00	Os08g0431900	Os08t0431900-00	Os09g0440200	Os09t0440200-01	Os09g0465400	Os09t0465400-00	Os09g0530300	Os09t0530300-01	Os09g0560200	Os09t0560200-01	Os10g0504900	Os10t0504900-01	Os11g0533500	Os11t0533500-01
Os01g0270100	Os01t0270100-02	Os01g0963350	Os01t0963350-00	Os02g0564400	Os02t0564400-01	Os02g0686100	Os02t0686100-00	Os02g0770600	Os02t0770600-02	Os03g0107900	Os03t0107900-01	Os03g0130700	Os03t0130700-01	Os03g0798300	Os03t0798300-01	Os04g0591100	Os04t0591100-01	Os05g0412000	Os05t0412000-00	Os05g0440100	Os05t0440100-01	Os06g0211500	Os06t0211500-00	Os07g0590500	Os07t0590500-00	Os07g0622200	Os07t0622200-01	Os07g0644550	Os07t0644550-00	Os07g0680800	Os07t0680800-00	Os08g0432000	Os08t0432000-01	Os09g0440300	Os09t0440300-02	Os09g0465500	Os09t0465500-01	Os09g0530350	Os09t0530350-00	Os09g0560300	Os09t0560300-01	Os10g0505000	Os10t0505000-01	Os11g0533500	Os11t0533500-02
Os01g0270300	Os01t0270300-01	Os01g0963400	Os01t0963400-01	Os02g0564500	Os02t0564500-01	Os02g0686300	Os02t0686300-01	Os02g0770700	Os02t0770700-01	Os03g0108000	Os03t0108000-01	Os03g0130700	Os03t0130700-03	Os03g0798300	Os03t0798300-03	Os04g0591232	Os04t0591232-01	Os05g0412300	Os05t0412300-01	Os05g0440150	Os05t0440150-00	Os06g0211600	Os06t0211600-01	Os07g0590600	Os07t0590600-00	Os07g0622250	Os07t0622250-00	Os07g0644600	Os07t0644600-01	Os07g0680900	Os07t0680900-01	Os08g0432000	Os08t0432000-02	Os09g0440300	Os09t0440300-01	Os09g0465600	Os09t0465600-01	Os09g0530500	Os09t0530500-01	Os09g0560400	Os09t0560400-01	Os10g0505500	Os10t0505500-01	Os11g0533550	Os11t0533550-00
Os01g0270300	Os01t0270300-02	Os01g0963600	Os01t0963600-01	Os02g0564600	Os02t0564600-01	Os02g0686400	Os02t0686400-02	Os02g0770800	Os02t0770800-01	Os03g0108200	Os03t0108200-00	Os03g0130700	Os03t0130700-02	Os03g0798300	Os03t0798300-02	Os04g0591300	Os04t0591300-01	Os05g0412400	Os05t0412400-01	Os05g0440201	Os05t0440201-01	Os06g0211700	Os06t0211700-00	Os07g0590700	Os07t0590700-01	Os07g0622400	Os07t0622400-01	Os07g0644700	Os07t0644700-00	Os07g0681000	Os07t0681000-01	Os08g0432300	Os08t0432300-00	Os09g0440300	Os09t0440300-03	Os09g0465800	Os09t0465800-01	Os09g0530600	Os09t0530600-01	Os09g0560450	Os09t0560450-01	Os10g0505700	Os10t0505700-01	Os11g0533600	Os11t0533600-01
Os01g0270501	Os01t0270501-00	Os01g0963800	Os01t0963800-01	Os02g0564700	Os02t0564700-01	Os02g0686400	Os02t0686400-01	Os02g0771100	Os02t0771100-01	Os03g0108300	Os03t0108300-02	Os03g0130750	Os03t0130750-01	Os03g0798400	Os03t0798400-01	Os04g0591900	Os04t0591900-00	Os05g0412500	Os05t0412500-01	Os05g0440250	Os05t0440250-01	Os06g0212100	Os06t0212100-01	Os07g0591100	Os07t0591100-01	Os07g0622700	Os07t0622700-01	Os07g0644900	Os07t0644900-00	Os07g0681100	Os07t0681100-02	Os08g0432500	Os08t0432500-01	Os09g0440600	Os09t0440600-00	Os09g0466100	Os09t0466100-01	Os09g0530700	Os09t0530700-01	Os09g0560500	Os09t0560500-01	Os10g0505900	Os10t0505900-01	Os11g0533800	Os11t0533800-01
Os01g0270700	Os01t0270700-00	Os01g0964000	Os01t0964000-01	Os02g0565000	Os02t0565000-01	Os02g0686450	Os02t0686450-00	Os02g0771100	Os02t0771100-02	Os03g0108300	Os03t0108300-01	Os03g0130800	Os03t0130800-01	Os03g0798500	Os03t0798500-01	Os04g0592300	Os04t0592300-01	Os05g0412800	Os05t0412800-01	Os05g0440300	Os05t0440300-01	Os06g0212300	Os06t0212300-00	Os07g0591202	Os07t0591202-00	Os07g0622900	Os07t0622900-01	Os07g0645000	Os07t0645000-01	Os07g0681100	Os07t0681100-01	Os08g0432800	Os08t0432800-01	Os09g0440700	Os09t0440700-02	Os09g0466100	Os09t0466100-02	Os09g0530700	Os09t0530700-02	Os09g0560600	Os09t0560600-01	Os10g0506000	Os10t0506000-00	Os11g0534100	Os11t0534100-00
Os01g0271000	Os01t0271000-01	Os01g0964000	Os01t0964000-02	Os02g0565100	Os02t0565100-01	Os02g0686500	Os02t0686500-01	Os02g0771100	Os02t0771100-03	Os03g0108400	Os03t0108400-01	Os03g0130800	Os03t0130800-02	Os03g0798600	Os03t0798600-01	Os04g0592400	Os04t0592400-01	Os05g0412900	Os05t0412900-01	Os05g0440466	Os05t0440466-00	Os06g0212400	Os06t0212400-00	Os07g0591300	Os07t0591300-00	Os07g0623000	Os07t0623000-01	Os07g0645050	Os07t0645050-00	Os07g0681100	Os07t0681100-04	Os08g0433000	Os08t0433000-00	Os09g0440851	Os09t0440851-01	Os09g0466201	Os09t0466201-00	Os09g0530750	Os09t0530750-00	Os09g0560700	Os09t0560700-01	Os10g0506100	Os10t0506100-01	Os11g0534300	Os11t0534300-01
Os01g0271200	Os01t0271200-01			Os02g0565150	Os02t0565150-00	Os02g0686600	Os02t0686600-01	Os02g0771200	Os02t0771200-02	Os03g0108500	Os03t0108500-01	Os03g0130900	Os03t0130900-02	Os03g0799000	Os03t0799000-01	Os04g0592400	Os04t0592400-02	Os05g0413000	Os05t0413000-01	Os05g0440632	Os05t0440632-00	Os06g0212500	Os06t0212500-01	Os07g0591350	Os07t0591350-00	Os07g0623100	Os07t0623100-01	Os07g0645100	Os07t0645100-01	Os07g0681100	Os07t0681100-03	Os08g0433050	Os08t0433050-00	Os09g0441000	Os09t0441000-00	Os09g0466300	Os09t0466300-01	Os09g0530800	Os09t0530800-00	Os09g0560700	Os09t0560700-02	Os10g0506200	Os10t0506200-00	Os11g0534500	Os11t0534500-00
Os01g0271400	Os01t0271400-00			Os02g0565200	Os02t0565200-01	Os02g0686700	Os02t0686700-01	Os02g0771200	Os02t0771200-01	Os03g0108600	Os03t0108600-01	Os03g0130900	Os03t0130900-01	Os03g0799050	Os03t0799050-00	Os04g0592500	Os04t0592500-01	Os05g0413200	Os05t0413200-01	Os05g0440800	Os05t0440800-01	Os06g0212600	Os06t0212600-00	Os07g0591400	Os07t0591400-01	Os07g0623200	Os07t0623200-03	Os07g0645200	Os07t0645200-01	Os07g0681200	Os07t0681200-01	Os08g0433100	Os08t0433100-01	Os09g0441100	Os09t0441100-01	Os09g0466400	Os09t0466400-01	Os09g0530900	Os09t0530900-01	Os09g0560800	Os09t0560800-01	Os10g0506800	Os10t0506800-01	Os11g0535525	Os11t0535525-01
Os01g0271500	Os01t0271500-01			Os02g0565200	Os02t0565200-02	Os02g0686800	Os02t0686800-01	Os02g0771400	Os02t0771400-00	Os03g0108700	Os03t0108700-01	Os03g0130950	Os03t0130950-00	Os03g0799100	Os03t0799100-01	Os04g0592600	Os04t0592600-01	Os05g0413332	Os05t0413332-00	Os05g0440900	Os05t0440900-00	Os06g0212900	Os06t0212900-01	Os07g0591700	Os07t0591700-01	Os07g0623200	Os07t0623200-02	Os07g0645300	Os07t0645300-01	Os07g0681250	Os07t0681250-00	Os08g0433200	Os08t0433200-01	Os09g0441250	Os09t0441250-00	Os09g0466800	Os09t0466800-01	Os09g0531100	Os09t0531100-01	Os09g0560850	Os09t0560850-00	Os10g0506900	Os10t0506900-03	Os11g0535600	Os11t0535600-01
Os01g0271700	Os01t0271700-01			Os02g0565300	Os02t0565300-00	Os02g0687200	Os02t0687200-01	Os02g0771450	Os02t0771450-00	Os03g0108800	Os03t0108800-01	Os03g0131000	Os03t0131000-01	Os03g0799200	Os03t0799200-01	Os04g0592700	Os04t0592700-01	Os05g0413400	Os05t0413400-01	Os05g0441400	Os05t0441400-01	Os06g0213200	Os06t0213200-01	Os07g0591800	Os07t0591800-01	Os07g0623200	Os07t0623200-01	Os07g0645400	Os07t0645400-01	Os07g0681300	Os07t0681300-00	Os08g0433300	Os08t0433300-00	Os09g0441400	Os09t0441400-01	Os09g0466900	Os09t0466900-01	Os09g0531200	Os09t0531200-01	Os09g0560900	Os09t0560900-01	Os10g0506900	Os10t0506900-02	Os11g0536000	Os11t0536000-01
Os01g0272600	Os01t0272600-01			Os02g0565400	Os02t0565400-01	Os02g0687500	Os02t0687500-01	Os02g0771500	Os02t0771500-01	Os03g0108932	Os03t0108932-00	Os03g0131100	Os03t0131100-01	Os03g0799250	Os03t0799250-00	Os04g0593200	Os04t0593200-01	Os05g0413400	Os05t0413400-02	Os05g0441500	Os05t0441500-01	Os06g0213400	Os06t0213400-01	Os07g0592000	Os07t0592000-01	Os07g0623300	Os07t0623300-01	Os07g0645400	Os07t0645400-02	Os07g0681350	Os07t0681350-00	Os08g0433350	Os08t0433350-00	Os09g0441600	Os09t0441600-00	Os09g0466900	Os09t0466900-02	Os09g0531600	Os09t0531600-01	Os09g0560900	Os09t0560900-02	Os10g0506900	Os10t0506900-01	Os11g0536400	Os11t0536400-00
Os01g0272650	Os01t0272650-00			Os02g0565400	Os02t0565400-02	Os02g0687550	Os02t0687550-00	Os02g0771600	Os02t0771600-02	Os03g0109000	Os03t0109000-01	Os03g0131200	Os03t0131200-01	Os03g0799300	Os03t0799300-01	Os04g0593400	Os04t0593400-00	Os05g0413575	Os05t0413575-00	Os05g0441500	Os05t0441500-02	Os06g0213700	Os06t0213700-00	Os07g0592100	Os07t0592100-01	Os07g0623400	Os07t0623400-00	Os07g0645500	Os07t0645500-00	Os07g0681400	Os07t0681400-01	Os08g0433400	Os08t0433400-01	Os09g0441625	Os09t0441625-00	Os09g0467100	Os09t0467100-01	Os09g0531650	Os09t0531650-00	Os09g0561000	Os09t0561000-01	Os10g0507000	Os10t0507000-01	Os11g0536800	Os11t0536800-02
Os01g0272700	Os01t0272700-00			Os02g0565500	Os02t0565500-01	Os02g0687600	Os02t0687600-01	Os02g0771600	Os02t0771600-01	Os03g0109300	Os03t0109300-01	Os03g0131200	Os03t0131200-02	Os03g0799400	Os03t0799400-00	Os04g0593500	Os04t0593500-00	Os05g0414100	Os05t0414100-00	Os05g0441750	Os05t0441750-00	Os06g0213900	Os06t0213900-01	Os07g0592200	Os07t0592200-03	Os07g0623501	Os07t0623501-00	Os07g0645701	Os07t0645701-00	Os07g0681500	Os07t0681500-02	Os08g0433500	Os08t0433500-01	Os09g0441650	Os09t0441650-01	Os09g0467200	Os09t0467200-01	Os09g0531701	Os09t0531701-00	Os09g0561450	Os09t0561450-00	Os10g0507150	Os10t0507150-00	Os11g0536800	Os11t0536800-01
Os01g0272800	Os01t0272800-01			Os02g0565600	Os02t0565600-01	Os02g0687900	Os02t0687900-01	Os02g0771666	Os02t0771666-00	Os03g0109350	Os03t0109350-00	Os03g0131300	Os03t0131300-01	Os03g0799500	Os03t0799500-01	Os04g0593600	Os04t0593600-01	Os05g0414200	Os05t0414200-01	Os05g0442000	Os05t0442000-00	Os06g0214100	Os06t0214100-01	Os07g0592200	Os07t0592200-02	Os07g0623600	Os07t0623600-01	Os07g0645900	Os07t0645900-00	Os07g0681500	Os07t0681500-01	Os08g0433600	Os08t0433600-01	Os09g0441700	Os09t0441700-00	Os09g0467300	Os09t0467300-02	Os09g0531800	Os09t0531800-01	Os09g0561466	Os09t0561466-00	Os10g0507500	Os10t0507500-00	Os11g0537300	Os11t0537300-01
Os01g0272850	Os01t0272850-00			Os02g0566000	Os02t0566000-01	Os02g0688000	Os02t0688000-00	Os02g0771700	Os02t0771700-01	Os03g0109400	Os03t0109400-03	Os03g0131300	Os03t0131300-02	Os03g0799600	Os03t0799600-02	Os04g0593700	Os04t0593700-01	Os05g0414300	Os05t0414300-01	Os05g0442400	Os05t0442400-01	Os06g0214300	Os06t0214300-01	Os07g0592300	Os07t0592300-01	Os07g0624100	Os07t0624100-00	Os07g0646000	Os07t0646000-01	Os07g0681600	Os07t0681600-01	Os08g0434000	Os08t0434000-01	Os09g0441900	Os09t0441900-01	Os09g0467300	Os09t0467300-01	Os09g0531850	Os09t0531850-00	Os09g0561500	Os09t0561500-01	Os10g0507600	Os10t0507600-01	Os11g0537350	Os11t0537350-00
Os01g0272901	Os01t0272901-00			Os02g0566300	Os02t0566300-03	Os02g0688200	Os02t0688200-00	Os02g0771800	Os02t0771800-01	Os03g0109400	Os03t0109400-01	Os03g0131333	Os03t0131333-00	Os03g0799600	Os03t0799600-01	Os04g0593800	Os04t0593800-01	Os05g0414300	Os05t0414300-02	Os05g0442550	Os05t0442550-01	Os06g0214800	Os06t0214800-02	Os07g0592600	Os07t0592600-01	Os07g0624600	Os07t0624600-01	Os07g0646100	Os07t0646100-00	Os07g0681700	Os07t0681700-01	Os08g0434100	Os08t0434100-01	Os09g0441900	Os09t0441900-02	Os09g0467400	Os09t0467400-03	Os09g0531900	Os09t0531900-02	Os09g0561600	Os09t0561600-01	Os10g0507700	Os10t0507700-00	Os11g0537375	Os11t0537375-00
Os01g0273000	Os01t0273000-01			Os02g0566300	Os02t0566300-01	Os02g0688500	Os02t0688500-01	Os02g0771900	Os02t0771900-00	Os03g0109400	Os03t0109400-02	Os03g0131400	Os03t0131400-01	Os03g0799700	Os03t0799700-01	Os04g0594000	Os04t0594000-01	Os05g0414400	Os05t0414400-01	Os05g0442700	Os05t0442700-01	Os06g0214800	Os06t0214800-01	Os07g0592733	Os07t0592733-00	Os07g0624700	Os07t0624700-01	Os07g0646200	Os07t0646200-00	Os07g0682000	Os07t0682000-01	Os08g0434150	Os08t0434150-00	Os09g0441900	Os09t0441900-03	Os09g0467400	Os09t0467400-02	Os09g0531900	Os09t0531900-01	Os09g0562200	Os09t0562200-00	Os10g0507800	Os10t0507800-02	Os11g0537400	Os11t0537400-01
Os01g0273100	Os01t0273100-01			Os02g0566300	Os02t0566300-02	Os02g0688500	Os02t0688500-02	Os02g0772000	Os02t0772000-00	Os03g0109450	Os03t0109450-00	Os03g0131450	Os03t0131450-00	Os03g0799801	Os03t0799801-00	Os04g0594050	Os04t0594050-00	Os05g0414400	Os05t0414400-02	Os05g0442750	Os05t0442750-00	Os06g0214850	Os06t0214850-00	Os07g0593000	Os07t0593000-01	Os07g0624900	Os07t0624900-00	Os07g0646300	Os07t0646300-01	Os07g0682100	Os07t0682100-01	Os08g0434201	Os08t0434201-00	Os09g0441900	Os09t0441900-04	Os09g0467700	Os09t0467700-01	Os09g0531950	Os09t0531950-00	Os09g0562400	Os09t0562400-00	Os10g0507800	Os10t0507800-01	Os11g0537900	Os11t0537900-01
Os01g0273150	Os01t0273150-00			Os02g0566400	Os02t0566400-01	Os02g0688800	Os02t0688800-00	Os02g0772100	Os02t0772100-01	Os03g0109500	Os03t0109500-00	Os03g0131500	Os03t0131500-01	Os03g0799900	Os03t0799900-01	Os04g0594100	Os04t0594100-01	Os05g0414501	Os05t0414501-01	Os05g0443300	Os05t0443300-01	Os06g0214900	Os06t0214900-01	Os07g0593100	Os07t0593100-00	Os07g0625400	Os07t0625400-01	Os07g0646300	Os07t0646300-02	Os07g0682250	Os07t0682250-00	Os08g0434300	Os08t0434300-01	Os09g0442000	Os09t0442000-00	Os09g0468000	Os09t0468000-01	Os09g0532000	Os09t0532000-01	Os09g0562600	Os09t0562600-01	Os10g0508000	Os10t0508000-00	Os11g0538400	Os11t0538400-01
Os01g0273200	Os01t0273200-00			Os02g0566450	Os02t0566450-00	Os02g0688900	Os02t0688900-01	Os02g0772150	Os02t0772150-00	Os03g0109600	Os03t0109600-03	Os03g0131800	Os03t0131800-00	Os03g0800000	Os03t0800000-01	Os04g0594400	Os04t0594400-01	Os05g0414600	Os05t0414600-01	Os05g0443400	Os05t0443400-02	Os06g0215000	Os06t0215000-01	Os07g0593200	Os07t0593200-02	Os07g0625500	Os07t0625500-01	Os07g0646400	Os07t0646400-01	Os07g0682400	Os07t0682400-02	Os08g0434500	Os08t0434500-00	Os09g0442100	Os09t0442100-01	Os09g0468150	Os09t0468150-00	Os09g0532200	Os09t0532200-00	Os09g0562700	Os09t0562700-01	Os10g0508050	Os10t0508050-00	Os11g0538900	Os11t0538900-01
Os01g0273300	Os01t0273300-01			Os02g0566500	Os02t0566500-01	Os02g0689000	Os02t0689000-01	Os02g0772200	Os02t0772200-00	Os03g0109600	Os03t0109600-02	Os03g0131825	Os03t0131825-00	Os03g0800000	Os03t0800000-02	Os04g0594500	Os04t0594500-01	Os05g0414700	Os05t0414700-01	Os05g0443400	Os05t0443400-01	Os06g0215100	Os06t0215100-01	Os07g0593200	Os07t0593200-01	Os07g0625600	Os07t0625600-00	Os07g0646500	Os07t0646500-00	Os07g0682400	Os07t0682400-01	Os08g0434566	Os08t0434566-01	Os09g0442300	Os09t0442300-01	Os09g0468300	Os09t0468300-00	Os09g0532400	Os09t0532400-02	Os09g0562750	Os09t0562750-00	Os10g0508100	Os10t0508100-01	Os11g0539000	Os11t0539000-01
Os01g0273500	Os01t0273500-01			Os02g0566700	Os02t0566700-01	Os02g0689066	Os02t0689066-00	Os02g0772300	Os02t0772300-01	Os03g0109600	Os03t0109600-01	Os03g0131900	Os03t0131900-01	Os03g0800050	Os03t0800050-00	Os04g0594700	Os04t0594700-00	Os05g0414750	Os05t0414750-00	Os05g0443500	Os05t0443500-01	Os06g0215200	Os06t0215200-01	Os07g0593332	Os07t0593332-00	Os07g0625800	Os07t0625800-02	Os07g0646600	Os07t0646600-01	Os07g0682400	Os07t0682400-03	Os08g0434632	Os08t0434632-01	Os09g0442400	Os09t0442400-01			Os09g0532400	Os09t0532400-01	Os09g0563200	Os09t0563200-01	Os10g0508300	Os10t0508300-01	Os11g0539200	Os11t0539200-01
Os01g0273800	Os01t0273800-01			Os02g0566750	Os02t0566750-00	Os02g0689132	Os02t0689132-00	Os02g0772500	Os02t0772500-01	Os03g0109650	Os03t0109650-01	Os03g0131950	Os03t0131950-00	Os03g0800100	Os03t0800100-01	Os04g0594800	Os04t0594800-01	Os05g0414800	Os05t0414800-01	Os05g0443700	Os05t0443700-01	Os06g0215200	Os06t0215200-03	Os07g0593400	Os07t0593400-00	Os07g0625800	Os07t0625800-01	Os07g0646700	Os07t0646700-00	Os07g0682500	Os07t0682500-01	Os08g0434700	Os08t0434700-01	Os09g0442600	Os09t0442600-01			Os09g0532500	Os09t0532500-01	Os09g0563225	Os09t0563225-00	Os10g0508400	Os10t0508400-01	Os11g0539500	Os11t0539500-00
Os01g0273850	Os01t0273850-00			Os02g0566800	Os02t0566800-01	Os02g0689200	Os02t0689200-03	Os02g0772600	Os02t0772600-00	Os03g0109700	Os03t0109700-01	Os03g0132000	Os03t0132000-01	Os03g0800200	Os03t0800200-01	Os04g0595125	Os04t0595125-00	Os05g0415200	Os05t0415200-01	Os05g0443800	Os05t0443800-01	Os06g0215200	Os06t0215200-02	Os07g0594400	Os07t0594400-01	Os07g0626100	Os07t0626100-01	Os07g0646800	Os07t0646800-01	Os07g0682600	Os07t0682600-01	Os08g0435700	Os08t0435700-00	Os09g0442700	Os09t0442700-01			Os09g0532700	Os09t0532700-01	Os09g0563250	Os09t0563250-01	Os10g0508500	Os10t0508500-00	Os11g0539600	Os11t0539600-00
Os01g0273900	Os01t0273900-00			Os02g0566900	Os02t0566900-01	Os02g0689200	Os02t0689200-01	Os02g0772650	Os02t0772650-00	Os03g0109700	Os03t0109700-02	Os03g0132200	Os03t0132200-01	Os03g0800300	Os03t0800300-00	Os04g0595450	Os04t0595450-00	Os05g0415400	Os05t0415400-01	Os05g0443850	Os05t0443850-00	Os06g0215300	Os06t0215300-01	Os07g0594966	Os07t0594966-00	Os07g0626200	Os07t0626200-02	Os07g0647100	Os07t0647100-01	Os07g0682700	Os07t0682700-02	Os08g0435725	Os08t0435725-00	Os09g0442800	Os09t0442800-01			Os09g0532800	Os09t0532800-01	Os09g0563275	Os09t0563275-00	Os10g0508600	Os10t0508600-01	Os11g0539700	Os11t0539700-00
Os01g0274100	Os01t0274100-00			Os02g0567000	Os02t0567000-01	Os02g0689200	Os02t0689200-02	Os02g0772700	Os02t0772700-01	Os03g0109800	Os03t0109800-01	Os03g0132250	Os03t0132250-00	Os03g0800400	Os03t0800400-01	Os04g0595583	Os04t0595583-00	Os05g0415600	Os05t0415600-02	Os05g0443900	Os05t0443900-01	Os06g0215400	Os06t0215400-01	Os07g0595032	Os07t0595032-00	Os07g0626200	Os07t0626200-01	Os07g0647200	Os07t0647200-00	Os07g0682700	Os07t0682700-01	Os08g0435750	Os08t0435750-00	Os09g0442800	Os09t0442800-02			Os09g0532900	Os09t0532900-04	Os09g0563300	Os09t0563300-01	Os10g0508700	Os10t0508700-01	Os11g0539800	Os11t0539800-01
Os01g0274201	Os01t0274201-00			Os02g0567100	Os02t0567100-01	Os02g0689500	Os02t0689500-01	Os02g0773200	Os02t0773200-01	Os03g0109900	Os03t0109900-02	Os03g0132300	Os03t0132300-01	Os03g0800500	Os03t0800500-01	Os04g0596200	Os04t0596200-01	Os05g0415600	Os05t0415600-01	Os05g0444200	Os05t0444200-01	Os06g0215500	Os06t0215500-01	Os07g0595100	Os07t0595100-00	Os07g0626300	Os07t0626300-01	Os07g0647300	Os07t0647300-01	Os07g0682800	Os07t0682800-01	Os08g0435800	Os08t0435800-01	Os09g0442800	Os09t0442800-03			Os09g0532900	Os09t0532900-02	Os09g0563300	Os09t0563300-02	Os10g0508900	Os10t0508900-01	Os11g0539901	Os11t0539901-01
Os01g0274300	Os01t0274300-01			Os02g0567200	Os02t0567200-01	Os02g0689550	Os02t0689550-00	Os02g0773300	Os02t0773300-01	Os03g0109900	Os03t0109900-01	Os03g0132550	Os03t0132550-00	Os03g0800500	Os03t0800500-02	Os04g0596300	Os04t0596300-01	Os05g0415700	Os05t0415700-01	Os05g0444300	Os05t0444300-01	Os06g0215533	Os06t0215533-00	Os07g0595700	Os07t0595700-01	Os07g0626300	Os07t0626300-02	Os07g0647400	Os07t0647400-00	Os07g0682850	Os07t0682850-00	Os08g0435900	Os08t0435900-04	Os09g0442850	Os09t0442850-00			Os09g0532900	Os09t0532900-01	Os09g0563700	Os09t0563700-01	Os10g0509000	Os10t0509000-01	Os11g0540000	Os11t0540000-00
Os01g0274500	Os01t0274500-00			Os02g0567450	Os02t0567450-00	Os02g0689600	Os02t0689600-00	Os02g0773400	Os02t0773400-01	Os03g0109900	Os03t0109900-03	Os03g0132800	Os03t0132800-01	Os03g0800700	Os03t0800700-01	Os04g0596300	Os04t0596300-02	Os05g0415800	Os05t0415800-01	Os05g0444500	Os05t0444500-00	Os06g0215600	Os06t0215600-02	Os07g0595750	Os07t0595750-00	Os07g0626400	Os07t0626400-01	Os07g0647500	Os07t0647500-01	Os07g0683025	Os07t0683025-00	Os08g0435900	Os08t0435900-01	Os09g0442900	Os09t0442900-01			Os09g0533100	Os09t0533100-01	Os09g0563800	Os09t0563800-01	Os10g0509100	Os10t0509100-02	Os11g0540100	Os11t0540100-01
Os01g0274601	Os01t0274601-01			Os02g0567800	Os02t0567800-01	Os02g0689700	Os02t0689700-01	Os02g0773450	Os02t0773450-00	Os03g0110300	Os03t0110300-02	Os03g0132900	Os03t0132900-01	Os03g0800800	Os03t0800800-01	Os04g0596350	Os04t0596350-00	Os05g0415900	Os05t0415900-00	Os05g0444750	Os05t0444750-01	Os06g0215750	Os06t0215750-00	Os07g0595800	Os07t0595800-01	Os07g0626466	Os07t0626466-00	Os07g0647550	Os07t0647550-00	Os07g0683200	Os07t0683200-01	Os08g0435900	Os08t0435900-03	Os09g0443000	Os09t0443000-00			Os09g0533200	Os09t0533200-00	Os09g0563901	Os09t0563901-00	Os10g0509100	Os10t0509100-01	Os11g0540500	Os11t0540500-00
Os01g0274800	Os01t0274800-01			Os02g0567850	Os02t0567850-01	Os02g0689700	Os02t0689700-02	Os02g0773500	Os02t0773500-01	Os03g0110400	Os03t0110400-01	Os03g0133000	Os03t0133000-01	Os03g0800900	Os03t0800900-01	Os04g0596400	Os04t0596400-01	Os05g0416400	Os05t0416400-00	Os05g0445000	Os05t0445000-01	Os06g0215900	Os06t0215900-01	Os07g0595900	Os07t0595900-01	Os07g0626500	Os07t0626500-02	Os07g0647600	Os07t0647600-01	Os07g0683600	Os07t0683600-00	Os08g0436000	Os08t0436000-02	Os09g0443400	Os09t0443400-00			Os09g0533300	Os09t0533300-01	Os09g0563950	Os09t0563950-00	Os10g0509200	Os10t0509200-01	Os11g0540600	Os11t0540600-01
Os01g0274901	Os01t0274901-01			Os02g0567900	Os02t0567900-01	Os02g0689800	Os02t0689800-01	Os02g0773600	Os02t0773600-00	Os03g0110400	Os03t0110400-02	Os03g0133050	Os03t0133050-00	Os03g0801000	Os03t0801000-01	Os04g0596500	Os04t0596500-02	Os05g0416900	Os05t0416900-00	Os05g0445100	Os05t0445100-01	Os06g0215900	Os06t0215900-02	Os07g0596000	Os07t0596000-01	Os07g0626500	Os07t0626500-01	Os07g0647800	Os07t0647800-01			Os08g0436000	Os08t0436000-01	Os09g0443500	Os09t0443500-01			Os09g0533400	Os09t0533400-01	Os09g0564000	Os09t0564000-01	Os10g0509401	Os10t0509401-00	Os11g0540700	Os11t0540700-00
Os01g0275200	Os01t0275200-00			Os02g0568100	Os02t0568100-01	Os02g0689900	Os02t0689900-01	Os02g0773700	Os02t0773700-01	Os03g0110500	Os03t0110500-01	Os03g0133100	Os03t0133100-01	Os03g0801300	Os03t0801300-01	Os04g0596500	Os04t0596500-01	Os05g0417000	Os05t0417000-00	Os05g0445100	Os05t0445100-02	Os06g0215925	Os06t0215925-00	Os07g0596200	Os07t0596200-01	Os07g0626600	Os07t0626600-01	Os07g0647800	Os07t0647800-02			Os08g0436100	Os08t0436100-01	Os09g0443700	Os09t0443700-01			Os09g0533600	Os09t0533600-01	Os09g0564200	Os09t0564200-01	Os10g0509600	Os10t0509600-00	Os11g0540800	Os11t0540800-00
Os01g0275300	Os01t0275300-01			Os02g0568200	Os02t0568200-00	Os02g0690000	Os02t0690000-01	Os02g0773732	Os02t0773732-01	Os03g0110600	Os03t0110600-00	Os03g0133300	Os03t0133300-01	Os03g0801500	Os03t0801500-01	Os04g0596900	Os04t0596900-00	Os05g0417100	Os05t0417100-01	Os05g0445500	Os05t0445500-01	Os06g0215950	Os06t0215950-00	Os07g0596300	Os07t0596300-01	Os07g0626700	Os07t0626700-01	Os07g0647900	Os07t0647900-01			Os08g0436200	Os08t0436200-01	Os09g0443800	Os09t0443800-01			Os09g0533650	Os09t0533650-01	Os09g0564400	Os09t0564400-00	Os10g0509700	Os10t0509700-01	Os11g0540900	Os11t0540900-00
Os01g0275500	Os01t0275500-00			Os02g0568600	Os02t0568600-00	Os02g0690200	Os02t0690200-01	Os02g0773800	Os02t0773800-01	Os03g0110700	Os03t0110700-00	Os03g0133400	Os03t0133400-01	Os03g0801600	Os03t0801600-01	Os04g0597000	Os04t0597000-01	Os05g0417200	Os05t0417200-01	Os05g0445500	Os05t0445500-02	Os06g0216000	Os06t0216000-01	Os07g0596300	Os07t0596300-02	Os07g0626800	Os07t0626800-01	Os07g0648000	Os07t0648000-01			Os08g0436400	Os08t0436400-00	Os09g0444100	Os09t0444100-00			Os09g0533800	Os09t0533800-00	Os09g0564450	Os09t0564450-01	Os10g0509800	Os10t0509800-01	Os11g0541200	Os11t0541200-00
Os01g0275600	Os01t0275600-02			Os02g0568700	Os02t0568700-00	Os02g0690300	Os02t0690300-01	Os02g0773800	Os02t0773800-02	Os03g0110800	Os03t0110800-01	Os03g0133500	Os03t0133500-01	Os03g0801600	Os03t0801600-02	Os04g0597000	Os04t0597000-02	Os05g0417251	Os05t0417251-00	Os05g0445650	Os05t0445650-00	Os06g0216100	Os06t0216100-00	Os07g0596600	Os07t0596600-02	Os07g0626900	Os07t0626900-01	Os07g0648100	Os07t0648100-01			Os08g0436500	Os08t0436500-00	Os09g0444200	Os09t0444200-01			Os09g0533900	Os09t0533900-02	Os09g0564600	Os09t0564600-01	Os10g0509900	Os10t0509900-01	Os11g0541400	Os11t0541400-00
Os01g0275600	Os01t0275600-01			Os02g0569000	Os02t0569000-01	Os02g0690500	Os02t0690500-01	Os02g0774100	Os02t0774100-00	Os03g0110900	Os03t0110900-01	Os03g0133650	Os03t0133650-00	Os03g0801700	Os03t0801700-01	Os04g0597300	Os04t0597300-01	Os05g0417300	Os05t0417300-02	Os05g0445800	Os05t0445800-00	Os06g0216200	Os06t0216200-00	Os07g0596600	Os07t0596600-01	Os07g0627000	Os07t0627000-01	Os07g0648233	Os07t0648233-00			Os08g0436600	Os08t0436600-01	Os09g0444200	Os09t0444200-02			Os09g0533900	Os09t0533900-01	Os09g0564700	Os09t0564700-00	Os10g0510000	Os10t0510000-01	Os11g0541600	Os11t0541600-00
Os01g0275700	Os01t0275700-00			Os02g0569400	Os02t0569400-02	Os02g0690550	Os02t0690550-00	Os02g0774200	Os02t0774200-01	Os03g0111000	Os03t0111000-01	Os03g0133800	Os03t0133800-01	Os03g0801800	Os03t0801800-01	Os04g0597400	Os04t0597400-00	Os05g0417300	Os05t0417300-01	Os05g0445900	Os05t0445900-02	Os06g0216250	Os06t0216250-00	Os07g0596600	Os07t0596600-03	Os07g0627100	Os07t0627100-01	Os07g0648266	Os07t0648266-00			Os08g0436700	Os08t0436700-01	Os09g0444500	Os09t0444500-01			Os09g0534000	Os09t0534000-01	Os09g0564800	Os09t0564800-01	Os10g0510050	Os10t0510050-00	Os11g0542100	Os11t0542100-01
Os01g0275800	Os01t0275800-01			Os02g0569400	Os02t0569400-01			Os02g0774300	Os02t0774300-01	Os03g0111100	Os03t0111100-01	Os03g0133825	Os03t0133825-00	Os03g0801900	Os03t0801900-01	Os04g0597501	Os04t0597501-00	Os05g0417600	Os05t0417600-01	Os05g0445900	Os05t0445900-01	Os06g0216300	Os06t0216300-01	Os07g0596700	Os07t0596700-00	Os07g0627300	Os07t0627300-01	Os07g0648300	Os07t0648300-01			Os08g0436800	Os08t0436800-01	Os09g0444550	Os09t0444550-00			Os09g0534200	Os09t0534200-00	Os09g0565000	Os09t0565000-00	Os10g0510200	Os10t0510200-00	Os11g0542800	Os11t0542800-01
Os01g0275900	Os01t0275900-00			Os02g0569900	Os02t0569900-01			Os02g0774300	Os02t0774300-02	Os03g0111200	Os03t0111200-01	Os03g0133850	Os03t0133850-01	Os03g0802100	Os03t0802100-01	Os04g0597534	Os04t0597534-00	Os05g0417700	Os05t0417700-01	Os05g0446300	Os05t0446300-01	Os06g0216350	Os06t0216350-00	Os07g0596900	Os07t0596900-00	Os07g0627400	Os07t0627400-01	Os07g0648400	Os07t0648400-00			Os08g0437050	Os08t0437050-01	Os09g0444600	Os09t0444600-01			Os09g0534600	Os09t0534600-01			Os10g0510300	Os10t0510300-01	Os11g0543100	Os11t0543100-01
Os01g0275950	Os01t0275950-00			Os02g0570300	Os02t0570300-00			Os02g0774400	Os02t0774400-00	Os03g0111300	Os03t0111300-01	Os03g0133875	Os03t0133875-00	Os03g0802200	Os03t0802200-01	Os04g0597600	Os04t0597600-01	Os05g0417900	Os05t0417900-00	Os05g0446500	Os05t0446500-01	Os06g0216400	Os06t0216400-01	Os07g0596950	Os07t0596950-01	Os07g0627500	Os07t0627500-00	Os07g0648566	Os07t0648566-01					Os09g0444700	Os09t0444700-01			Os09g0534650	Os09t0534650-00			Os10g0510400	Os10t0510400-02	Os11g0543300	Os11t0543300-00
Os01g0276000	Os01t0276000-01			Os02g0570400	Os02t0570400-01			Os02g0774500	Os02t0774500-01	Os03g0111400	Os03t0111400-01	Os03g0133900	Os03t0133900-01	Os03g0802300	Os03t0802300-03	Os04g0597700	Os04t0597700-01	Os05g0418000	Os05t0418000-01	Os05g0446500	Os05t0446500-02	Os06g0216700	Os06t0216700-01	Os07g0597000	Os07t0597000-01	Os07g0627600	Os07t0627600-00	Os07g0648700	Os07t0648700-00					Os09g0444800	Os09t0444800-01			Os09g0534800	Os09t0534800-01			Os10g0510400	Os10t0510400-01	Os11g0543500	Os11t0543500-01
Os01g0276033	Os01t0276033-00			Os02g0570500	Os02t0570500-01			Os02g0774700	Os02t0774700-02	Os03g0111500	Os03t0111500-01	Os03g0134300	Os03t0134300-01	Os03g0802300	Os03t0802300-01	Os04g0597800	Os04t0597800-01	Os05g0418100	Os05t0418100-01	Os05g0446550	Os05t0446550-00	Os06g0216800	Os06t0216800-01	Os07g0597050	Os07t0597050-00	Os07g0627700	Os07t0627700-02	Os07g0648900	Os07t0648900-00					Os09g0444900	Os09t0444900-02			Os09g0534800	Os09t0534800-02			Os10g0510500	Os10t0510500-01	Os11g0543600	Os11t0543600-01
Os01g0276066	Os01t0276066-00			Os02g0570600	Os02t0570600-00			Os02g0774700	Os02t0774700-01	Os03g0111600	Os03t0111600-01	Os03g0134500	Os03t0134500-00	Os03g0802300	Os03t0802300-02	Os04g0597816	Os04t0597816-00			Os05g0446600	Os05t0446600-01	Os06g0216966	Os06t0216966-01	Os07g0597100	Os07t0597100-01	Os07g0627700	Os07t0627700-01	Os07g0649100	Os07t0649100-00					Os09g0444900	Os09t0444900-01			Os09g0535000	Os09t0535000-03			Os10g0510700	Os10t0510700-00	Os11g0543650	Os11t0543650-00
Os01g0276100	Os01t0276100-01			Os02g0570700	Os02t0570700-01			Os02g0774800	Os02t0774800-01	Os03g0111700	Os03t0111700-01	Os03g0134550	Os03t0134550-00	Os03g0802400	Os03t0802400-01	Os04g0597866	Os04t0597866-01			Os05g0446800	Os05t0446800-01	Os06g0217300	Os06t0217300-01	Os07g0597200	Os07t0597200-02	Os07g0627800	Os07t0627800-01	Os07g0649200	Os07t0649200-01					Os09g0445100	Os09t0445100-00			Os09g0535000	Os09t0535000-02			Os10g0511200	Os10t0511200-00	Os11g0543800	Os11t0543800-01
Os01g0276200	Os01t0276200-00			Os02g0570800	Os02t0570800-00			Os02g0775050	Os02t0775050-00	Os03g0111800	Os03t0111800-01	Os03g0134600	Os03t0134600-01	Os03g0802500	Os03t0802500-01	Os04g0597900	Os04t0597900-00			Os05g0446800	Os05t0446800-03	Os06g0217500	Os06t0217500-01	Os07g0597200	Os07t0597200-01	Os07g0627900	Os07t0627900-00	Os07g0649300	Os07t0649300-00					Os09g0445500	Os09t0445500-01			Os09g0535000	Os09t0535000-01			Os10g0511300	Os10t0511300-00	Os11g0543900	Os11t0543900-01
Os01g0276300	Os01t0276300-01			Os02g0571000	Os02t0571000-00			Os02g0775100	Os02t0775100-01	Os03g0112101	Os03t0112101-00	Os03g0134800	Os03t0134800-00	Os03g0802600	Os03t0802600-01	Os04g0598000	Os04t0598000-01			Os05g0446800	Os05t0446800-02	Os06g0217600	Os06t0217600-01	Os07g0597400	Os07t0597400-01	Os07g0628301	Os07t0628301-00	Os07g0649400	Os07t0649400-01					Os09g0445550	Os09t0445550-00							Os10g0511400	Os10t0511400-01	Os11g0544000	Os11t0544000-02
Os01g0276400	Os01t0276400-01			Os02g0571100	Os02t0571100-01			Os02g0775200	Os02t0775200-01	Os03g0112400	Os03t0112400-01	Os03g0134900	Os03t0134900-01	Os03g0802650	Os03t0802650-00	Os04g0598200	Os04t0598200-00			Os05g0446900	Os05t0446900-01	Os06g0217700	Os06t0217700-01	Os07g0597500	Os07t0597500-01	Os07g0628400	Os07t0628400-00	Os07g0649500	Os07t0649500-00					Os09g0445600	Os09t0445600-01							Os10g0511600	Os10t0511600-01	Os11g0544000	Os11t0544000-01
Os01g0276500	Os01t0276500-01			Os02g0571300	Os02t0571300-01			Os02g0775300	Os02t0775300-01	Os03g0112600	Os03t0112600-00	Os03g0135100	Os03t0135100-01	Os03g0802700	Os03t0802700-01	Os04g0598300	Os04t0598300-01			Os05g0447000	Os05t0447000-01	Os06g0217900	Os06t0217900-01	Os07g0598000	Os07t0598000-02	Os07g0628500	Os07t0628500-02	Os07g0649600	Os07t0649600-00					Os09g0445700	Os09t0445700-00							Os10g0511800	Os10t0511800-00	Os11g0544100	Os11t0544100-00
Os01g0276500	Os01t0276500-02			Os02g0571800	Os02t0571800-00			Os02g0775400	Os02t0775400-01	Os03g0112700	Os03t0112700-02	Os03g0135150	Os03t0135150-00	Os03g0802800	Os03t0802800-01	Os04g0598500	Os04t0598500-02			Os05g0447200	Os05t0447200-02	Os06g0217925	Os06t0217925-00	Os07g0598000	Os07t0598000-01	Os07g0628500	Os07t0628500-01	Os07g0649800	Os07t0649800-00					Os09g0445801	Os09t0445801-00							Os10g0511900	Os10t0511900-01	Os11g0544150	Os11t0544150-00
Os01g0276600	Os01t0276600-01			Os02g0571900	Os02t0571900-01			Os02g0775600	Os02t0775600-02	Os03g0112700	Os03t0112700-01	Os03g0135200	Os03t0135200-01	Os03g0802900	Os03t0802900-01	Os04g0598500	Os04t0598500-01			Os05g0447200	Os05t0447200-01	Os06g0218000	Os06t0218000-00	Os07g0598100	Os07t0598100-01	Os07g0628600	Os07t0628600-00	Os07g0650000	Os07t0650000-01					Os09g0446000	Os09t0446000-01							Os10g0512001	Os10t0512001-01	Os11g0544200	Os11t0544200-02
Os01g0276650	Os01t0276650-00			Os02g0572000	Os02t0572000-01			Os02g0775600	Os02t0775600-01	Os03g0112800	Os03t0112800-01	Os03g0135300	Os03t0135300-01	Os03g0803000	Os03t0803000-01	Os04g0598600	Os04t0598600-00			Os05g0447250	Os05t0447250-00	Os06g0218100	Os06t0218100-01	Os07g0598200	Os07t0598200-01	Os07g0628700	Os07t0628700-01	Os07g0650100	Os07t0650100-00					Os09g0446200	Os09t0446200-01							Os10g0512100	Os10t0512100-00	Os11g0544200	Os11t0544200-03
Os01g0276700	Os01t0276700-03			Os02g0572050	Os02t0572050-00			Os02g0775900	Os02t0775900-01	Os03g0112900	Os03t0112900-00	Os03g0135400	Os03t0135400-01	Os03g0803066	Os03t0803066-01	Os04g0598800	Os04t0598800-01			Os05g0447500	Os05t0447500-00	Os06g0218150	Os06t0218150-00	Os07g0598300	Os07t0598300-03	Os07g0628900	Os07t0628900-01	Os07g0650200	Os07t0650200-00					Os09g0446275	Os09t0446275-00							Os10g0512400	Os10t0512400-01	Os11g0544200	Os11t0544200-01
Os01g0276700	Os01t0276700-02			Os02g0572200	Os02t0572200-01			Os02g0776400	Os02t0776400-01	Os03g0112950	Os03t0112950-01	Os03g0135550	Os03t0135550-01	Os03g0803100	Os03t0803100-00	Os04g0598900	Os04t0598900-01			Os05g0447540	Os05t0447540-00	Os06g0218200	Os06t0218200-01	Os07g0598300	Os07t0598300-01	Os07g0629000	Os07t0629000-01	Os07g0650300	Os07t0650300-01					Os09g0446350	Os09t0446350-01							Os10g0512450	Os10t0512450-00	Os11g0544300	Os11t0544300-01
Os01g0276700	Os01t0276700-01			Os02g0572300	Os02t0572300-00			Os02g0776600	Os02t0776600-00	Os03g0113000	Os03t0113000-02	Os03g0135600	Os03t0135600-01	Os03g0803200	Os03t0803200-01	Os04g0599000	Os04t0599000-01			Os05g0447580	Os05t0447580-00	Os06g0218300	Os06t0218300-01	Os07g0598300	Os07t0598300-02	Os07g0629300	Os07t0629300-00	Os07g0650375	Os07t0650375-00					Os09g0446700	Os09t0446700-00							Os10g0512500	Os10t0512500-02	Os11g0544500	Os11t0544500-02
Os01g0276700	Os01t0276700-04			Os02g0572351	Os02t0572351-00			Os02g0776700	Os02t0776700-03	Os03g0113000	Os03t0113000-01	Os03g0135700	Os03t0135700-02	Os03g0803250	Os03t0803250-00	Os04g0599000	Os04t0599000-02			Os05g0447620	Os05t0447620-00	Os06g0218500	Os06t0218500-03	Os07g0598400	Os07t0598400-01	Os07g0629500	Os07t0629500-01	Os07g0650451	Os07t0650451-00					Os09g0446800	Os09t0446800-02							Os10g0512500	Os10t0512500-01	Os11g0544500	Os11t0544500-01
Os01g0276800	Os01t0276800-01			Os02g0572400	Os02t0572400-02			Os02g0776700	Os02t0776700-01	Os03g0113100	Os03t0113100-02	Os03g0135700	Os03t0135700-01	Os03g0803300	Os03t0803300-01	Os04g0599100	Os04t0599100-01			Os05g0447660	Os05t0447660-01	Os06g0218500	Os06t0218500-01	Os07g0598450	Os07t0598450-00	Os07g0629900	Os07t0629900-00	Os07g0650600	Os07t0650600-03					Os09g0446800	Os09t0446800-01							Os10g0512700	Os10t0512700-01	Os11g0544600	Os11t0544600-01
Os01g0276800	Os01t0276800-03			Os02g0572400	Os02t0572400-01			Os02g0776700	Os02t0776700-02	Os03g0113100	Os03t0113100-01	Os03g0135800	Os03t0135800-01	Os03g0803500	Os03t0803500-01	Os04g0599200	Os04t0599200-00			Os05g0447700	Os05t0447700-01	Os06g0218500	Os06t0218500-02	Os07g0598500	Os07t0598500-01	Os07g0630400	Os07t0630400-01	Os07g0650600	Os07t0650600-04					Os09g0447000	Os09t0447000-00							Os10g0512800	Os10t0512800-01	Os11g0544600	Os11t0544600-02
Os01g0276800	Os01t0276800-02			Os02g0572500	Os02t0572500-00			Os02g0776800	Os02t0776800-02	Os03g0113200	Os03t0113200-01	Os03g0136200	Os03t0136200-01	Os03g0803600	Os03t0803600-01	Os04g0599300	Os04t0599300-01			Os05g0447800	Os05t0447800-00	Os06g0218600	Os06t0218600-01	Os07g0598700	Os07t0598700-00	Os07g0630533	Os07t0630533-00	Os07g0650600	Os07t0650600-02					Os09g0447300	Os09t0447300-01									Os11g0544700	Os11t0544700-01
Os01g0276800	Os01t0276800-04							Os02g0776800	Os02t0776800-03	Os03g0113500	Os03t0113500-01	Os03g0136400	Os03t0136400-01	Os03g0803700	Os03t0803700-01	Os04g0599400	Os04t0599400-01			Os05g0448300	Os05t0448300-01	Os06g0218800	Os06t0218800-01	Os07g0598800	Os07t0598800-00	Os07g0630800	Os07t0630800-01	Os07g0651400	Os07t0651400-00					Os09g0447500	Os09t0447500-01									Os11g0544800	Os11t0544800-01
Os01g0276800	Os01t0276800-05							Os02g0776800	Os02t0776800-01	Os03g0113700	Os03t0113700-01	Os03g0136450	Os03t0136450-00	Os03g0803800	Os03t0803800-01	Os04g0599650	Os04t0599650-00			Os05g0448675	Os05t0448675-00	Os06g0218900	Os06t0218900-00	Os07g0598900	Os07t0598900-01	Os07g0630800	Os07t0630800-02	Os07g0651600	Os07t0651600-00					Os09g0447600	Os09t0447600-00									Os11g0544866	Os11t0544866-01
Os01g0276900	Os01t0276900-01							Os02g0776900	Os02t0776900-01	Os03g0113750	Os03t0113750-00	Os03g0136500	Os03t0136500-01	Os03g0803900	Os03t0803900-01	Os04g0599675	Os04t0599675-00			Os05g0448700	Os05t0448700-01	Os06g0219400	Os06t0219400-00	Os07g0598900	Os07t0598900-02	Os07g0630800	Os07t0630800-03	Os07g0651800	Os07t0651800-00					Os09g0447900	Os09t0447900-01									Os11g0544900	Os11t0544900-00
Os01g0277100	Os01t0277100-01							Os02g0776900	Os02t0776900-02	Os03g0113800	Os03t0113800-01	Os03g0136600	Os03t0136600-01	Os03g0804000	Os03t0804000-01	Os04g0599700	Os04t0599700-01			Os05g0449100	Os05t0449100-01	Os06g0219500	Os06t0219500-00	Os07g0599000	Os07t0599000-01	Os07g0630800	Os07t0630800-04	Os07g0652900	Os07t0652900-00					Os09g0448001	Os09t0448001-00									Os11g0545000	Os11t0545000-02
Os01g0277500	Os01t0277500-01							Os02g0777001	Os02t0777001-00	Os03g0113900	Os03t0113900-02	Os03g0136700	Os03t0136700-01	Os03g0804100	Os03t0804100-00	Os04g0599800	Os04t0599800-01			Os05g0449200	Os05t0449200-01	Os06g0219600	Os06t0219600-01	Os07g0599100	Os07t0599100-00	Os07g0630900	Os07t0630900-01	Os07g0653000	Os07t0653000-00					Os09g0448100	Os09t0448100-01									Os11g0545000	Os11t0545000-03
Os01g0277600	Os01t0277600-00							Os02g0777100	Os02t0777100-04	Os03g0114000	Os03t0114000-01	Os03g0136800	Os03t0136800-01	Os03g0804200	Os03t0804200-01	Os04g0599900	Os04t0599900-02			Os05g0449250	Os05t0449250-00	Os06g0219700	Os06t0219700-01	Os07g0599150	Os07t0599150-00	Os07g0630900	Os07t0630900-02	Os07g0653050	Os07t0653050-00					Os09g0448100	Os09t0448100-02									Os11g0545000	Os11t0545000-01
Os01g0277700	Os01t0277700-01							Os02g0777100	Os02t0777100-01	Os03g0114100	Os03t0114100-01	Os03g0136900	Os03t0136900-02	Os03g0804300	Os03t0804300-01	Os04g0599900	Os04t0599900-03			Os05g0449500	Os05t0449500-01	Os06g0219800	Os06t0219800-01	Os07g0599201	Os07t0599201-00	Os07g0631000	Os07t0631000-01	Os07g0653100	Os07t0653100-01					Os09g0448150	Os09t0448150-00									Os11g0545300	Os11t0545300-02
Os01g0278000	Os01t0278000-00							Os02g0777100	Os02t0777100-02	Os03g0114200	Os03t0114200-01	Os03g0136900	Os03t0136900-01	Os03g0804300	Os03t0804300-02	Os04g0599900	Os04t0599900-01			Os05g0449600	Os05t0449600-01	Os06g0219900	Os06t0219900-01	Os07g0599300	Os07t0599300-01	Os07g0631050	Os07t0631050-00	Os07g0653300	Os07t0653300-01					Os09g0448200	Os09t0448200-01									Os11g0545300	Os11t0545300-01
Os01g0278050	Os01t0278050-00							Os02g0777100	Os02t0777100-03	Os03g0114300	Os03t0114300-01	Os03g0136975	Os03t0136975-00	Os03g0804400	Os03t0804400-02	Os04g0600000	Os04t0600000-01			Os05g0449600	Os05t0449600-02	Os06g0220000	Os06t0220000-01	Os07g0599500	Os07t0599500-01	Os07g0631100	Os07t0631100-01	Os07g0653800	Os07t0653800-01					Os09g0448200	Os09t0448200-02									Os11g0545600	Os11t0545600-01
Os01g0278100	Os01t0278100-01							Os02g0777400	Os02t0777400-01	Os03g0114300	Os03t0114300-02	Os03g0137050	Os03t0137050-00	Os03g0804400	Os03t0804400-01	Os04g0600100	Os04t0600100-01			Os05g0449750	Os05t0449750-00	Os06g0220100	Os06t0220100-01	Os07g0599600	Os07t0599600-02	Os07g0631100	Os07t0631100-02	Os07g0653900	Os07t0653900-01					Os09g0448500	Os09t0448500-01									Os11g0545600	Os11t0545600-03
Os01g0278200	Os01t0278200-01							Os02g0777700	Os02t0777700-00	Os03g0114400	Os03t0114400-01	Os03g0137200	Os03t0137200-01	Os03g0804500	Os03t0804500-01	Os04g0600200	Os04t0600200-01			Os05g0449900	Os05t0449900-01	Os06g0220200	Os06t0220200-00	Os07g0599700	Os07t0599700-01	Os07g0631200	Os07t0631200-01	Os07g0654100	Os07t0654100-01					Os09g0448900	Os09t0448900-01									Os11g0545600	Os11t0545600-02
Os01g0278466	Os01t0278466-00							Os02g0777800	Os02t0777800-01	Os03g0114550	Os03t0114550-00	Os03g0137200	Os03t0137200-02	Os03g0804600	Os03t0804600-00	Os04g0600300	Os04t0600300-01			Os05g0450300	Os05t0450300-01	Os06g0220300	Os06t0220300-00	Os07g0599900	Os07t0599900-01	Os07g0631300	Os07t0631300-01	Os07g0654300	Os07t0654300-01					Os09g0449000	Os09t0449000-01									Os11g0545650	Os11t0545650-00
Os01g0278600	Os01t0278600-01							Os02g0777950	Os02t0777950-01	Os03g0114700	Os03t0114700-01	Os03g0137250	Os03t0137250-00	Os03g0804700	Os03t0804700-00	Os04g0600400	Os04t0600400-01			Os05g0450600	Os05t0450600-01	Os06g0220500	Os06t0220500-01	Os07g0600000	Os07t0600000-01	Os07g0631500	Os07t0631500-01	Os07g0654450	Os07t0654450-00					Os09g0449400	Os09t0449400-01									Os11g0545700	Os11t0545700-01
Os01g0278600	Os01t0278600-02							Os02g0778200	Os02t0778200-01	Os03g0114800	Os03t0114800-01	Os03g0137300	Os03t0137300-01	Os03g0804800	Os03t0804800-01	Os04g0600500	Os04t0600500-01			Os05g0450733	Os05t0450733-01	Os06g0220600	Os06t0220600-01	Os07g0600200	Os07t0600200-01	Os07g0631700	Os07t0631700-01	Os07g0654500	Os07t0654500-01					Os09g0449500	Os09t0449500-01									Os11g0545800	Os11t0545800-01
Os01g0278900	Os01t0278900-01							Os02g0778200	Os02t0778200-02	Os03g0114800	Os03t0114800-02	Os03g0137350	Os03t0137350-00	Os03g0804900	Os03t0804900-00	Os04g0600651	Os04t0600651-00			Os05g0451100	Os05t0451100-01	Os06g0220701	Os06t0220701-00	Os07g0600300	Os07t0600300-00	Os07g0631900	Os07t0631900-02	Os07g0654700	Os07t0654700-00					Os09g0449600	Os09t0449600-01									Os11g0546000	Os11t0546000-02
Os01g0278950	Os01t0278950-00							Os02g0778300	Os02t0778300-03	Os03g0114850	Os03t0114850-00	Os03g0137400	Os03t0137400-02	Os03g0805100	Os03t0805100-01	Os04g0600800	Os04t0600800-01			Os05g0451200	Os05t0451200-01	Os06g0220800	Os06t0220800-01	Os07g0600400	Os07t0600400-01	Os07g0631900	Os07t0631900-01	Os07g0654800	Os07t0654800-01					Os09g0449600	Os09t0449600-02									Os11g0546000	Os11t0546000-01
Os01g0278975	Os01t0278975-00							Os02g0778300	Os02t0778300-01	Os03g0114900	Os03t0114900-01	Os03g0137400	Os03t0137400-01	Os03g0805200	Os03t0805200-01	Os04g0600900	Os04t0600900-02			Os05g0451300	Os05t0451300-01	Os06g0220900	Os06t0220900-00	Os07g0600700	Os07t0600700-02	Os07g0631950	Os07t0631950-00	Os07g0654900	Os07t0654900-00					Os09g0449650	Os09t0449650-00									Os11g0546100	Os11t0546100-01
Os01g0279000	Os01t0279000-01							Os02g0778300	Os02t0778300-02	Os03g0114950	Os03t0114950-00	Os03g0137500	Os03t0137500-03	Os03g0805300	Os03t0805300-01	Os04g0600900	Os04t0600900-01			Os05g0451900	Os05t0451900-01	Os06g0221000	Os06t0221000-00	Os07g0600700	Os07t0600700-01	Os07g0632000	Os07t0632000-01	Os07g0655201	Os07t0655201-00					Os09g0449700	Os09t0449700-01									Os11g0546150	Os11t0546150-00
Os01g0279100	Os01t0279100-02							Os02g0778400	Os02t0778400-01	Os03g0115000	Os03t0115000-01	Os03g0137500	Os03t0137500-02	Os03g0805350	Os03t0805350-00	Os04g0601200	Os04t0601200-01					Os06g0221100	Os06t0221100-01	Os07g0601000	Os07t0601000-01	Os07g0632600	Os07t0632600-01	Os07g0655300	Os07t0655300-01					Os09g0449800	Os09t0449800-01									Os11g0546200	Os11t0546200-01
Os01g0279100	Os01t0279100-01							Os02g0778500	Os02t0778500-01	Os03g0115100	Os03t0115100-01	Os03g0137500	Os03t0137500-01	Os03g0805400	Os03t0805400-02	Os04g0601400	Os04t0601400-01					Os06g0221200	Os06t0221200-01	Os07g0601100	Os07t0601100-01	Os07g0632600	Os07t0632600-02	Os07g0655400	Os07t0655400-01					Os09g0450200	Os09t0450200-01									Os11g0546300	Os11t0546300-01
Os01g0279200	Os01t0279200-01							Os02g0778600	Os02t0778600-01	Os03g0115100	Os03t0115100-02	Os03g0137600	Os03t0137600-01	Os03g0805400	Os03t0805400-03	Os04g0601500	Os04t0601500-00					Os06g0221300	Os06t0221300-01	Os07g0601600	Os07t0601600-00			Os07g0655500	Os07t0655500-01					Os09g0450300	Os09t0450300-01									Os11g0546401	Os11t0546401-00
Os01g0279200	Os01t0279200-02							Os02g0778633	Os02t0778633-00	Os03g0115200	Os03t0115200-01	Os03g0137600	Os03t0137600-02	Os03g0805400	Os03t0805400-01	Os04g0601700	Os04t0601700-01					Os06g0222100	Os06t0222100-00	Os07g0601900	Os07t0601900-01			Os07g0655600	Os07t0655600-01					Os09g0450300	Os09t0450300-03									Os11g0546500	Os11t0546500-00
Os01g0279200	Os01t0279200-03							Os02g0778666	Os02t0778666-00	Os03g0115300	Os03t0115300-00	Os03g0137700	Os03t0137700-01	Os03g0805500	Os03t0805500-01	Os04g0601700	Os04t0601700-02					Os06g0222400	Os06t0222400-01	Os07g0602000	Os07t0602000-01			Os07g0655800	Os07t0655800-00					Os09g0450300	Os09t0450300-02									Os11g0546600	Os11t0546600-00
Os01g0279300	Os01t0279300-01							Os02g0778700	Os02t0778700-01	Os03g0115350	Os03t0115350-01	Os03g0137750	Os03t0137750-00	Os03g0805600	Os03t0805600-00	Os04g0601800	Os04t0601800-01					Os06g0222800	Os06t0222800-01	Os07g0602050	Os07t0602050-00			Os07g0655851	Os07t0655851-00					Os09g0450600	Os09t0450600-00									Os11g0546750	Os11t0546750-00
Os01g0279400	Os01t0279400-01							Os02g0778800	Os02t0778800-00	Os03g0115400	Os03t0115400-01	Os03g0137800	Os03t0137800-01	Os03g0805700	Os03t0805700-00	Os04g0602000	Os04t0602000-00					Os06g0222900	Os06t0222900-01	Os07g0602100	Os07t0602100-01			Os07g0655900	Os07t0655900-01					Os09g0450700	Os09t0450700-01									Os11g0546900	Os11t0546900-01
Os01g0279500	Os01t0279500-01							Os02g0778801	Os02t0778801-00	Os03g0115500	Os03t0115500-02	Os03g0138000	Os03t0138000-01	Os03g0805733	Os03t0805733-00	Os04g0602100	Os04t0602100-01					Os06g0223200	Os06t0223200-00	Os07g0602200	Os07t0602200-01			Os07g0655900	Os07t0655900-02					Os09g0451000	Os09t0451000-01									Os11g0547000	Os11t0547000-01
Os01g0279700	Os01t0279700-02							Os02g0778900	Os02t0778900-01	Os03g0115500	Os03t0115500-01	Os03g0138100	Os03t0138100-01	Os03g0805766	Os03t0805766-00	Os04g0602100	Os04t0602100-02					Os06g0223300	Os06t0223300-01	Os07g0602600	Os07t0602600-01			Os07g0656000	Os07t0656000-00					Os09g0451133	Os09t0451133-00									Os11g0547000	Os11t0547000-02
Os01g0279700	Os01t0279700-03							Os02g0779000	Os02t0779000-00	Os03g0115700	Os03t0115700-01	Os03g0138200	Os03t0138200-01	Os03g0805800	Os03t0805800-01	Os04g0602200	Os04t0602200-01					Os06g0223700	Os06t0223700-01	Os07g0602700	Os07t0602700-01			Os07g0656050	Os07t0656050-00					Os09g0451266	Os09t0451266-00									Os11g0547800	Os11t0547800-00
Os01g0279700	Os01t0279700-01							Os02g0779200	Os02t0779200-02	Os03g0115800	Os03t0115800-01	Os03g0138400	Os03t0138400-01	Os03g0805850	Os03t0805850-00	Os04g0602250	Os04t0602250-00					Os06g0223800	Os06t0223800-01	Os07g0602800	Os07t0602800-00			Os07g0656100	Os07t0656100-01					Os09g0451400	Os09t0451400-01									Os11g0548600	Os11t0548600-00
Os01g0279800	Os01t0279800-01							Os02g0779200	Os02t0779200-01	Os03g0115800	Os03t0115800-02	Os03g0138500	Os03t0138500-01	Os03g0805900	Os03t0805900-00	Os04g0602300	Os04t0602300-01					Os06g0223900	Os06t0223900-01	Os07g0602900	Os07t0602900-02			Os07g0656200	Os07t0656200-01					Os09g0451500	Os09t0451500-01									Os11g0549300	Os11t0549300-00
Os01g0279800	Os01t0279800-02							Os02g0779300	Os02t0779300-01	Os03g0116000	Os03t0116000-00	Os03g0138600	Os03t0138600-01	Os03g0806100	Os03t0806100-00	Os04g0602400	Os04t0602400-01					Os06g0224000	Os06t0224000-00	Os07g0602900	Os07t0602900-01			Os07g0656300	Os07t0656300-00					Os09g0451500	Os09t0451500-02									Os11g0549401	Os11t0549401-00
Os01g0279900	Os01t0279900-01							Os02g0779400	Os02t0779400-00	Os03g0116300	Os03t0116300-01	Os03g0138700	Os03t0138700-01	Os03g0806300	Os03t0806300-00	Os04g0602500	Os04t0602500-01					Os06g0224100	Os06t0224100-01	Os07g0603100	Os07t0603100-01			Os07g0656400	Os07t0656400-01					Os09g0451700	Os09t0451700-00									Os11g0549469	Os11t0549469-00
Os01g0280000	Os01t0280000-01							Os02g0779500	Os02t0779500-01	Os03g0116316	Os03t0116316-00	Os03g0138900	Os03t0138900-01	Os03g0806400	Os03t0806400-01	Os04g0602500	Os04t0602500-02					Os06g0224200	Os06t0224200-01	Os07g0603150	Os07t0603150-00			Os07g0656500	Os07t0656500-00					Os09g0451800	Os09t0451800-01									Os11g0549537	Os11t0549537-00
Os01g0280000	Os01t0280000-02							Os02g0779650	Os02t0779650-00	Os03g0116333	Os03t0116333-00	Os03g0139100	Os03t0139100-00	Os03g0806500	Os03t0806500-01	Os04g0602600	Os04t0602600-01					Os06g0224300	Os06t0224300-00	Os07g0603200	Os07t0603200-01			Os07g0656600	Os07t0656600-01					Os09g0452200	Os09t0452200-02									Os11g0549605	Os11t0549605-00
Os01g0280200	Os01t0280200-01							Os02g0779850	Os02t0779850-00	Os03g0116366	Os03t0116366-00	Os03g0139200	Os03t0139200-02	Os03g0806600	Os03t0806600-01	Os04g0602700	Os04t0602700-00					Os06g0224400	Os06t0224400-01	Os07g0603300	Os07t0603300-01			Os07g0656650	Os07t0656650-00					Os09g0452200	Os09t0452200-01									Os11g0549610	Os11t0549610-00
Os01g0280400	Os01t0280400-00							Os02g0779900	Os02t0779900-00	Os03g0116400	Os03t0116400-01	Os03g0139200	Os03t0139200-01	Os03g0806700	Os03t0806700-02	Os04g0602800	Os04t0602800-02					Os06g0224500	Os06t0224500-01	Os07g0603500	Os07t0603500-00			Os07g0656700	Os07t0656700-01					Os09g0452300	Os09t0452300-01									Os11g0549615	Os11t0549615-01
Os01g0280500	Os01t0280500-01							Os02g0780000	Os02t0780000-00	Os03g0116500	Os03t0116500-01	Os03g0139400	Os03t0139400-01	Os03g0806700	Os03t0806700-01	Os04g0602800	Os04t0602800-01					Os06g0224650	Os06t0224650-01	Os07g0603600	Os07t0603600-01			Os07g0656800	Os07t0656800-01					Os09g0452400	Os09t0452400-01									Os11g0549620	Os11t0549620-01
Os01g0280600	Os01t0280600-01							Os02g0780200	Os02t0780200-01	Os03g0116600	Os03t0116600-01	Os03g0139500	Os03t0139500-01	Os03g0806800	Os03t0806800-02	Os04g0602900	Os04t0602900-02					Os06g0224775	Os06t0224775-00	Os07g0603700	Os07t0603700-01			Os07g0656900	Os07t0656900-00															Os11g0549635	Os11t0549635-00
Os01g0281000	Os01t0281000-01							Os02g0780500	Os02t0780500-01	Os03g0116700	Os03t0116700-01	Os03g0139600	Os03t0139600-00	Os03g0806800	Os03t0806800-01	Os04g0602900	Os04t0602900-01					Os06g0224900	Os06t0224900-02	Os07g0603750	Os07t0603750-00			Os07g0657100	Os07t0657100-01															Os11g0549650	Os11t0549650-00
Os01g0281050	Os01t0281050-00							Os02g0780536	Os02t0780536-01	Os03g0116800	Os03t0116800-01	Os03g0140100	Os03t0140100-02	Os03g0806900	Os03t0806900-01	Os04g0603000	Os04t0603000-00					Os06g0224900	Os06t0224900-01	Os07g0603800	Os07t0603800-01			Os07g0657200	Os07t0657200-03															Os11g0549655	Os11t0549655-01
Os01g0281100	Os01t0281100-01							Os02g0780550	Os02t0780550-01	Os03g0116800	Os03t0116800-02	Os03g0140100	Os03t0140100-01	Os03g0807000	Os03t0807000-01	Os04g0603100	Os04t0603100-01					Os06g0225000	Os06t0225000-00	Os07g0603800	Os07t0603800-02			Os07g0657200	Os07t0657200-04															Os11g0549665	Os11t0549665-03
Os01g0281200	Os01t0281200-01							Os02g0780600	Os02t0780600-01	Os03g0116850	Os03t0116850-01	Os03g0140200	Os03t0140200-01	Os03g0807100	Os03t0807100-01	Os04g0603200	Os04t0603200-01					Os06g0225100	Os06t0225100-01					Os07g0657200	Os07t0657200-02															Os11g0549665	Os11t0549665-01
Os01g0281250	Os01t0281250-00							Os02g0780600	Os02t0780600-02	Os03g0116900	Os03t0116900-01	Os03g0140300	Os03t0140300-01	Os03g0807150	Os03t0807150-00	Os04g0603200	Os04t0603200-03					Os06g0225200	Os06t0225200-01					Os07g0657200	Os07t0657200-01															Os11g0549665	Os11t0549665-02
Os01g0281301	Os01t0281301-00							Os02g0780700	Os02t0780700-01	Os03g0116900	Os03t0116900-02	Os03g0140400	Os03t0140400-01	Os03g0807200	Os03t0807200-02	Os04g0603300	Os04t0603300-01					Os06g0225300	Os06t0225300-02					Os07g0657300	Os07t0657300-01															Os11g0549667	Os11t0549667-00
Os01g0281400	Os01t0281400-00							Os02g0780800	Os02t0780800-01	Os03g0117000	Os03t0117000-00	Os03g0140500	Os03t0140500-01	Os03g0807200	Os03t0807200-01	Os04g0603400	Os04t0603400-01					Os06g0225300	Os06t0225300-01					Os07g0657400	Os07t0657400-01															Os11g0549670	Os11t0549670-01
Os01g0281600	Os01t0281600-01							Os02g0781000	Os02t0781000-01	Os03g0117050	Os03t0117050-01	Os03g0140500	Os03t0140500-02	Os03g0807400	Os03t0807400-01	Os04g0603601	Os04t0603601-00					Os06g0225350	Os06t0225350-00					Os07g0657500	Os07t0657500-02															Os11g0549675	Os11t0549675-01
Os01g0282251	Os01t0282251-01							Os02g0781300	Os02t0781300-00	Os03g0117100	Os03t0117100-02	Os03g0140551	Os03t0140551-01	Os03g0807500	Os03t0807500-00	Os04g0603800	Os04t0603800-01					Os06g0225400	Os06t0225400-02					Os07g0657500	Os07t0657500-01															Os11g0549680	Os11t0549680-01
Os01g0282800	Os01t0282800-02							Os02g0781350	Os02t0781350-00	Os03g0117100	Os03t0117100-01	Os03g0140650	Os03t0140650-00	Os03g0807600	Os03t0807600-00	Os04g0603900	Os04t0603900-01					Os06g0225400	Os06t0225400-01					Os07g0657600	Os07t0657600-01															Os11g0549686	Os11t0549686-00
Os01g0282866	Os01t0282866-00							Os02g0781400	Os02t0781400-03	Os03g0117200	Os03t0117200-01	Os03g0140700	Os03t0140700-01	Os03g0807700	Os03t0807700-02	Os04g0604000	Os04t0604000-01					Os06g0225600	Os06t0225600-01					Os07g0657900	Os07t0657900-02															Os11g0549690	Os11t0549690-01
Os01g0283000	Os01t0283000-02							Os02g0781400	Os02t0781400-02	Os03g0117300	Os03t0117300-01	Os03g0140900	Os03t0140900-00	Os03g0807700	Os03t0807700-01	Os04g0604000	Os04t0604000-02					Os06g0225800	Os06t0225800-01					Os07g0657900	Os07t0657900-01															Os11g0549695	Os11t0549695-01
Os01g0283000	Os01t0283000-01							Os02g0781600	Os02t0781600-00	Os03g0117432	Os03t0117432-00	Os03g0141000	Os03t0141000-01	Os03g0807800	Os03t0807800-01	Os04g0604200	Os04t0604200-01					Os06g0225900	Os06t0225900-01					Os07g0657950	Os07t0657950-00															Os11g0549700	Os11t0549700-01
Os01g0283100	Os01t0283100-02							Os02g0781700	Os02t0781700-02	Os03g0117800	Os03t0117800-01	Os03g0141100	Os03t0141100-01	Os03g0807900	Os03t0807900-01	Os04g0604250	Os04t0604250-01					Os06g0226000	Os06t0226000-01					Os07g0658000	Os07t0658000-01															Os11g0549900	Os11t0549900-01
Os01g0283100	Os01t0283100-01							Os02g0781700	Os02t0781700-01	Os03g0117900	Os03t0117900-01	Os03g0141200	Os03t0141200-01	Os03g0807900	Os03t0807900-02	Os04g0604251	Os04t0604251-00					Os06g0226000	Os06t0226000-02					Os07g0658100	Os07t0658100-01															Os11g0550100	Os11t0550100-01
Os01g0283300	Os01t0283300-02							Os02g0781800	Os02t0781800-01	Os03g0118100	Os03t0118100-01	Os03g0141700	Os03t0141700-01	Os03g0808000	Os03t0808000-00	Os04g0604300	Os04t0604300-01					Os06g0226050	Os06t0226050-00					Os07g0658200	Os07t0658200-02															Os11g0550300	Os11t0550300-01
Os01g0283300	Os01t0283300-01							Os02g0781800	Os02t0781800-02	Os03g0118200	Os03t0118200-02	Os03g0141800	Os03t0141800-00	Os03g0808100	Os03t0808100-01	Os04g0604500	Os04t0604500-00					Os06g0226083	Os06t0226083-00					Os07g0658200	Os07t0658200-01															Os11g0550500	Os11t0550500-01
Os01g0283400	Os01t0283400-01							Os02g0781850	Os02t0781850-00	Os03g0118200	Os03t0118200-01	Os03g0142200	Os03t0142200-01	Os03g0808100	Os03t0808100-03	Os04g0604600	Os04t0604600-01					Os06g0226100	Os06t0226100-00					Os07g0658300	Os07t0658300-02															Os11g0550800	Os11t0550800-01
Os01g0283500	Os01t0283500-01							Os02g0781900	Os02t0781900-00	Os03g0118400	Os03t0118400-01	Os03g0142500	Os03t0142500-01	Os03g0808100	Os03t0808100-02	Os04g0604800	Os04t0604800-00					Os06g0226500	Os06t0226500-01					Os07g0658300	Os07t0658300-01															Os11g0550900	Os11t0550900-01
Os01g0283500	Os01t0283500-02							Os02g0781966	Os02t0781966-00	Os03g0118400	Os03t0118400-02	Os03g0142600	Os03t0142600-00	Os03g0808150	Os03t0808150-00	Os04g0604900	Os04t0604900-01					Os06g0226600	Os06t0226600-02					Os07g0658300	Os07t0658300-03															Os11g0551350	Os11t0551350-01
Os01g0283600	Os01t0283600-00							Os02g0782100	Os02t0782100-01	Os03g0118400	Os03t0118400-03	Os03g0142666	Os03t0142666-00	Os03g0808175	Os03t0808175-00	Os04g0605000	Os04t0605000-00					Os06g0226600	Os06t0226600-01					Os07g0658400	Os07t0658400-02															Os11g0551800	Os11t0551800-02
Os01g0283700	Os01t0283700-01							Os02g0782200	Os02t0782200-03	Os03g0118425	Os03t0118425-00	Os03g0142800	Os03t0142800-01	Os03g0808200	Os03t0808200-00	Os04g0605100	Os04t0605100-01					Os06g0226700	Os06t0226700-01					Os07g0658500	Os07t0658500-00															Os11g0551900	Os11t0551900-01
Os01g0284300	Os01t0284300-00							Os02g0782200	Os02t0782200-01	Os03g0118450	Os03t0118450-00	Os03g0142800	Os03t0142800-02	Os03g0808300	Os03t0808300-01	Os04g0605200	Os04t0605200-01					Os06g0226950	Os06t0226950-01					Os07g0658550	Os07t0658550-00															Os11g0552000	Os11t0552000-01
Os01g0284500	Os01t0284500-01							Os02g0782200	Os02t0782200-02	Os03g0118500	Os03t0118500-01	Os03g0142900	Os03t0142900-01	Os03g0808350	Os03t0808350-00	Os04g0605300	Os04t0605300-02					Os06g0227200	Os06t0227200-02					Os07g0658600	Os07t0658600-00															Os11g0552100	Os11t0552100-01
Os01g0284700	Os01t0284700-01							Os02g0782300	Os02t0782300-01	Os03g0118600	Os03t0118600-02	Os03g0143000	Os03t0143000-01	Os03g0808400	Os03t0808400-00	Os04g0605300	Os04t0605300-01					Os06g0227200	Os06t0227200-01					Os07g0658700	Os07t0658700-01															Os11g0552100	Os11t0552100-02
Os01g0284900	Os01t0284900-01							Os02g0782300	Os02t0782300-02	Os03g0118600	Os03t0118600-01	Os03g0143100	Os03t0143100-00	Os03g0808500	Os03t0808500-00	Os04g0605500	Os04t0605500-02					Os06g0227200	Os06t0227200-03					Os07g0659100	Os07t0659100-01															Os11g0552500	Os11t0552500-00
Os01g0285200	Os01t0285200-01							Os02g0782366	Os02t0782366-00	Os03g0118700	Os03t0118700-00	Os03g0143150	Os03t0143150-00	Os03g0808600	Os03t0808600-01	Os04g0605500	Os04t0605500-01					Os06g0227250	Os06t0227250-00					Os07g0659300	Os07t0659300-01															Os11g0552600	Os11t0552600-01
Os01g0285300	Os01t0285300-01							Os02g0782500	Os02t0782500-01	Os03g0118800	Os03t0118800-01	Os03g0143200	Os03t0143200-01	Os03g0808750	Os03t0808750-00	Os04g0605500	Os04t0605500-03					Os06g0227300	Os06t0227300-01					Os07g0659400	Os07t0659400-00															Os11g0553500	Os11t0553500-00
Os01g0286000	Os01t0286000-01							Os02g0782500	Os02t0782500-02	Os03g0118900	Os03t0118900-01	Os03g0143300	Os03t0143300-01	Os03g0808900	Os03t0808900-01	Os04g0605900	Os04t0605900-01					Os06g0227500	Os06t0227500-00					Os07g0659500	Os07t0659500-01															Os11g0553666	Os11t0553666-00
Os01g0286100	Os01t0286100-01							Os02g0782550	Os02t0782550-00	Os03g0119000	Os03t0119000-01	Os03g0143400	Os03t0143400-01	Os03g0808950	Os03t0808950-00	Os04g0605925	Os04t0605925-00					Os06g0228200	Os06t0228200-03					Os07g0659600	Os07t0659600-00															Os11g0553832	Os11t0553832-00
Os01g0286200	Os01t0286200-01							Os02g0782600	Os02t0782600-02	Os03g0119100	Os03t0119100-01	Os03g0143466	Os03t0143466-00	Os03g0809000	Os03t0809000-01	Os04g0606000	Os04t0606000-01					Os06g0228200	Os06t0228200-01					Os07g0659700	Os07t0659700-01															Os11g0554000	Os11t0554000-01
Os01g0286500	Os01t0286500-00							Os02g0782600	Os02t0782600-01	Os03g0119300	Os03t0119300-01	Os03g0143532	Os03t0143532-00	Os03g0809100	Os03t0809100-01	Os04g0606200	Os04t0606200-01					Os06g0228350	Os06t0228350-01					Os07g0659800	Os07t0659800-01															Os11g0554200	Os11t0554200-01
Os01g0286550	Os01t0286550-00							Os02g0782700	Os02t0782700-01	Os03g0119400	Os03t0119400-00	Os03g0143600	Os03t0143600-01	Os03g0809150	Os03t0809150-00	Os04g0606400	Os04t0606400-01											Os07g0659900	Os07t0659900-01															Os11g0555300	Os11t0555300-00
Os01g0286600	Os01t0286600-01							Os02g0782700	Os02t0782700-02	Os03g0119500	Os03t0119500-01	Os03g0143700	Os03t0143700-01	Os03g0809200	Os03t0809200-01	Os04g0606400	Os04t0606400-02											Os07g0660000	Os07t0660000-00															Os11g0555600	Os11t0555600-01
Os01g0286900	Os01t0286900-01							Os02g0782800	Os02t0782800-01	Os03g0119600	Os03t0119600-01	Os03g0143700	Os03t0143700-02	Os03g0809300	Os03t0809300-01	Os04g0606425	Os04t0606425-00											Os07g0660100	Os07t0660100-01															Os11g0555866	Os11t0555866-00
Os01g0287400	Os01t0287400-01							Os02g0782900	Os02t0782900-01	Os03g0119700	Os03t0119700-02	Os03g0143800	Os03t0143800-01	Os03g0809400	Os03t0809400-00	Os04g0606450	Os04t0606450-01											Os07g0660200	Os07t0660200-02															Os11g0556132	Os11t0556132-00
Os01g0287600	Os01t0287600-01							Os02g0783000	Os02t0783000-01	Os03g0119700	Os03t0119700-01	Os03g0143900	Os03t0143900-00	Os03g0809700	Os03t0809700-01	Os04g0606500	Os04t0606500-01											Os07g0660200	Os07t0660200-01															Os11g0556400	Os11t0556400-00
Os01g0287700	Os01t0287700-01							Os02g0783050	Os02t0783050-00	Os03g0119800	Os03t0119800-01	Os03g0144000	Os03t0144000-01	Os03g0809700	Os03t0809700-02	Os04g0606601	Os04t0606601-00											Os07g0660400	Os07t0660400-01															Os11g0556433	Os11t0556433-00
Os01g0287900	Os01t0287900-00							Os02g0783100	Os02t0783100-01	Os03g0119900	Os03t0119900-01	Os03g0144000	Os03t0144000-02	Os03g0809800	Os03t0809800-01	Os04g0606700	Os04t0606700-01											Os07g0660433	Os07t0660433-00															Os11g0556466	Os11t0556466-00
Os01g0288200	Os01t0288200-01							Os02g0783100	Os02t0783100-02	Os03g0119966	Os03t0119966-01	Os03g0144100	Os03t0144100-00	Os03g0809900	Os03t0809900-01	Os04g0606800	Os04t0606800-01											Os07g0660466	Os07t0660466-00															Os11g0556733	Os11t0556733-00
Os01g0288700	Os01t0288700-01							Os02g0783625	Os02t0783625-00	Os03g0120000	Os03t0120000-01	Os03g0144150	Os03t0144150-00	Os03g0810100	Os03t0810100-01													Os07g0660500	Os07t0660500-00															Os11g0557000	Os11t0557000-01
Os01g0288800	Os01t0288800-01							Os02g0783650	Os02t0783650-01	Os03g0120100	Os03t0120100-01	Os03g0144200	Os03t0144200-01	Os03g0810300	Os03t0810300-01													Os07g0660700	Os07t0660700-01															Os11g0557300	Os11t0557300-01
Os01g0289100	Os01t0289100-00							Os02g0783700	Os02t0783700-01	Os03g0120200	Os03t0120200-01	Os03g0144300	Os03t0144300-01															Os07g0661000	Os07t0661000-01															Os11g0557400	Os11t0557400-01
Os01g0289600	Os01t0289600-00							Os02g0784100	Os02t0784100-00	Os03g0120200	Os03t0120200-03	Os03g0144500	Os03t0144500-01															Os07g0661100	Os07t0661100-01															Os11g0557500	Os11t0557500-00
Os01g0289732	Os01t0289732-01							Os02g0784400	Os02t0784400-00	Os03g0120200	Os03t0120200-02	Os03g0144700	Os03t0144700-00															Os07g0661201	Os07t0661201-00															Os11g0557600	Os11t0557600-00
Os01g0289750	Os01t0289750-00							Os02g0784700	Os02t0784700-00			Os03g0144800	Os03t0144800-01															Os07g0661300	Os07t0661300-01															Os11g0557700	Os11t0557700-02
Os01g0289900	Os01t0289900-00							Os02g0784801	Os02t0784801-00			Os03g0144951	Os03t0144951-00															Os07g0661400	Os07t0661400-01															Os11g0557700	Os11t0557700-01
Os01g0289950	Os01t0289950-01							Os02g0784900	Os02t0784900-01			Os03g0145050	Os03t0145050-01																															Os11g0557800	Os11t0557800-01
Os01g0290000	Os01t0290000-04							Os02g0785000	Os02t0785000-01			Os03g0145102	Os03t0145102-00																															Os11g0557900	Os11t0557900-01
Os01g0290000	Os01t0290000-02							Os02g0785200	Os02t0785200-00			Os03g0145150	Os03t0145150-00																															Os11g0558100	Os11t0558100-00
Os01g0290000	Os01t0290000-01							Os02g0785600	Os02t0785600-00			Os03g0145200	Os03t0145200-01																															Os11g0558200	Os11t0558200-01
Os01g0290000	Os01t0290000-03							Os02g0785700	Os02t0785700-00			Os03g0145300	Os03t0145300-01																															Os11g0558300	Os11t0558300-01
Os01g0290100	Os01t0290100-01							Os02g0785800	Os02t0785800-01			Os03g0145500	Os03t0145500-01																															Os11g0558350	Os11t0558350-01
Os01g0290600	Os01t0290600-00							Os02g0785800	Os02t0785800-02			Os03g0145600	Os03t0145600-01																															Os11g0558400	Os11t0558400-00
Os01g0290650	Os01t0290650-00							Os02g0785900	Os02t0785900-00			Os03g0145700	Os03t0145700-02																															Os11g0558500	Os11t0558500-01
Os01g0290700	Os01t0290700-01							Os02g0786000	Os02t0786000-01			Os03g0145700	Os03t0145700-01																															Os11g0558500	Os11t0558500-02
Os01g0290800	Os01t0290800-01							Os02g0786200	Os02t0786200-01			Os03g0145751	Os03t0145751-00																															Os11g0558566	Os11t0558566-00
Os01g0290901	Os01t0290901-00							Os02g0786400	Os02t0786400-00			Os03g0145775	Os03t0145775-01																															Os11g0558900	Os11t0558900-01
								Os02g0786450	Os02t0786450-00			Os03g0145800	Os03t0145800-02																															Os11g0559200	Os11t0559200-00
								Os02g0786500	Os02t0786500-01			Os03g0145800	Os03t0145800-01																															Os11g0559366	Os11t0559366-00
								Os02g0786900	Os02t0786900-01			Os03g0145900	Os03t0145900-01																															Os11g0559533	Os11t0559533-01
								Os02g0787000	Os02t0787000-00			Os03g0145950	Os03t0145950-00																															Os11g0559600	Os11t0559600-01
								Os02g0787100	Os02t0787100-01			Os03g0146000	Os03t0146000-01																															Os11g0560033	Os11t0560033-00
								Os02g0787200	Os02t0787200-01			Os03g0146100	Os03t0146100-05																															Os11g0560366	Os11t0560366-00
								Os02g0787250	Os02t0787250-01			Os03g0146100	Os03t0146100-03																															Os11g0560900	Os11t0560900-00
								Os02g0787300	Os02t0787300-01			Os03g0146100	Os03t0146100-01																															Os11g0561100	Os11t0561100-00
												Os03g0146200	Os03t0146200-01																															Os11g0562100	Os11t0562100-02
												Os03g0146300	Os03t0146300-01																															Os11g0562100	Os11t0562100-01
												Os03g0146400	Os03t0146400-02																															Os11g0562266	Os11t0562266-00
												Os03g0146400	Os03t0146400-01
												Os03g0146500	Os03t0146500-01
												Os03g0146500	Os03t0146500-02
												Os03g0146600	Os03t0146600-01
												Os03g0146800	Os03t0146800-01
												Os03g0146900	Os03t0146900-00
												Os03g0147001	Os03t0147001-00
												Os03g0147150	Os03t0147150-00
												Os03g0147400	Os03t0147400-02
												Os03g0147400	Os03t0147400-01
												Os03g0147550	Os03t0147550-00
												Os03g0147700	Os03t0147700-02
												Os03g0147700	Os03t0147700-01
												Os03g0147900	Os03t0147900-01
												Os03g0148000	Os03t0148000-01
												Os03g0148300	Os03t0148300-00
												Os03g0148400	Os03t0148400-01
												Os03g0148700	Os03t0148700-01
												Os03g0148700	Os03t0148700-02
												Os03g0148800	Os03t0148800-01
												Os03g0148950	Os03t0148950-00
												Os03g0149000	Os03t0149000-01
												Os03g0149050	Os03t0149050-00
												Os03g0149100	Os03t0149100-01
												Os03g0149200	Os03t0149200-01
												Os03g0149300	Os03t0149300-01
												Os03g0149400	Os03t0149400-01
												Os03g0149700	Os03t0149700-00
												Os03g0149800	Os03t0149800-01
												Os03g0150200	Os03t0150200-00
												Os03g0150500	Os03t0150500-01
												Os03g0150550	Os03t0150550-00
												Os03g0150600	Os03t0150600-01
												Os03g0150600	Os03t0150600-02
												Os03g0150700	Os03t0150700-00
												Os03g0150800	Os03t0150800-01
												Os03g0150901	Os03t0150901-00
												Os03g0151000	Os03t0151000-00
												Os03g0151100	Os03t0151100-01
												Os03g0151201	Os03t0151201-01
												Os03g0151300	Os03t0151300-01
												Os03g0151400	Os03t0151400-01
												Os03g0151500	Os03t0151500-01
												Os03g0151600	Os03t0151600-02
												Os03g0151600	Os03t0151600-01
												Os03g0151700	Os03t0151700-01
												Os03g0151700	Os03t0151700-02
												Os03g0151800	Os03t0151800-03
												Os03g0151800	Os03t0151800-02
												Os03g0151850	Os03t0151850-00
												Os03g0151900	Os03t0151900-01
												Os03g0151900	Os03t0151900-02
												Os03g0152000	Os03t0152000-01
												Os03g0152100	Os03t0152100-01
												Os03g0152200	Os03t0152200-00
												Os03g0152300	Os03t0152300-01
												Os03g0152400	Os03t0152400-01
												Os03g0152500	Os03t0152500-00
												Os03g0152600	Os03t0152600-01
												Os03g0152700	Os03t0152700-01
												Os03g0152800	Os03t0152800-01
												Os03g0152800	Os03t0152800-02
												Os03g0152800	Os03t0152800-03
												Os03g0152900	Os03t0152900-01
												Os03g0152950	Os03t0152950-00
												Os03g0153000	Os03t0153000-00
												Os03g0153100	Os03t0153100-00
												Os03g0153400	Os03t0153400-01
												Os03g0153500	Os03t0153500-00
												Os03g0153900	Os03t0153900-01
												Os03g0154000	Os03t0154000-01
												Os03g0154100	Os03t0154100-01
												Os03g0154300	Os03t0154300-01
												Os03g0154700	Os03t0154700-01
												Os03g0154750	Os03t0154750-00
												Os03g0155000	Os03t0155000-00
												Os03g0155300	Os03t0155300-00
												Os03g0155400	Os03t0155400-00
												Os03g0155500	Os03t0155500-00
												Os03g0155566	Os03t0155566-00
												Os03g0155632	Os03t0155632-00
												Os03g0155700	Os03t0155700-00
												Os03g0155900	Os03t0155900-01
												Os03g0155933	Os03t0155933-00
												Os03g0155966	Os03t0155966-00
												Os03g0156000	Os03t0156000-00
												Os03g0156100	Os03t0156100-00
												Os03g0156200	Os03t0156200-00
												Os03g0156300	Os03t0156300-00
												Os03g0156366	Os03t0156366-00
												Os03g0156432	Os03t0156432-00
												Os03g0156500	Os03t0156500-01
												Os03g0156600	Os03t0156600-01
												Os03g0156700	Os03t0156700-01
												Os03g0157000	Os03t0157000-00
												Os03g0157300	Os03t0157300-01
												Os03g0157300	Os03t0157300-02
												Os03g0157400	Os03t0157400-02
												Os03g0157400	Os03t0157400-01
												Os03g0157450	Os03t0157450-00
												Os03g0157500	Os03t0157500-01
												Os03g0157600	Os03t0157600-00
												Os03g0157700	Os03t0157700-01
												Os03g0157700	Os03t0157700-02
												Os03g0157800	Os03t0157800-03
												Os03g0157800	Os03t0157800-01
												Os03g0157800	Os03t0157800-02
												Os03g0157900	Os03t0157900-01
												Os03g0158000	Os03t0158000-01
												Os03g0158200	Os03t0158200-01
												Os03g0158250	Os03t0158250-00
												Os03g0158300	Os03t0158300-01
