# Supplementary material for: Genome-Wide Expression Analysis of Root Tips in Contrasting Rice Genotypes Revealed Novel Candidate Genes for Water Stress Adaptation
Source: Front Plant Sci. 2022 Feb 21;13:792079. doi: 10.3389/fpls.2022.792079 (PMC8899714; doi:10.3389/fpls.2022.792079)
Supplement: Supplementary file 1 [file Data_Sheet_1.zip › Supplementary Material/Supplementary Table S14.XLSX]

## Sheet: Zone1
			Azucena × IR64 Pop.							Azucena × Other Rice Genotypes Pop.
GeneID	GeneName		M-QTL	M-QTL Position (CM)	CI(M-QTL)	Gene Number	Trait	Marker Interval		M-QTL	M-QTL Position (CM)	CI(M-QTL)	Gene Number	Trait	Marker Interval
Os01g0243800			M-QTL1.1	43.76	41.455-46.065	181	RN	S11941A-RM8091	-	M-QTL1.1	37.76	41.455-46.059	197	RN	S11941A-RM8091
Os01g0246400	OsELIP		M-QTL1.1	43.76	41.455-46.065	181	RN	S11941A-RM8091	-	M-QTL1.1	37.76	41.455-46.059	197	RN	S11941A-RM8091
Os01g0247900			M-QTL1.1	43.76	41.455-46.065	181	RN	S11941A-RM8091	-	M-QTL1.1	37.76	41.455-46.059	197	RN	S11941A-RM8091
Os01g0249700			M-QTL1.1	43.76	41.455-46.065	181	RN	S11941A-RM8092	-	M-QTL1.1	37.76	41.455-46.059	197	RN	S11941A-RM8091
Os01g0250600			M-QTL1.1	43.76	41.455-46.065	181	RN	S11941A-RM8091	-	M-QTL1.1	37.76	41.455-46.059	197	RN	S11941A-RM8091
Os01g0253800			M-QTL1.1	43.76	41.455-46.065	181	RN	S11941A-RM8090	-	M-QTL1.1	37.76	41.455-46.059	197	RN	S11941A-RM8091
Os01g0254000	OsARL1d		M-QTL1.1	43.76	41.455-46.065	181	RN	S11941A-RM8089	-	M-QTL1.1	37.76	41.455-46.059	197	RN	S11941A-RM8091
Os01g0255000			M-QTL1.1	43.76	41.455-46.065	181	RN	S11941A-RM8088	-	M-QTL1.1	37.76	41.455-46.059	197	RN	S11941A-RM8091
Os01g0257100	OsRALF5		M-QTL1.1	43.76	41.455-46.065	181	RN	S11941A-RM8087	-	M-QTL1.1	37.76	41.455-46.059	197	RN	S11941A-RM8091
Os01g0257300	OsRAA1		M-QTL1.1	43.76	41.455-46.065	181	RN	S11941A-RM8086	-	M-QTL1.1	37.76	41.455-46.059	197	RN	S11941A-RM8091
Os01g0259900	SAD1L		M-QTL1.1	43.76	41.455-46.065	181	RN	S11941A-RM8085	-	M-QTL1.1	37.76	41.455-46.059	197	RN	S11941A-RM8091
Os01g0259966			M-QTL1.1	43.76	41.455-46.065	181	RN	S11941A-RM8084	-	M-QTL1.1	37.76	41.455-46.059	197	RN	S11941A-RM8091
Os01g0260100			M-QTL1.1	43.76	41.455-46.065	181	RN	S11941A-RM8084	-	M-QTL1.1	37.76	41.455-46.059	197	RN	S11941A-RM8091
Os01g0261100	OsRFP		M-QTL1.1	43.76	41.455-46.065	181	RN	S11941A-RM8084	-	M-QTL1.1	37.76	41.455-46.059	197	RN	S11941A-RM8091
Os02g0549200	OsRLCK73		M-QTL2.2	83.38	80.955-85.805	236	RSR, RTHK	E3634S-C796A	-	M-QTL2.1	83.38	80.955-85.805	119	RL, DRR, RN	C796A-E3634S
Os02g0549600	OsRPS10a		M-QTL2.2	83.38	80.955-85.805	236	RSR, RTHK	E3634S-C796A	-	M-QTL2.1	83.38	80.955-85.805	119	RL, DRR, RN	C796A-E3634S
Os02g0551900			M-QTL2.2	83.38	80.955-85.805	236	RSR, RTHK	E3634S-C796A	-	M-QTL2.1	83.38	80.955-85.805	119	RL, DRR, RN	C796A-E3634S
Os02g0554200			M-QTL2.2	83.38	80.955-85.805	236	RSR, RTHK	E3634S-C796A	-	M-QTL2.1	83.38	80.955-85.805	119	RL, DRR, RN	C796A-E3634S
Os02g0555700	OsDjC19		M-QTL2.2	83.38	80.955-85.805	236	RSR, RTHK	E3634S-C796A	-	M-QTL2.1	83.38	80.955-85.805	119	RL, DRR, RN	C796A-E3634S
Os02g0556700			M-QTL2.2	83.38	80.955-85.805	236	RSR, RTHK	E3634S-C796A	-	M-QTL2.1	83.38	80.955-85.805	119	RL, DRR, RN	C796A-E3634S
Os02g0562300			M-QTL2.2	83.38	80.955-85.805	236	RSR, RTHK	E3634S-C796A	-	M-QTL2.1	83.38	80.955-85.805	119	RL, DRR, RN	C796A-E3634S
Os03g0145500			M-QTL3.1	6	2.45-14.45	189	RSR, DRR, RDW. RV	RM1332-RZ329	-	M-QTL3-2	10.34	6-14.62	300	RL, RN	RM4853-RM5628
Os03g0146000	OsRab18B2		M-QTL3.1	6	2.45-14.45	189	RSR, DRR, RDW. RV	RM1332-RZ329	-	M-QTL3-2	10.34	6-14.62	300	RL, RN	RM4853-RM5628
Os03g0146600			M-QTL3.1	6	2.45-14.45	189	RSR, DRR, RDW. RV	RM1332-RZ329	-	M-QTL3-2	10.34	6-14.62	300	RL, RN	RM4853-RM5628
Os03g0147001			M-QTL3.1	6	2.45-14.45	189	RSR, DRR, RDW. RV	RM1332-RZ329	-	M-QTL3-2	10.34	6-14.62	300	RL, RN	RM4853-RM5628
Os03g0148400			M-QTL3.1	6	2.45-14.45	189	RSR, DRR, RDW. RV	RM1332-RZ329	-	M-QTL3-2	10.34	6-14.62	300	RL, RN	RM4853-RM5628
Os03g0148800			M-QTL3.1	6	2.45-14.45	189	RSR, DRR, RDW. RV	RM1332-RZ329	-	M-QTL3-2	10.34	6-14.62	300	RL, RN	RM4853-RM5628
Os03g0149400			M-QTL3.1	6	2.45-14.45	189	RSR, DRR, RDW. RV	RM1332-RZ329	-	M-QTL3-2	10.34	6-14.62	300	RL, RN	RM4853-RM5628
Os03g0150600	OsPT1		M-QTL3.1	6	2.45-14.45	189	RSR, DRR, RDW. RV	RM1332-RZ329	-	M-QTL3-2	10.34	6-14.62	300	RL, RN	RM4853-RM5628
Os03g0151700	OsWD40-63		M-QTL3.1	6	2.45-14.45	189	RSR, DRR, RDW. RV	RM1332-RZ329	-	M-QTL3-2	10.34	6-14.62	300	RL, RN	RM4853-RM5628
Os03g0152000	OsHMP18		M-QTL3.1	6	2.45-14.45	189	RSR, DRR, RDW. RV	RM1332-RZ329	-	M-QTL3-2	10.34	6-14.62	300	RL, RN	RM4853-RM5628
Os03g0152900			M-QTL3.1	6	2.45-14.45	189	RSR, DRR, RDW. RV	RM1332-RZ329	-	M-QTL3-2	10.34	6-14.62	300	RL, RN	RM4853-RM5628
Os03g0154100			M-QTL3.1	6	2.45-14.45	189	RSR, DRR, RDW. RV	RM1332-RZ329	-	M-QTL3-2	10.34	6-14.62	300	RL, RN	RM4853-RM5628
Os03g0154750			M-QTL3.1	6	2.45-14.45	189	RSR, DRR, RDW. RV	RM1332-RZ329	-	M-QTL3-2	10.34	6-14.62	300	RL, RN	RM4853-RM5628
Os03g0156600	OsHMP19		M-QTL3.1	6	2.45-14.45	189	RSR, DRR, RDW. RV	RM1332-RZ329	-	M-QTL3-2	10.34	6-14.62	300	RL, RN	RM4853-RM5628
Os03g0157300	OsMCA1		M-QTL3.1	6	2.45-14.45	189	RSR, DRR, RDW. RV	RM1332-RZ329	-	M-QTL3-2	10.34	6-14.62	300	RL, RN	RM4853-RM5628
Os03g0157500			M-QTL3.1	6	2.45-14.45	189	RSR, DRR, RDW. RV	RM1332-RZ329	-	M-QTL3-2	10.34	6-14.62	300	RL, RN	RM4853-RM5628
Os03g0157800			M-QTL3.1	6	2.45-14.45	189	RSR, DRR, RDW. RV	RM1332-RZ329	-	M-QTL3-2	10.34	6-14.62	300	RL, RN	RM4853-RM5628
Os03g0158250			M-QTL3.1	6	2.45-14.45	189	RSR, DRR, RDW. RV	RM1332-RZ329	-	M-QTL3-2	10.34	6-14.62	300	RL, RN	RM4853-RM5628
Os04g0107900	OsHSP90		M-QTL4.1	7.3	4.705-9.895	195	RDW	E20565S-Y3635R	-	M-QTL4.1	7.3	4.705-9.895	195	RDW	E20565S-Y3635R
Os04g0108101			M-QTL4.1	7.3	4.705-9.895	195	RDW	E20565S-Y3635R	-	M-QTL4.1	7.3	4.705-9.895	195	RDW	E20565S-Y3635R
Os04g0108300			M-QTL4.1	7.3	4.705-9.895	195	RDW	E20565S-Y3635R	-	M-QTL4.1	7.3	4.705-9.895	195	RDW	E20565S-Y3635R
Os04g0110100			M-QTL4.1	7.3	4.705-9.895	195	RDW	E20565S-Y3635R	-	M-QTL4.1	7.3	4.705-9.895	195	RDW	E20565S-Y3635R
Os04g0111500	OsEXO70FX13		M-QTL4.1	7.3	4.705-9.895	195	RDW	E20565S-Y3635R	-	M-QTL4.1	7.3	4.705-9.895	195	RDW	E20565S-Y3635R
Os04g0111900	PIC22		M-QTL4.1	7.3	4.705-9.895	195	RDW	E20565S-Y3635R	-	M-QTL4.1	7.3	4.705-9.895	195	RDW	E20565S-Y3635R
Os04g0112100			M-QTL4.1	7.3	4.705-9.895	195	RDW	E20565S-Y3635R	-	M-QTL4.1	7.3	4.705-9.895	195	RDW	E20565S-Y3635R
Os04g0113000	OsFbox179		M-QTL4.1	7.3	4.705-9.895	195	RDW	E20565S-Y3635R	-	M-QTL4.1	7.3	4.705-9.895	195	RDW	E20565S-Y3635R
Os04g0115200			M-QTL4.1	7.3	4.705-9.895	195	RDW	E20565S-Y3635R	-	M-QTL4.1	7.3	4.705-9.895	195	RDW	E20565S-Y3635R
Os04g0117900	OsAMI1/2		M-QTL4.1	7.3	4.705-9.895	195	RDW	E20565S-Y3635R	-	M-QTL4.1	7.3	4.705-9.895	195	RDW	E20565S-Y3635R
Os04g0128300			M-QTL4.1	7.3	4.705-9.895	195	RDW	E20565S-Y3635R	-	M-QTL4.1	7.3	4.705-9.895	195	RDW	E20565S-Y3635R
Os04g0129500			M-QTL4.1	7.3	4.705-9.895	195	RDW	E20565S-Y3635R	-	M-QTL4.1	7.3	4.705-9.895	195	RDW	E20565S-Y3635R
Os04g0131850			M-QTL4.1	7.3	4.705-9.895	195	RDW	E20565S-Y3635R	-	M-QTL4.1	7.3	4.705-9.895	195	RDW	E20565S-Y3635R
Os04g0136700	OsCBSX5		M-QTL4.1	7.3	4.705-9.895	195	RDW	E20565S-Y3635R	-	M-QTL4.1	7.3	4.705-9.895	195	RDW	E20565S-Y3635R
Os04g0137201	OsPLL4		M-QTL4.1	7.3	4.705-9.895	195	RDW	E20565S-Y3635R	-	M-QTL4.1	7.3	4.705-9.895	195	RDW	E20565S-Y3635R
Os04g0140666			M-QTL4.1	7.3	4.705-9.895	195	RDW	E20565S-Y3635R	-	M-QTL4.1	7.3	4.705-9.895	195	RDW	E20565S-Y3635R
Os04g0142400			M-QTL4.1	7.3	4.705-9.895	195	RDW	E20565S-Y3635R	-	M-QTL4.1	7.3	4.705-9.895	195	RDW	E20565S-Y3635R
Os04g0142850			M-QTL4.1	7.3	4.705-9.895	195	RDW	E20565S-Y3635R	-	M-QTL4.1	7.3	4.705-9.895	195	RDW	E20565S-Y3635R
Os07g0582800			M-QTL7.2	87.9	81.54-94.25	327	RN	RM5623-RM473A	-	M-QTL7.1	83.3	81.26-85.33	155	DRR	RM5508-B2F2
Os07g0583200			M-QTL7.2	87.9	81.54-94.25	327	RN	RM5623-RM473A	-	M-QTL7.1	83.3	81.26-85.33	155	DRR	RM5508-B2F2
Os07g0583600	OsGRAS36		M-QTL7.2	87.9	81.54-94.25	327	RN	RM5623-RM473A	-	M-QTL7.1	83.3	81.26-85.33	155	DRR	RM5508-B2F2
Os07g0584200			M-QTL7.2	87.9	81.54-94.25	327	RN	RM5623-RM473A	-	M-QTL7.1	83.3	81.26-85.33	155	DRR	RM5508-B2F2
Os07g0585800			M-QTL7.2	87.9	81.54-94.25	327	RN	RM5623-RM473A	-	M-QTL7.1	83.3	81.26-85.33	155	DRR	RM5508-B2F2
Os07g0586100	OsGELP91		M-QTL7.2	87.9	81.54-94.25	327	RN	RM5623-RM473A	-	M-QTL7.1	83.3	81.26-85.33	155	DRR	RM5508-B2F2
Os07g0586200	OsGELP92		M-QTL7.2	87.9	81.54-94.25	327	RN	RM5623-RM473A	-	M-QTL7.1	83.3	81.26-85.33	155	DRR	RM5508-B2F2
Os07g0588400	OsbHLH128		M-QTL7.2	87.9	81.54-94.25	327	RN	RM5623-RM473A	-	M-QTL7.1	83.3	81.26-85.33	155	DRR	RM5508-B2F2
Os07g0588800			M-QTL7.2	87.9	81.54-94.25	327	RN	RM5623-RM473A	-	M-QTL7.1	83.3	81.26-85.33	155	DRR	RM5508-B2F2
Os07g0591700			M-QTL7.2	87.9	81.54-94.25	327	RN	RM5623-RM473A	-	M-QTL7.1	83.3	81.26-85.33	155	DRR	RM5508-B2F2
Os07g0591800			M-QTL7.2	87.9	81.54-94.25	327	RN	RM5623-RM473A	-	M-QTL7.1	83.3	81.26-85.33	155	DRR	RM5508-B2F2
Os07g0592000	OsGASR9		M-QTL7.2	87.9	81.54-94.25	327	RN	RM5623-RM473A	-	M-QTL7.1	83.3	81.26-85.33	155	DRR	RM5508-B2F2
Os07g0594400			M-QTL7.2	87.9	81.54-94.25	327	RN	RM5623-RM473A	-	M-QTL7.1	83.3	81.26-85.33	155	DRR	RM5508-B2F2
Os07g0595800			M-QTL7.2	87.9	81.54-94.25	327	RN	RM5623-RM473A	-	M-QTL7.1	83.3	81.26-85.33	155	DRR	RM5508-B2F2
Os07g0597000			M-QTL7.2	87.9	81.54-94.25	327	RN	RM5623-RM473A	-	M-QTL7.1	83.3	81.26-85.33	155	DRR	RM5508-B2F2
Os07g0597050			M-QTL7.2	87.9	81.54-94.25	327	RN	RM5623-RM473A	-	M-QTL7.1	83.3	81.26-85.33	155	DRR	RM5508-B2F2
Os07g0597400			M-QTL7.2	87.9	81.54-94.25	327	RN	RM5623-RM473A	-	M-QTL7.1	83.3	81.26-85.33	155	DRR	RM5508-B2F2
Os07g0598000			M-QTL7.2	87.9	81.54-94.25	327	RN	RM5623-RM473A	-	M-QTL7.1	83.3	81.26-85.33	155	DRR	RM5508-B2F2
Os07g0601100	DHFR		M-QTL7.2	87.9	81.54-94.25	327	RN	RM5623-RM473A	-	M-QTL7.1	83.3	81.26-85.33	155	DRR	RM5508-B2F2
Os07g0602700			M-QTL7.2	87.9	81.54-94.25	327	RN	RM5623-RM473A	-	M-QTL7.1	83.3	81.26-85.33	155	DRR	RM5508-B2F2
Os07g0603800	OsPTR4		M-QTL7.2	87.9	81.54-94.25	327	RN	RM5623-RM473A	-	M-QTL7.1	83.3	81.26-85.33	155	DRR	RM5508-B2F2
Os07g0634900	OsMYB86		M-QTL7.3	93.36	93.305-93.415	290	DRR, RV, MRL, DRW	C847-RM473A	-	M-QTL7.2	93.36	93.305-93.415	199	RL	C847-RM473A
Os07g0635500	OsCYP709C5		M-QTL7.3	93.36	93.305-93.415	290	DRR, RV, MRL, DRW	C847-RM473A	-	M-QTL7.2	93.36	93.305-93.415	199	RL	C847-RM473A
Os07g0635600			M-QTL7.3	93.36	93.305-93.415	290	DRR, RV, MRL, DRW	C847-RM473A	-	M-QTL7.2	93.36	93.305-93.415	199	RL	C847-RM473A
Os07g0636400	OsRPL30e		M-QTL7.3	93.36	93.305-93.415	290	DRR, RV, MRL, DRW	C847-RM473A	-	M-QTL7.2	93.36	93.305-93.415	199	RL	C847-RM473A
Os07g0637000	OsCIPK21		M-QTL7.3	93.36	93.305-93.415	290	DRR, RV, MRL, DRW	C847-RM473A	-	M-QTL7.2	93.36	93.305-93.415	199	RL	C847-RM473A
Os07g0637300	OsHRK1		M-QTL7.3	93.36	93.305-93.415	290	DRR, RV, MRL, DRW	C847-RM473A	-	M-QTL7.2	93.36	93.305-93.415	199	RL	C847-RM473A
Os07g0638300	Os1-CysPrxA		M-QTL7.3	93.36	93.305-93.415	290	DRR, RV, MRL, DRW	C847-RM473A	-	M-QTL7.2	93.36	93.305-93.415	199	RL	C847-RM473A
Os07g0638600	OsPRX105		M-QTL7.3	93.36	93.305-93.415	290	DRR, RV, MRL, DRW	C847-RM473A	-	M-QTL7.2	93.36	93.305-93.415	199	RL	C847-RM473A
Os07g0640200			M-QTL7.3	93.36	93.305-93.415	290	DRR, RV, MRL, DRW	C847-RM473A	-	M-QTL7.2	93.36	93.305-93.415	199	RL	C847-RM473A
Os07g0641200	OsCDPK30		M-QTL7.3	93.36	93.305-93.415	290	DRR, RV, MRL, DRW	C847-RM473A	-	M-QTL7.2	93.36	93.305-93.415	199	RL	C847-RM473A
Os07g0642100			M-QTL7.3	93.36	93.305-93.415	290	DRR, RV, MRL, DRW	C847-RM473A	-	M-QTL7.2	93.36	93.305-93.415	199	RL	C847-RM473A
Os07g0642600			M-QTL7.3	93.36	93.305-93.415	290	DRR, RV, MRL, DRW	C847-RM473A	-	M-QTL7.2	93.36	93.305-93.415	199	RL	C847-RM473A
Os07g0643100			M-QTL7.3	93.36	93.305-93.415	290	DRR, RV, MRL, DRW	C847-RM473A	-	M-QTL7.2	93.36	93.305-93.415	199	RL	C847-RM473A
Os07g0645200			M-QTL7.3	93.36	93.305-93.415	290	DRR, RV, MRL, DRW	C847-RM473A	-	M-QTL7.2	93.36	93.305-93.415	199	RL	C847-RM473A
Os07g0648300			M-QTL7.3	93.36	93.305-93.415	290	DRR, RV, MRL, DRW	C847-RM473A	-	M-QTL7.2	93.36	93.305-93.415	199	RL	C847-RM473A
Os07g0649300			M-QTL7.3	93.36	93.305-93.415	290	DRR, RV, MRL, DRW	C847-RM473A	-	M-QTL7.2	93.36	93.305-93.415	199	RL	C847-RM473A
Os07g0650100			M-QTL7.3	93.36	93.305-93.415	290	DRR, RV, MRL, DRW	C847-RM473A	-	M-QTL7.2	93.36	93.305-93.415	199	RL	C847-RM473A
Os07g0653900			M-QTL7.3	93.36	93.305-93.415	290	DRR, RV, MRL, DRW	C847-RM473A	-	M-QTL7.2	93.36	93.305-93.415	199	RL	C847-RM473A
Os07g0655300	OsMB11		M-QTL7.3	93.36	93.305-93.415	290	DRR, RV, MRL, DRW	C847-RM473A	-	M-QTL7.2	93.36	93.305-93.415	199	RL	C847-RM473A
Os07g0655900			M-QTL7.3	93.36	93.305-93.415	290	DRR, RV, MRL, DRW	C847-RM473A	-	M-QTL7.2	93.36	93.305-93.415	199	RL	C847-RM473A
Os07g0656100			M-QTL7.3	93.36	93.305-93.415	290	DRR, RV, MRL, DRW	C847-RM473A	-	M-QTL7.2	93.36	93.305-93.415	199	RL	C847-RM473A
Os07g0656800			M-QTL7.3	93.36	93.305-93.415	290	DRR, RV, MRL, DRW	C847-RM473A	-	M-QTL7.2	93.36	93.305-93.415	199	RL	C847-RM473A
Os07g0660400			M-QTL7.3	93.36	93.305-93.415	290	DRR, RV, MRL, DRW	C847-RM473A	-	M-QTL7.2	93.36	93.305-93.415	199	RL	C847-RM473A
Os07g0661000			M-QTL7.3	93.36	93.305-93.415	290	DRR, RV, MRL, DRW	C847-RM473A	-	M-QTL7.2	93.36	93.305-93.415	199	RL	C847-RM473A
Os07g0671800			M-QTL7.3	93.36	93.305-93.415	290	DRR, RV, MRL, DRW	C847-RM473A	-	M-QTL7.2	93.36	93.305-93.415	199	RL	C847-RM473A
Os09g0431500			M-QTL 9.3	60.75	59.92-61.58	129	DRR	RM434-W574	-	M-QTL 9.1	60.75	59.92-61.58	174	DRR	S10578-C570
Os09g0432300			M-QTL 9.3	60.75	59.92-61.58	129	DRR	RM434-W574	-	M-QTL 9.1	60.75	59.92-61.58	174	DRR	S10578-C570
Os09g0433800			M-QTL 9.3	60.75	59.92-61.58	129	DRR	RM434-W574	-	M-QTL 9.1	60.75	59.92-61.58	174	DRR	S10578-C570
Os09g0436000			M-QTL 9.3	60.75	59.92-61.58	129	DRR	RM434-W574	-	M-QTL 9.1	60.75	59.92-61.58	174	DRR	S10578-C570
Os09g0436300			M-QTL 9.3	60.75	59.92-61.58	129	DRR	RM434-W574	-	M-QTL 9.1	60.75	59.92-61.58	174	DRR	S10578-C570
Os09g0436400			M-QTL 9.3	60.75	59.92-61.58	129	DRR	RM434-W574	-	M-QTL 9.1	60.75	59.92-61.58	174	DRR	S10578-C570
Os09g0436500			M-QTL 9.3	60.75	59.92-61.58	129	DRR	RM434-W574	-	M-QTL 9.1	60.75	59.92-61.58	174	DRR	S10578-C570
Os09g0437500			M-QTL 9.3	60.75	59.92-61.58	129	DRR	RM434-W574	-	M-QTL 9.1	60.75	59.92-61.58	174	DRR	S10578-C570
Os09g0442400			M-QTL 9.3	60.75	59.92-61.58	129	DRR	RM434-W574	-	M-QTL 9.1	60.75	59.92-61.58	174	DRR	S10578-C570
Os09g0443500	OsMED20_1		M-QTL 9.3	60.75	59.92-61.58	129	DRR	RM434-W574	-	M-QTL 9.1	60.75	59.92-61.58	174	DRR	S10578-C570
Os09g0444550			M-QTL 9.3	60.75	59.92-61.58	129	DRR	RM434-W574	-	M-QTL 9.1	60.75	59.92-61.58	174	DRR	S10578-C570
Os09g0444900			M-QTL 9.3	60.75	59.92-61.58	129	DRR	RM434-W574	-	M-QTL 9.1	60.75	59.92-61.58	174	DRR	S10578-C570
Os09g0447300	CYP76L1		M-QTL 9.3	60.75	59.92-61.58	129	DRR	RM434-W574	-	M-QTL 9.1	60.75	59.92-61.58	174	DRR	S10578-C570
Os09g0449600	OsFbox490		M-QTL 9.3	60.75	59.92-61.58	129	DRR	RM434-W574	-	M-QTL 9.1	60.75	59.92-61.58	174	DRR	S10578-C570
Os09g0449650			M-QTL 9.3	60.75	59.92-61.58	129	DRR	RM434-W574	-	M-QTL 9.1	60.75	59.92-61.58	174	DRR	S10578-C570
Os09g0450200			M-QTL 9.3	60.75	59.92-61.58	129	DRR	RM434-W574	-	M-QTL 9.1	60.75	59.92-61.58	174	DRR	S10578-C570
Os09g0450300			M-QTL 9.3	60.75	59.92-61.58	129	DRR	RM434-W574	-	M-QTL 9.1	60.75	59.92-61.58	174	DRR	S10578-C570
Os09g0451400	OsACO1		M-QTL 9.3	60.75	59.92-61.58	129	DRR	RM434-W574	-	M-QTL 9.1	60.75	59.92-61.58	174	DRR	S10578-C570
												61.58-59.92
RL: Root Length; RDW: Root Dry Weight; RN: Root Number; RV: Root Volume; DRR: Deep Root Ratio; RTKH: Root Thickness; MRL: Maximum Root Length; RSR: Root/Shoot Ratio of Dry Weight; DRW: Deep Root Weight.

## Sheet: Zone2
		-	Azucena & IR64						-	Azucena & ALL
GeneID	GeneName		M-QTL	M-QTL Position (CM)	CI(M-QTL)	Gene Number	Trait	Marker Interval		M-QTL	M-QTL Position (CM)	CI(M-QTL)	Gene Number	Trait	Marker Interval
Os01g0239200	OsTPT1		M-QTL1.1	43.76	41.455-46.065	181	RN	S11941A-RM8091		M-QTL1.1	37.76	41.455-46.059	197	RN	S11941A-RM8091
Os01g0239300			M-QTL1.1	43.76	41.455-46.065	181	RN	S11941A-RM8091		M-QTL1.1	37.76	41.455-46.059	197	RN	S11941A-RM8091
Os01g0246400	OsELIP		M-QTL1.1	43.76	41.455-46.065	181	RN	S11941A-RM8091		M-QTL1.1	37.76	41.455-46.059	197	RN	S11941A-RM8091
Os01g0246500			M-QTL1.1	43.76	41.455-46.065	181	RN	S11941A-RM8091	-	M-QTL1.1	37.76	41.455-46.059	197	RN	S11941A-RM8091
Os01g0247700	SLAC		M-QTL1.1	43.76	41.455-46.065	181	RN	S11941A-RM8091	-	M-QTL1.1	37.76	41.455-46.059	197	RN	S11941A-RM8091
Os01g0248701			M-QTL1.1	43.76	41.455-46.065	181	RN	S11941A-RM8091	-	M-QTL1.1	37.76	41.455-46.059	197	RN	S11941A-RM8091
Os01g0249200	OsGLP1-1		M-QTL1.1	43.76	41.455-46.065	181	RN	S11941A-RM8091	-	M-QTL1.1	37.76	41.455-46.059	197	RN	S11941A-RM8091
Os01g0252300			M-QTL1.1	43.76	41.455-46.065	181	RN	S11941A-RM8091	-	M-QTL1.1	37.76	41.455-46.059	197	RN	S11941A-RM8091
Os01g0254300	OsPME1		M-QTL1.1	43.76	41.455-46.065	181	RN	S11941A-RM8091	-	M-QTL1.1	37.76	41.455-46.059	197	RN	S11941A-RM8091
Os01g0256900			M-QTL1.1	43.76	41.455-46.065	181	RN	S11941A-RM8091	-	M-QTL1.1	37.76	41.455-46.059	197	RN	S11941A-RM8091
Os01g0257300	OsRAA1		M-QTL1.1	43.76	41.455-46.065	181	RN	S11941A-RM8086	-	M-QTL1.1	37.76	41.455-46.059	197	RN	S11941A-RM8091
Os01g0257900			M-QTL1.1	43.76	41.455-46.065	181	RN	S11941A-RM8091	-	M-QTL1.1	37.76	41.455-46.059	197	RN	S11941A-RM8091
Os01g0258100			M-QTL1.1	43.76	41.455-46.065	181	RN	S11941A-RM8091	-	M-QTL1.1	37.76	41.455-46.059	197	RN	S11941A-RM8091
Os01g0259300			M-QTL1.1	43.76	41.455-46.065	181	RN	S11941A-RM8091	-	M-QTL1.1	37.76	41.455-46.059	197	RN	S11941A-RM8091
Os01g0261100	OsRFP		M-QTL1.1	43.76	41.455-46.065	181	RN	S11941A-RM8091	-	M-QTL1.1	37.76	41.455-46.059	197	RN	S11941A-RM8091
Os02g0549600	OsRPS10a		M-QTL2.2	83.38	80.955-85.805	236	RSR, RTHK	E3634S-C796A	-	M-QTL2.1	83.38	80.955-85.805	119	RL, DRR, RN	C796A-E3634S
Os02g0550600	OsNIN8		M-QTL2.2	83.38	80.955-85.805	236	RSR, RTHK	E3634S-C796A	-	M-QTL2.1	83.38	80.955-85.805	119	RL, DRR, RN	C796A-E3634S
Os02g0551900			M-QTL2.2	83.38	80.955-85.805	236	RSR, RTHK	E3634S-C796A	-	M-QTL2.1	83.38	80.955-85.805	119	RL, DRR, RN	C796A-E3634S
Os02g0552100			M-QTL2.2	83.38	80.955-85.805	236	RSR, RTHK	E3634S-C796A	-	M-QTL2.1	83.38	80.955-85.805	119	RL, DRR, RN	C796A-E3634S
Os02g0552550			M-QTL2.2	83.38	80.955-85.805	236	RSR, RTHK	E3634S-C796A	-	M-QTL2.1	83.38	80.955-85.805	119	RL, DRR, RN	C796A-E3634S
Os02g0553200	OsAPX8		M-QTL2.2	83.38	80.955-85.805	236	RSR, RTHK	E3634S-C796A	-	M-QTL2.1	83.38	80.955-85.805	119	RL, DRR, RN	C796A-E3634S
Os02g0554800			M-QTL2.2	83.38	80.955-85.805	236	RSR, RTHK	E3634S-C796A	-	M-QTL2.1	83.38	80.955-85.805	119	RL, DRR, RN	C796A-E3634S
Os02g0555700	OsDjC19		M-QTL2.2	83.38	80.955-85.805	236	RSR, RTHK	E3634S-C796A	-	M-QTL2.1	83.38	80.955-85.805	119	RL, DRR, RN	C796A-E3634S
Os02g0556400			M-QTL2.2	83.38	80.955-85.805	236	RSR, RTHK	E3634S-C796A	-	M-QTL2.1	83.38	80.955-85.805	119	RL, DRR, RN	C796A-E3634S
Os02g0556700			M-QTL2.2	83.38	80.955-85.805	236	RSR, RTHK	E3634S-C796A	-	M-QTL2.1	83.38	80.955-85.805	119	RL, DRR, RN	C796A-E3634S
Os02g0557000			M-QTL2.2	83.38	80.955-85.805	236	RSR, RTHK	E3634S-C796A	-	M-QTL2.1	83.38	80.955-85.805	119	RL, DRR, RN	C796A-E3634S
Os02g0557200	OsARF7		M-QTL2.2	83.38	80.955-85.805	236	RSR, RTHK	E3634S-C796A	-	M-QTL2.1	83.38	80.955-85.805	119	RL, DRR, RN	C796A-E3634S
Os02g0557700			M-QTL2.2	83.38	80.955-85.805	236	RSR, RTHK	E3634S-C796A	-	M-QTL2.1	83.38	80.955-85.805	119	RL, DRR, RN	C796A-E3634S
Os02g0558300			M-QTL2.2	83.38	80.955-85.805	236	RSR, RTHK	E3634S-C796A	-	M-QTL2.1	83.38	80.955-85.805	119	RL, DRR, RN	C796A-E3634S
Os02g0562400			M-QTL2.2	83.38	80.955-85.805	236	RSR, RTHK	E3634S-C796A	-	M-QTL2.1	83.38	80.955-85.805	119	RL, DRR, RN	C796A-E3634S
Os03g0144150			M-QTL3.1	6	2.45-14.45	189	RSR, DRR, RDW. RV	RM1332-RZ329	-	M-QTL3-2	10.34	6-14.62	300	RL, RN	RM4853-RM5628
Os03g0144800			M-QTL3.1	6	2.45-14.46	189	RSR, DRR, RDW. RV	RM1332-RZ329	-	M-QTL3-2	10.34	6-14.62	300	RL, RN	RM4853-RM5628
Os03g0145050			M-QTL3.1	6	2.45-14.47	189	RSR, DRR, RDW. RV	RM1332-RZ329	-	M-QTL3-2	10.34	6-14.62	300	RL, RN	RM4853-RM5628
Os03g0145500			M-QTL3.1	6	2.45-14.48	189	RSR, DRR, RDW. RV	RM1332-RZ329	-	M-QTL3-2	10.34	6-14.62	300	RL, RN	RM4853-RM5628
Os03g0147001			M-QTL3.1	6	2.45-14.49	189	RSR, DRR, RDW. RV	RM1332-RZ329	-	M-QTL3-2	10.34	6-14.62	300	RL, RN	RM4853-RM5628
Os03g0148000			M-QTL3.1	6	2.45-14.50	189	RSR, DRR, RDW. RV	RM1332-RZ329	-	M-QTL3-2	10.34	6-14.62	300	RL, RN	RM4853-RM5628
Os03g0148400			M-QTL3.1	6	2.45-14.51	189	RSR, DRR, RDW. RV	RM1332-RZ329	-	M-QTL3-2	10.34	6-14.62	300	RL, RN	RM4853-RM5628
Os03g0148700	OsRLCK100		M-QTL3.1	6	2.45-14.52	189	RSR, DRR, RDW. RV	RM1332-RZ329	-	M-QTL3-2	10.34	6-14.62	300	RL, RN	RM4853-RM5628
Os03g0148800			M-QTL3.1	6	2.45-14.53	189	RSR, DRR, RDW. RV	RM1332-RZ329	-	M-QTL3-2	10.34	6-14.62	300	RL, RN	RM4853-RM5628
Os03g0149000	OsLBD3-1		M-QTL3.1	6	2.45-14.54	189	RSR, DRR, RDW. RV	RM1332-RZ329	-	M-QTL3-2	10.34	6-14.62	300	RL, RN	RM4853-RM5628
Os03g0149800			M-QTL3.1	6	2.45-14.55	189	RSR, DRR, RDW. RV	RM1332-RZ329	-	M-QTL3-2	10.34	6-14.62	300	RL, RN	RM4853-RM5628
Os03g0151100			M-QTL3.1	6	2.45-14.56	189	RSR, DRR, RDW. RV	RM1332-RZ329	-	M-QTL3-2	10.34	6-14.62	300	RL, RN	RM4853-RM5628
Os03g0152000	OsHMP18		M-QTL3.1	6	2.45-14.57	189	RSR, DRR, RDW. RV	RM1332-RZ329	-	M-QTL3-2	10.34	6-14.62	300	RL, RN	RM4853-RM5628
Os03g0152200			M-QTL3.1	6	2.45-14.58	189	RSR, DRR, RDW. RV	RM1332-RZ329	-	M-QTL3-2	10.34	6-14.62	300	RL, RN	RM4853-RM5628
Os03g0152800			M-QTL3.1	6	2.45-14.59	189	RSR, DRR, RDW. RV	RM1332-RZ329	-	M-QTL3-2	10.34	6-14.62	300	RL, RN	RM4853-RM5628
Os03g0152900			M-QTL3.1	6	2.45-14.60	189	RSR, DRR, RDW. RV	RM1332-RZ329	-	M-QTL3-2	10.34	6-14.62	300	RL, RN	RM4853-RM5628
Os03g0154100			M-QTL3.1	6	2.45-14.61	189	RSR, DRR, RDW. RV	RM1332-RZ329	-	M-QTL3-2	10.34	6-14.62	300	RL, RN	RM4853-RM5628
Os03g0155700	OsEXPA15		M-QTL3.1	6	2.45-14.62	189	RSR, DRR, RDW. RV	RM1332-RZ329	-	M-QTL3-2	10.34	6-14.62	300	RL, RN	RM4853-RM5628
Os03g0155900	OsEXPA18		M-QTL3.1	6	2.45-14.63	189	RSR, DRR, RDW. RV	RM1332-RZ329	-	M-QTL3-2	10.34	6-14.62	300	RL, RN	RM4853-RM5628
Os03g0156000	OsEXPA19		M-QTL3.1	6	2.45-14.64	189	RSR, DRR, RDW. RV	RM1332-RZ329	-	M-QTL3-2	10.34	6-14.62	300	RL, RN	RM4853-RM5628
Os03g0156300	OsEXPA20		M-QTL3.1	6	2.45-14.65	189	RSR, DRR, RDW. RV	RM1332-RZ329	-	M-QTL3-2	10.34	6-14.62	300	RL, RN	RM4853-RM5628
Os03g0157300	OsMCA1		M-QTL3.1	6	2.45-14.66	189	RSR, DRR, RDW. RV	RM1332-RZ329	-	M-QTL3-2	10.34	6-14.62	300	RL, RN	RM4853-RM5628
Os04g0107200			M-QTL4.1	7.3	4.705-9.895	195	RDW	E20565S-Y3635R	-	M-QTL4.1	7.3	4.705-9.895	195	RDW	E20565S-Y3635R
Os04g0107500			M-QTL4.1	7.3	4.705-9.895	195	RDW	E20565S-Y3635R	-	M-QTL4.1	7.3	4.705-9.895	195	RDW	E20565S-Y3635R
Os04g0107900	OsHSP90.1		M-QTL4.1	7.3	4.705-9.895	195	RDW	E20565S-Y3635R	-	M-QTL4.1	7.3	4.705-9.895	195	RDW	E20565S-Y3635R
Os04g0108101			M-QTL4.1	7.3	4.705-9.895	195	RDW	E20565S-Y3635R	-	M-QTL4.1	7.3	4.705-9.895	195	RDW	E20565S-Y3635R
Os04g0110300	OsCHB704		M-QTL4.1	7.3	4.705-9.895	195	RDW	E20565S-Y3635R	-	M-QTL4.1	7.3	4.705-9.895	195	RDW	E20565S-Y3635R
Os04g0110400			M-QTL4.1	7.3	4.705-9.895	195	RDW	E20565S-Y3635R	-	M-QTL4.1	7.3	4.705-9.895	195	RDW	E20565S-Y3635R
Os04g0111350			M-QTL4.1	7.3	4.705-9.895	195	RDW	E20565S-Y3635R	-	M-QTL4.1	7.3	4.705-9.895	195	RDW	E20565S-Y3635R
Os04g0115400			M-QTL4.1	7.3	4.705-9.895	195	RDW	E20565S-Y3635R	-	M-QTL4.1	7.3	4.705-9.895	195	RDW	E20565S-Y3635R
Os04g0118100	OsAMI1		M-QTL4.1	7.3	4.705-9.895	195	RDW	E20565S-Y3635R	-	M-QTL4.1	7.3	4.705-9.895	195	RDW	E20565S-Y3635R
Os04g0119000			M-QTL4.1	7.3	4.705-9.895	195	RDW	E20565S-Y3635R	-	M-QTL4.1	7.3	4.705-9.895	195	RDW	E20565S-Y3635R
Os04g0119300			M-QTL4.1	7.3	4.705-9.895	195	RDW	E20565S-Y3635R	-	M-QTL4.1	7.3	4.705-9.895	195	RDW	E20565S-Y3635R
Os04g0119400			M-QTL4.1	7.3	4.705-9.895	195	RDW	E20565S-Y3635R	-	M-QTL4.1	7.3	4.705-9.895	195	RDW	E20565S-Y3635R
Os04g0121100	OsSUB34		M-QTL4.1	7.3	4.705-9.895	195	RDW	E20565S-Y3635R	-	M-QTL4.1	7.3	4.705-9.895	195	RDW	E20565S-Y3635R
Os04g0127200			M-QTL4.1	7.3	4.705-9.895	195	RDW	E20565S-Y3635R	-	M-QTL4.1	7.3	4.705-9.895	195	RDW	E20565S-Y3635R
Os04g0128001			M-QTL4.1	7.3	4.705-9.895	195	RDW	E20565S-Y3635R	-	M-QTL4.1	7.3	4.705-9.895	195	RDW	E20565S-Y3635R
Os04g0128700			M-QTL4.1	7.3	4.705-9.895	195	RDW	E20565S-Y3635R	-	M-QTL4.1	7.3	4.705-9.895	195	RDW	E20565S-Y3635R
Os04g0131850			M-QTL4.1	7.3	4.705-9.895	195	RDW	E20565S-Y3635R	-	M-QTL4.1	7.3	4.705-9.895	195	RDW	E20565S-Y3635R
Os04g0132500	OsRLCK127		M-QTL4.1	7.3	4.705-9.895	195	RDW	E20565S-Y3635R	-	M-QTL4.1	7.3	4.705-9.895	195	RDW	E20565S-Y3635R
Os04g0137201	OsPLL4		M-QTL4.1	7.3	4.705-9.895	195	RDW	E20565S-Y3635R	-	M-QTL4.1	7.3	4.705-9.895	195	RDW	E20565S-Y3635R
Os04g0140400			M-QTL4.1	7.3	4.705-9.895	195	RDW	E20565S-Y3635R	-	M-QTL4.1	7.3	4.705-9.895	195	RDW	E20565S-Y3635R
Os04g0140666			M-QTL4.1	7.3	4.705-9.895	195	RDW	E20565S-Y3635R	-	M-QTL4.1	7.3	4.705-9.895	195	RDW	E20565S-Y3635R
Os04g0142400			M-QTL4.1	7.3	4.705-9.895	195	RDW	E20565S-Y3635R	-	M-QTL4.1	7.3	4.705-9.895	195	RDW	E20565S-Y3635R
Os04g0142850			M-QTL4.1	7.3	4.705-9.895	195	RDW	E20565S-Y3635R	-	M-QTL4.1	7.3	4.705-9.895	195	RDW	E20565S-Y3635R
Os07g0582400			M-QTL7.2	87.9	81.54-94.25	327	RN	RM5623-RM473A	-	M-QTL7.1	83.3	81.26-85.33	155	DRR	RM5508-B2F2
Os07g0582800			M-QTL7.2	87.9	81.54-94.25	327	RN	RM5623-RM473A	-	M-QTL7.1	83.3	81.26-85.33	155	DRR	RM5508-B2F2
Os07g0584000			M-QTL7.2	87.9	81.54-94.25	327	RN	RM5623-RM473A	-	M-QTL7.1	83.3	81.26-85.33	155	DRR	RM5508-B2F2
Os07g0584283			M-QTL7.2	87.9	81.54-94.25	327	RN	RM5623-RM473A	-	M-QTL7.1	83.3	81.26-85.33	155	DRR	RM5508-B2F2
Os07g0584900			M-QTL7.2	87.9	81.54-94.25	327	RN	RM5623-RM473A	-	M-QTL7.1	83.3	81.26-85.33	155	DRR	RM5508-B2F2
Os07g0585500			M-QTL7.2	87.9	81.54-94.25	327	RN	RM5623-RM473A	-	M-QTL7.1	83.3	81.26-85.33	155	DRR	RM5508-B2F2
Os07g0586100	OsGELP91		M-QTL7.2	87.9	81.54-94.25	327	RN	RM5623-RM473A	-	M-QTL7.1	83.3	81.26-85.33	155	DRR	RM5508-B2F2
Os07g0586200	OsGELP92		M-QTL7.2	87.9	81.54-94.25	327	RN	RM5623-RM473A	-	M-QTL7.1	83.3	81.26-85.33	155	DRR	RM5508-B2F2
Os07g0586800			M-QTL7.2	87.9	81.54-94.25	327	RN	RM5623-RM473A	-	M-QTL7.1	83.3	81.26-85.33	155	DRR	RM5508-B2F2
Os07g0587100			M-QTL7.2	87.9	81.54-94.25	327	RN	RM5623-RM473A	-	M-QTL7.1	83.3	81.26-85.33	155	DRR	RM5508-B2F2
Os07g0592000	OsGASR9		M-QTL7.2	87.9	81.54-94.25	327	RN	RM5623-RM473A	-	M-QTL7.1	83.3	81.26-85.33	155	DRR	RM5508-B2F2
Os07g0592200	OsAP65		M-QTL7.2	87.9	81.54-94.25	327	RN	RM5623-RM473A	-	M-QTL7.1	83.3	81.26-85.33	155	DRR	RM5508-B2F2
Os07g0592300			M-QTL7.2	87.9	81.54-94.25	327	RN	RM5623-RM473A	-	M-QTL7.1	83.3	81.26-85.33	155	DRR	RM5508-B2F2
Os07g0594400			M-QTL7.2	87.9	81.54-94.25	327	RN	RM5623-RM473A	-	M-QTL7.1	83.3	81.26-85.33	155	DRR	RM5508-B2F2
Os07g0597500			M-QTL7.2	87.9	81.54-94.25	327	RN	RM5623-RM473A	-	M-QTL7.1	83.3	81.26-85.33	155	DRR	RM5508-B2F2
Os07g0598000			M-QTL7.2	87.9	81.54-94.25	327	RN	RM5623-RM473A	-	M-QTL7.1	83.3	81.26-85.33	155	DRR	RM5508-B2F2
Os07g0599300	OsApp1		M-QTL7.2	87.9	81.54-94.25	327	RN	RM5623-RM473A	-	M-QTL7.1	83.3	81.26-85.33	155	DRR	RM5508-B2F2
Os07g0599500			M-QTL7.2	87.9	81.54-94.25	327	RN	RM5623-RM473A	-	M-QTL7.1	83.3	81.26-85.33	155	DRR	RM5508-B2F2
Os07g0599600			M-QTL7.2	87.9	81.54-94.25	327	RN	RM5623-RM473A	-	M-QTL7.1	83.3	81.26-85.33	155	DRR	RM5508-B2F2
Os07g0599700			M-QTL7.2	87.9	81.54-94.25	327	RN	RM5623-RM473A	-	M-QTL7.1	83.3	81.26-85.33	155	DRR	RM5508-B2F2
Os07g0599900			M-QTL7.2	87.9	81.54-94.25	327	RN	RM5623-RM473A	-	M-QTL7.1	83.3	81.26-85.33	155	DRR	RM5508-B2F2
Os07g0600200			M-QTL7.2	87.9	81.54-94.25	327	RN	RM5623-RM473A	-	M-QTL7.1	83.3	81.26-85.33	155	DRR	RM5508-B2F2
Os07g0600700			M-QTL7.2	87.9	81.54-94.25	327	RN	RM5623-RM473A	-	M-QTL7.1	83.3	81.26-85.33	155	DRR	RM5508-B2F2
Os07g0601600			M-QTL7.2	87.9	81.54-94.25	327	RN	RM5623-RM473A	-	M-QTL7.1	83.3	81.26-85.33	155	DRR	RM5508-B2F2
Os07g0635600			M-QTL7.3	93.36	93.305-93.415	290	DRR, RV, MRL, DRW	C847-RM473A	-	M-QTL7.2	93.36	93.305-93.415	199	RL	C847-RM473A
Os07g0635700			M-QTL7.3	93.36	93.305-93.415	290	DRR, RV, MRL, DRW	C847-RM473A	-	M-QTL7.2	93.36	93.305-93.415	199	RL	C847-RM473A
Os07g0635900	OsLTI6A		M-QTL7.3	93.36	93.305-93.415	290	DRR, RV, MRL, DRW	C847-RM473A	-	M-QTL7.2	93.36	93.305-93.415	199	RL	C847-RM473A
Os07g0636100			M-QTL7.3	93.36	93.305-93.415	290	DRR, RV, MRL, DRW	C847-RM473A	-	M-QTL7.2	93.36	93.305-93.415	199	RL	C847-RM473A
Os07g0636800			M-QTL7.3	93.36	93.305-93.415	290	DRR, RV, MRL, DRW	C847-RM473A	-	M-QTL7.2	93.36	93.305-93.415	199	RL	C847-RM473A
Os07g0637200			M-QTL7.3	93.36	93.305-93.415	290	DRR, RV, MRL, DRW	C847-RM473A	-	M-QTL7.2	93.36	93.305-93.415	199	RL	C847-RM473A
Os07g0637300	OsHRK1		M-QTL7.3	93.36	93.305-93.415	290	DRR, RV, MRL, DRW	C847-RM473A	-	M-QTL7.2	93.36	93.305-93.415	199	RL	C847-RM473A
Os07g0637700			M-QTL7.3	93.36	93.305-93.415	290	DRR, RV, MRL, DRW	C847-RM473A	-	M-QTL7.2	93.36	93.305-93.415	199	RL	C847-RM473A
Os07g0638300	Os1-CysPRXA		M-QTL7.3	93.36	93.305-93.415	290	DRR, RV, MRL, DRW	C847-RM473A	-	M-QTL7.2	93.36	93.305-93.415	199	RL	C847-RM473A
Os07g0638500			M-QTL7.3	93.36	93.305-93.415	290	DRR, RV, MRL, DRW	C847-RM473A	-	M-QTL7.2	93.36	93.305-93.415	199	RL	C847-RM473A
Os07g0638600	OsPRX105		M-QTL7.3	93.36	93.305-93.415	290	DRR, RV, MRL, DRW	C847-RM473A	-	M-QTL7.2	93.36	93.305-93.415	199	RL	C847-RM473A
Os07g0640900	OsHSF19		M-QTL7.3	93.36	93.305-93.415	290	DRR, RV, MRL, DRW	C847-RM473A	-	M-QTL7.2	93.36	93.305-93.415	199	RL	C847-RM473A
Os07g0642200	OsGELP93		M-QTL7.3	93.36	93.305-93.415	290	DRR, RV, MRL, DRW	C847-RM473A	-	M-QTL7.2	93.36	93.305-93.415	199	RL	C847-RM473A
Os07g0642300			M-QTL7.3	93.36	93.305-93.415	290	DRR, RV, MRL, DRW	C847-RM473A	-	M-QTL7.2	93.36	93.305-93.415	199	RL	C847-RM473A
Os07g0642600			M-QTL7.3	93.36	93.305-93.415	290	DRR, RV, MRL, DRW	C847-RM473A	-	M-QTL7.2	93.36	93.305-93.415	199	RL	C847-RM473A
Os07g0642800			M-QTL7.3	93.36	93.305-93.415	290	DRR, RV, MRL, DRW	C847-RM473A	-	M-QTL7.2	93.36	93.305-93.415	199	RL	C847-RM473A
Os07g0643100			M-QTL7.3	93.36	93.305-93.415	290	DRR, RV, MRL, DRW	C847-RM473A	-	M-QTL7.2	93.36	93.305-93.415	199	RL	C847-RM473A
Os07g0643400			M-QTL7.3	93.36	93.305-93.415	290	DRR, RV, MRL, DRW	C847-RM473A	-	M-QTL7.2	93.36	93.305-93.415	199	RL	C847-RM473A
Os07g0643700			M-QTL7.3	93.36	93.305-93.415	290	DRR, RV, MRL, DRW	C847-RM473A	-	M-QTL7.2	93.36	93.305-93.415	199	RL	C847-RM473A
Os07g0645500			M-QTL7.3	93.36	93.305-93.415	290	DRR, RV, MRL, DRW	C847-RM473A	-	M-QTL7.2	93.36	93.305-93.415	199	RL	C847-RM473A
Os07g0646800	OsGATL4		M-QTL7.3	93.36	93.305-93.415	290	DRR, RV, MRL, DRW	C847-RM473A	-	M-QTL7.2	93.36	93.305-93.415	199	RL	C847-RM473A
Os07g0647400			M-QTL7.3	93.36	93.305-93.415	290	DRR, RV, MRL, DRW	C847-RM473A	-	M-QTL7.2	93.36	93.305-93.415	199	RL	C847-RM473A
Os07g0648700			M-QTL7.3	93.36	93.305-93.415	290	DRR, RV, MRL, DRW	C847-RM473A	-	M-QTL7.2	93.36	93.305-93.415	199	RL	C847-RM473A
Os07g0650100			M-QTL7.3	93.36	93.305-93.415	290	DRR, RV, MRL, DRW	C847-RM473A	-	M-QTL7.2	93.36	93.305-93.415	199	RL	C847-RM473A
Os07g0654300			M-QTL7.3	93.36	93.305-93.415	290	DRR, RV, MRL, DRW	C847-RM473A	-	M-QTL7.2	93.36	93.305-93.415	199	RL	C847-RM473A
Os07g0655300	OsMB11		M-QTL7.3	93.36	93.305-93.415	290	DRR, RV, MRL, DRW	C847-RM473A	-	M-QTL7.2	93.36	93.305-93.415	199	RL	C847-RM473A
Os07g0655900			M-QTL7.3	93.36	93.305-93.415	290	DRR, RV, MRL, DRW	C847-RM473A	-	M-QTL7.2	93.36	93.305-93.415	199	RL	C847-RM473A
Os07g0656400			M-QTL7.3	93.36	93.305-93.415	290	DRR, RV, MRL, DRW	C847-RM473A	-	M-QTL7.2	93.36	93.305-93.415	199	RL	C847-RM473A
Os07g0656800			M-QTL7.3	93.36	93.305-93.415	290	DRR, RV, MRL, DRW	C847-RM473A	-	M-QTL7.2	93.36	93.305-93.415	199	RL	C847-RM473A
Os07g0656900	OsSCP40		M-QTL7.3	93.36	93.305-93.415	290	DRR, RV, MRL, DRW	C847-RM473A	-	M-QTL7.2	93.36	93.305-93.415	199	RL	C847-RM473A
Os07g0657400			M-QTL7.3	93.36	93.305-93.415	290	DRR, RV, MRL, DRW	C847-RM473A	-	M-QTL7.2	93.36	93.305-93.415	199	RL	C847-RM473A
Os07g0658100			M-QTL7.3	93.36	93.305-93.415	290	DRR, RV, MRL, DRW	C847-RM473A	-	M-QTL7.2	93.36	93.305-93.415	199	RL	C847-RM473A
Os07g0658500			M-QTL7.3	93.36	93.305-93.415	290	DRR, RV, MRL, DRW	C847-RM473A	-	M-QTL7.2	93.36	93.305-93.415	199	RL	C847-RM473A
Os07g0658550			M-QTL7.3	93.36	93.305-93.415	290	DRR, RV, MRL, DRW	C847-RM473A	-	M-QTL7.2	93.36	93.305-93.415	199	RL	C847-RM473A
Os07g0659400			M-QTL7.3	93.36	93.305-93.415	290	DRR, RV, MRL, DRW	C847-RM473A	-	M-QTL7.2	93.36	93.305-93.415	199	RL	C847-RM473A
Os07g0659600	OsANN6		M-QTL7.3	93.36	93.305-93.415	290	DRR, RV, MRL, DRW	C847-RM473A	-	M-QTL7.2	93.36	93.305-93.415	199	RL	C847-RM473A
Os09g0431500			M-QTL 9.3	60.75	59.92-61.58	129	DRR	RM434-W574	-	M-QTL 9.1	60.75	59.92-61.58	174	DRR	S10578-C570
Os09g0431900	OsDLN224		M-QTL 9.3	60.75	59.92-61.58	129	DRR	RM434-W574	-	M-QTL 9.1	60.75	59.92-61.58	174	DRR	S10578-C570
Os09g0432300			M-QTL 9.3	60.75	59.92-61.58	129	DRR	RM434-W574	-	M-QTL 9.1	60.75	59.92-61.58	174	DRR	S10578-C570
Os09g0432700			M-QTL 9.3	60.75	59.92-61.58	129	DRR	RM434-W574	-	M-QTL 9.1	60.75	59.92-61.58	174	DRR	S10578-C570
Os09g0432900			M-QTL 9.3	60.75	59.92-61.58	129	DRR	RM434-W574	-	M-QTL 9.1	60.75	59.92-61.58	174	DRR	S10578-C570
Os09g0434500	OsERF72		M-QTL 9.3	60.75	59.92-61.58	129	DRR	RM434-W574	-	M-QTL 9.1	60.75	59.92-61.58	174	DRR	S10578-C570
Os09g0436300			M-QTL 9.3	60.75	59.92-61.58	129	DRR	RM434-W574	-	M-QTL 9.1	60.75	59.92-61.58	174	DRR	S10578-C570
Os09g0439200	OsTIFY10/JAZ8		M-QTL 9.3	60.75	59.92-61.58	129	DRR	RM434-W574	-	M-QTL 9.1	60.75	59.92-61.58	174	DRR	S10578-C570
Os09g0439800	OsDRO1		M-QTL 9.3	60.75	59.92-61.58	129	DRR	RM434-W574	-	M-QTL 9.1	60.75	59.92-61.58	174	DRR	S10578-C570
Os09g0440700	OsCOPT7		M-QTL 9.3	60.75	59.92-61.58	129	DRR	RM434-W574	-	M-QTL 9.1	60.75	59.92-61.58	174	DRR	S10578-C570
Os09g0442400			M-QTL 9.3	60.75	59.92-61.58	129	DRR	RM434-W574	-	M-QTL 9.1	60.75	59.92-61.58	174	DRR	S10578-C570
Os09g0442900			M-QTL 9.3	60.75	59.92-61.58	129	DRR	RM434-W574	-	M-QTL 9.1	60.75	59.92-61.58	174	DRR	S10578-C570
Os09g0444200			M-QTL 9.3	60.75	59.92-61.58	129	DRR	RM434-W574	-	M-QTL 9.1	60.75	59.92-61.58	174	DRR	S10578-C570
Os09g0444500	OsBRXL5		M-QTL 9.3	60.75	59.92-61.58	129	DRR	RM434-W574	-	M-QTL 9.1	60.75	59.92-61.58	174	DRR	S10578-C570
Os09g0444550			M-QTL 9.3	60.75	59.92-61.58	129	DRR	RM434-W574	-	M-QTL 9.1	60.75	59.92-61.58	174	DRR	S10578-C570
Os09g0444900			M-QTL 9.3	60.75	59.92-61.58	129	DRR	RM434-W574	-	M-QTL 9.1	60.75	59.92-61.58	174	DRR	S10578-C570
Os09g0445600			M-QTL 9.3	60.75	59.92-61.58	129	DRR	RM434-W574	-	M-QTL 9.1	60.75	59.92-61.58	174	DRR	S10578-C570
Os09g0448500			M-QTL 9.3	60.75	59.92-61.58	129	DRR	RM434-W574	-	M-QTL 9.1	60.75	59.92-61.58	174	DRR	S10578-C570
Os09g0449600	OsFbox490		M-QTL 9.3	60.75	59.92-61.58	129	DRR	RM434-W574	-	M-QTL 9.1	60.75	59.92-61.58	174	DRR	S10578-C570
Os09g0449650			M-QTL 9.3	60.75	59.92-61.58	129	DRR	RM434-W574	-	M-QTL 9.1	60.75	59.92-61.58	174	DRR	S10578-C570
Os09g0450200			M-QTL 9.3	60.75	59.92-61.58	129	DRR	RM434-W574	-	M-QTL 9.1	60.75	59.92-61.58	174	DRR	S10578-C570
Os09g0451000	OsACO2		M-QTL 9.3	60.75	59.92-61.58	129	DRR	RM434-W574	-	M-QTL 9.1	60.75	59.92-61.58	174	DRR	S10578-C570
Os09g0451400	OsACO1		M-QTL 9.3	60.75	59.92-61.58	129	DRR	RM434-W574	-	M-QTL 9.1	60.75	59.92-61.58	174	DRR	S10578-C570
Os09g0452200	OsLYP4		M-QTL 9.3	60.75	59.92-61.58	129	DRR	RM434-W574	-	M-QTL 9.1	60.75	59.92-61.58	174	DRR	S10578-C570
RL: Root Length; RDW: Root Dry Weight, RN: Root Number; RV: Root Volume; DRR: Deep Root Ratio; RTKH: Root Thickness; MRL: Maximum Root Length; RSR: Root/Shoot Ratio of Dry Weight; DRW: Deep Root Weight

## Sheet: Zone3
			Azucena & IR64							Azucena & ALL
Gene	GeneName		M-QTL	M-QTL Position (CM)	CI(M-QTL)	Gene Number	Trait	Marker Interval		M-QTL	M-QTL Position (CM)	CI(M-QTL)	Gene Number	Trait	Marker Interval
Os01g0239300			M-QTL1.1	43.76	41.455-46.065	181	RN	S11941A-RM8091		M-QTL1.1	37.76	41.455-46.059	197	RN	S11941A-RM8091
Os01g0242500			M-QTL1.1	43.76	41.455-46.065	181	RN	S11941A-RM8091		M-QTL1.1	37.76	41.455-46.059	197	RN	S11941A-RM8091
Os01g0242600	OsNTMC2T6.1		M-QTL1.1	43.76	41.455-46.065	181	RN	S11941A-RM8091		M-QTL1.1	37.76	41.455-46.059	197	RN	S11941A-RM8091
Os01g0246500			M-QTL1.1	43.76	41.455-46.065	181	RN	S11941A-RM8091		M-QTL1.1	37.76	41.455-46.059	197	RN	S11941A-RM8091
Os01g0247900			M-QTL1.1	43.76	41.455-46.065	181	RN	S11941A-RM8091		M-QTL1.1	37.76	41.455-46.059	197	RN	S11941A-RM8091
Os01g0248701			M-QTL1.1	43.76	41.455-46.065	181	RN	S11941A-RM8091		M-QTL1.1	37.76	41.455-46.059	197	RN	S11941A-RM8091
Os01g0249100	OsEXPA9		M-QTL1.1	43.76	41.455-46.065	181	RN	S11941A-RM8091		M-QTL1.1	37.76	41.455-46.059	197	RN	S11941A-RM8091
Os01g0249200	OsGLP1-1		M-QTL1.1	43.76	41.455-46.065	181	RN	S11941A-RM8091		M-QTL1.1	37.76	41.455-46.059	197	RN	S11941A-RM8091
Os01g0253400			M-QTL1.1	43.76	41.455-46.065	181	RN	S11941A-RM8091		M-QTL1.1	37.76	41.455-46.059	197	RN	S11941A-RM8091
Os01g0254100	OsTPR1		M-QTL1.1	43.76	41.455-46.065	181	RN	S11941A-RM8091		M-QTL1.1	37.76	41.455-46.059	197	RN	S11941A-RM8091
Os01g0255000			M-QTL1.1	43.76	41.455-46.065	181	RN	S11941A-RM8091		M-QTL1.1	37.76	41.455-46.059	197	RN	S11941A-RM8091
Os01g0256900			M-QTL1.1	43.76	41.455-46.065	181	RN	S11941A-RM8091		M-QTL1.1	37.76	41.455-46.059	197	RN	S11941A-RM8091
Os01g0257300	OsRAA1		M-QTL1.1	43.76	41.455-46.065	181	RN	S11941A-RM8086	-	M-QTL1.1	37.76	41.455-46.059	197	RN	S11941A-RM8091
Os01g0257900			M-QTL1.1	43.76	41.455-46.065	181	RN	S11941A-RM8091		M-QTL1.1	37.76	41.455-46.059	197	RN	S11941A-RM8091
Os01g0258000			M-QTL1.1	43.76	41.455-46.065	181	RN	S11941A-RM8091		M-QTL1.1	37.76	41.455-46.059	197	RN	S11941A-RM8091
Os01g0258600	DPL1		M-QTL1.1	43.76	41.455-46.065	181	RN	S11941A-RM8091		M-QTL1.1	37.76	41.455-46.059	197	RN	S11941A-RM8091
Os01g0259900	SAD1L		M-QTL1.1	43.76	41.455-46.065	181	RN	S11941A-RM8091		M-QTL1.1	37.76	41.455-46.059	197	RN	S11941A-RM8091
Os01g0261100	OsRFP		M-QTL1.1	43.76	41.455-46.065	181	RN	S11941A-RM8091		M-QTL1.1	37.76	41.455-46.059	197	RN	S11941A-RM8091
Os02g0550600	OsNIN8		M-QTL2.2	83.38	80.955-85.805	236	RSR, RTHK	E3634S-C796A	-	M-QTL2.1	83.38	80.955-85.805	119	RL, DRR, RN	C796A-E3634S	-
Os02g0551600			M-QTL2.2	83.38	80.955-85.805	236	RSR, RTHK	E3634S-C796A	-	M-QTL2.1	83.38	80.955-85.805	119	RL, DRR, RN	C796A-E3634S	-
Os02g0551900			M-QTL2.2	83.38	80.955-85.805	236	RSR, RTHK	E3634S-C796A	-	M-QTL2.1	83.38	80.955-85.805	119	RL, DRR, RN	C796A-E3634S	-
Os02g0553200	OsAPX8		M-QTL2.2	83.38	80.955-85.805	236	RSR, RTHK	E3634S-C796A	-	M-QTL2.1	83.38	80.955-85.805	119	RL, DRR, RN	C796A-E3634S	-
Os02g0555700	OsDjC19		M-QTL2.2	83.38	80.955-85.805	236	RSR, RTHK	E3634S-C796A	-	M-QTL2.1	83.38	80.955-85.805	119	RL, DRR, RN	C796A-E3634S	-
Os02g0556400			M-QTL2.2	83.38	80.955-85.805	236	RSR, RTHK	E3634S-C796A	-	M-QTL2.1	83.38	80.955-85.805	119	RL, DRR, RN	C796A-E3634S	-
Os02g0556700			M-QTL2.2	83.38	80.955-85.805	236	RSR, RTHK	E3634S-C796A	-	M-QTL2.1	83.38	80.955-85.805	119	RL, DRR, RN	C796A-E3634S	-
Os02g0557500	OsC3H16		M-QTL2.2	83.38	80.955-85.805	236	RSR, RTHK	E3634S-C796A	-	M-QTL2.1	83.38	80.955-85.805	119	RL, DRR, RN	C796A-E3634S	-
Os02g0561400			M-QTL2.2	83.38	80.955-85.805	236	RSR, RTHK	E3634S-C796A	-	M-QTL2.1	83.38	80.955-85.805	119	RL, DRR, RN	C796A-E3634S	-
Os02g0562300			M-QTL2.2	83.38	80.955-85.805	236	RSR, RTHK	E3634S-C796A	-	M-QTL2.1	83.38	80.955-85.805	119	RL, DRR, RN	C796A-E3634S	-
Os02g0562600	OsMLO10		M-QTL2.2	83.38	80.955-85.805	236	RSR, RTHK	E3634S-C796A	-	M-QTL2.1	83.38	80.955-85.805	119	RL, DRR, RN	C796A-E3634S	-
Os03g0145500			M-QTL3.1	6	2.45-14.45	189	RSR, DRR, RDW. RV	RM1332-RZ329	-	M-QTL3-2	10.34	6-14.62	300	RL, RN	RM4853-RM5628	-
Os03g0145900			M-QTL3.1	6	2.45-14.46	189	RSR, DRR, RDW. RV	RM1332-RZ329	-	M-QTL3-2	10.34	6-14.62	300	RL, RN	RM4853-RM5628	-
Os03g0147001			M-QTL3.1	6	2.45-14.47	189	RSR, DRR, RDW. RV	RM1332-RZ329	-	M-QTL3-2	10.34	6-14.62	300	RL, RN	RM4853-RM5628	-
Os03g0147400	OsSIET4		M-QTL3.1	6	2.45-14.48	189	RSR, DRR, RDW. RV	RM1332-RZ329	-	M-QTL3-2	10.34	6-14.62	300	RL, RN	RM4853-RM5628	-
Os03g0147700	OsMTA3		M-QTL3.1	6	2.45-14.49	189	RSR, DRR, RDW. RV	RM1332-RZ329	-	M-QTL3-2	10.34	6-14.62	300	RL, RN	RM4853-RM5628	-
Os03g0148000			M-QTL3.1	6	2.45-14.50	189	RSR, DRR, RDW. RV	RM1332-RZ329	-	M-QTL3-2	10.34	6-14.62	300	RL, RN	RM4853-RM5628	-
Os03g0148700	OsRLCK100		M-QTL3.1	6	2.45-14.51	189	RSR, DRR, RDW. RV	RM1332-RZ329	-	M-QTL3-2	10.34	6-14.62	300	RL, RN	RM4853-RM5628	-
Os03g0149000	OsCRLL1		M-QTL3.1	6	2.45-14.52	189	RSR, DRR, RDW. RV	RM1332-RZ329	-	M-QTL3-2	10.34	6-14.62	300	RL, RN	RM4853-RM5628	-
Os03g0149700			M-QTL3.1	6	2.45-14.53	189	RSR, DRR, RDW. RV	RM1332-RZ329	-	M-QTL3-2	10.34	6-14.62	300	RL, RN	RM4853-RM5628	-
Os03g0149800			M-QTL3.1	6	2.45-14.54	189	RSR, DRR, RDW. RV	RM1332-RZ329	-	M-QTL3-2	10.34	6-14.62	300	RL, RN	RM4853-RM5628	-
Os03g0150200	OsERF88		M-QTL3.1	6	2.45-14.55	189	RSR, DRR, RDW. RV	RM1332-RZ329	-	M-QTL3-2	10.34	6-14.62	300	RL, RN	RM4853-RM5628	-
Os03g0150600	OsPT1		M-QTL3.1	6	2.45-14.56	189	RSR, DRR, RDW. RV	RM1332-RZ329	-	M-QTL3-2	10.34	6-14.62	300	RL, RN	RM4853-RM5628	-
Os03g0150800	OsPT2		M-QTL3.1	6	2.45-14.57	189	RSR, DRR, RDW. RV	RM1332-RZ329	-	M-QTL3-2	10.34	6-14.62	300	RL, RN	RM4853-RM5628	-
Os03g0151100			M-QTL3.1	6	2.45-14.58	189	RSR, DRR, RDW. RV	RM1332-RZ329	-	M-QTL3-2	10.34	6-14.62	300	RL, RN	RM4853-RM5628	-
Os03g0152000	OsHMP18		M-QTL3.1	6	2.45-14.59	189	RSR, DRR, RDW. RV	RM1332-RZ329	-	M-QTL3-2	10.34	6-14.62	300	RL, RN	RM4853-RM5628	-
Os03g0154100			M-QTL3.1	6	2.45-14.60	189	RSR, DRR, RDW. RV	RM1332-RZ329	-	M-QTL3-2	10.34	6-14.62	300	RL, RN	RM4853-RM5628	-
Os04g0106300	OsARG		M-QTL4.1	7.3	4.705-9.895	195	RDW	E20565S-Y3635R	-	M-QTL4.1	7.3	4.705-9.895	195	RDW	E20565S-Y3635R	-
Os04g0107600	OsADC2		M-QTL4.1	7.3	4.705-9.895	195	RDW	E20565S-Y3635R	-	M-QTL4.1	7.3	4.705-9.895	195	RDW	E20565S-Y3635R	-
Os04g0109400			M-QTL4.1	7.3	4.705-9.895	195	RDW	E20565S-Y3635R	-	M-QTL4.1	7.3	4.705-9.895	195	RDW	E20565S-Y3635R	-
Os04g0111200			M-QTL4.1	7.3	4.705-9.895	195	RDW	E20565S-Y3635R	-	M-QTL4.1	7.3	4.705-9.895	195	RDW	E20565S-Y3635R	-
Os04g0111900	PIC22		M-QTL4.1	7.3	4.705-9.895	195	RDW	E20565S-Y3635R	-	M-QTL4.1	7.3	4.705-9.895	195	RDW	E20565S-Y3635R	-
Os04g0114801			M-QTL4.1	7.3	4.705-9.895	195	RDW	E20565S-Y3635R	-	M-QTL4.1	7.3	4.705-9.895	195	RDW	E20565S-Y3635R	-
Os04g0115200			M-QTL4.1	7.3	4.705-9.895	195	RDW	E20565S-Y3635R	-	M-QTL4.1	7.3	4.705-9.895	195	RDW	E20565S-Y3635R	-
Os04g0119400			M-QTL4.1	7.3	4.705-9.895	195	RDW	E20565S-Y3635R	-	M-QTL4.1	7.3	4.705-9.895	195	RDW	E20565S-Y3635R	-
Os04g0127200			M-QTL4.1	7.3	4.705-9.895	195	RDW	E20565S-Y3635R	-	M-QTL4.1	7.3	4.705-9.895	195	RDW	E20565S-Y3635R	-
Os04g0128001			M-QTL4.1	7.3	4.705-9.895	195	RDW	E20565S-Y3635R	-	M-QTL4.1	7.3	4.705-9.895	195	RDW	E20565S-Y3635R	-
Os04g0128700			M-QTL4.1	7.3	4.705-9.895	195	RDW	E20565S-Y3635R	-	M-QTL4.1	7.3	4.705-9.895	195	RDW	E20565S-Y3635R	-
Os04g0128900	OsYUCCA7		M-QTL4.1	7.3	4.705-9.895	195	RDW	E20565S-Y3635R	-	M-QTL4.1	7.3	4.705-9.895	195	RDW	E20565S-Y3635R	-
Os04g0129300			M-QTL4.1	7.3	4.705-9.895	195	RDW	E20565S-Y3635R	-	M-QTL4.1	7.3	4.705-9.895	195	RDW	E20565S-Y3635R	-
Os04g0129500			M-QTL4.1	7.3	4.705-9.895	195	RDW	E20565S-Y3635R	-	M-QTL4.1	7.3	4.705-9.895	195	RDW	E20565S-Y3635R	-
Os04g0137450			M-QTL4.1	7.3	4.705-9.895	195	RDW	E20565S-Y3635R	-	M-QTL4.1	7.3	4.705-9.895	195	RDW	E20565S-Y3635R	-
Os04g0140666			M-QTL4.1	7.3	4.705-9.895	195	RDW	E20565S-Y3635R	-	M-QTL4.1	7.3	4.705-9.895	195	RDW	E20565S-Y3635R	-
Os04g0142400			M-QTL4.1	7.3	4.705-9.895	195	RDW	E20565S-Y3635R	-	M-QTL4.1	7.3	4.705-9.895	195	RDW	E20565S-Y3635R	-
Os04g0151700			M-QTL4.1	7.3	4.705-9.895	195	RDW	E20565S-Y3635R	-	M-QTL4.1	7.3	4.705-9.895	195	RDW	E20565S-Y3635R	-
Os07g0582400			M-QTL7.2	87.9	81.54-94.25	327	RN	RM5623-RM473A	-	M-QTL7.1	83.3	81.26-85.33	155	DRR	RM5508-B2F2	-
Os07g0582500			M-QTL7.2	87.9	81.54-94.25	327	RN	RM5623-RM473A	-	M-QTL7.1	83.3	81.26-85.33	155	DRR	RM5508-B2F2	-
Os07g0582800			M-QTL7.2	87.9	81.54-94.25	327	RN	RM5623-RM473A	-	M-QTL7.1	83.3	81.26-85.33	155	DRR	RM5508-B2F2	-
Os07g0583000			M-QTL7.2	87.9	81.54-94.25	327	RN	RM5623-RM473A	-	M-QTL7.1	83.3	81.26-85.33	155	DRR	RM5508-B2F2	-
Os07g0584900			M-QTL7.2	87.9	81.54-94.25	327	RN	RM5623-RM473A	-	M-QTL7.1	83.3	81.26-85.33	155	DRR	RM5508-B2F2	-
Os07g0585800			M-QTL7.2	87.9	81.54-94.25	327	RN	RM5623-RM473A	-	M-QTL7.1	83.3	81.26-85.33	155	DRR	RM5508-B2F2	-
Os07g0587400	OsESP1/OseRF1		M-QTL7.2	87.9	81.54-94.25	327	RN	RM5623-RM473A	-	M-QTL7.1	83.3	81.26-85.33	155	DRR	RM5508-B2F2	-
Os07g0588900			M-QTL7.2	87.9	81.54-94.25	327	RN	RM5623-RM473A	-	M-QTL7.1	83.3	81.26-85.33	155	DRR	RM5508-B2F2	-
Os07g0591700			M-QTL7.2	87.9	81.54-94.25	327	RN	RM5623-RM473A	-	M-QTL7.1	83.3	81.26-85.33	155	DRR	RM5508-B2F2	-
Os07g0592000	OsGASR9		M-QTL7.2	87.9	81.54-94.25	327	RN	RM5623-RM473A	-	M-QTL7.1	83.3	81.26-85.33	155	DRR	RM5508-B2F2	-
Os07g0594400			M-QTL7.2	87.9	81.54-94.25	327	RN	RM5623-RM473A	-	M-QTL7.1	83.3	81.26-85.33	155	DRR	RM5508-B2F2	-
Os07g0597200			M-QTL7.2	87.9	81.54-94.25	327	RN	RM5623-RM473A	-	M-QTL7.1	83.3	81.26-85.33	155	DRR	RM5508-B2F2	-
Os07g0597500			M-QTL7.2	87.9	81.54-94.25	327	RN	RM5623-RM473A	-	M-QTL7.1	83.3	81.26-85.33	155	DRR	RM5508-B2F2	-
Os07g0598200	OsF0793		M-QTL7.2	87.9	81.54-94.25	327	RN	RM5623-RM473A	-	M-QTL7.1	83.3	81.26-85.33	155	DRR	RM5508-B2F2	-
Os07g0599300	OsApp1		M-QTL7.2	87.9	81.54-94.25	327	RN	RM5623-RM473A	-	M-QTL7.1	83.3	81.26-85.33	155	DRR	RM5508-B2F2	-
Os07g0599500			M-QTL7.2	87.9	81.54-94.25	327	RN	RM5623-RM473A	-	M-QTL7.1	83.3	81.26-85.33	155	DRR	RM5508-B2F2	-
Os07g0599600			M-QTL7.2	87.9	81.54-94.25	327	RN	RM5623-RM473A	-	M-QTL7.1	83.3	81.26-85.33	155	DRR	RM5508-B2F2	-
Os07g0599700			M-QTL7.2	87.9	81.54-94.25	327	RN	RM5623-RM473A	-	M-QTL7.1	83.3	81.26-85.33	155	DRR	RM5508-B2F2	-
Os07g0599900			M-QTL7.2	87.9	81.54-94.25	327	RN	RM5623-RM473A	-	M-QTL7.1	83.3	81.26-85.33	155	DRR	RM5508-B2F2	-
Os07g0600200			M-QTL7.2	87.9	81.54-94.25	327	RN	RM5623-RM473A	-	M-QTL7.1	83.3	81.26-85.33	155	DRR	RM5508-B2F2	-
Os07g0600700			M-QTL7.2	87.9	81.54-94.25	327	RN	RM5623-RM473A	-	M-QTL7.1	83.3	81.26-85.33	155	DRR	RM5508-B2F2	-
Os07g0602100			M-QTL7.2	87.9	81.54-94.25	327	RN	RM5623-RM473A	-	M-QTL7.1	83.3	81.26-85.33	155	DRR	RM5508-B2F2	-
Os07g0603300	qGW7		M-QTL7.2	87.9	81.54-94.25	327	RN	RM5623-RM473A	-	M-QTL7.1	83.3	81.26-85.33	155	DRR	RM5508-B2F2	-
Os07g0635300			M-QTL7.2	87.9	81.54-94.25	327	RN	RM5623-RM473A	-	M-QTL7.1	83.3	81.26-85.33	155	DRR	RM5508-B2F2	-
Os07g0637300	OsHRK1		M-QTL7.2	87.9	81.54-94.25	327	RN	RM5623-RM473A	-	M-QTL7.1	83.3	81.26-85.33	155	DRR	RM5508-B2F2	-
Os07g0637700			M-QTL7.2	87.9	81.54-94.25	327	RN	RM5623-RM473A	-	M-QTL7.1	83.3	81.26-85.33	155	DRR	RM5508-B2F2	-
Os07g0638500			M-QTL7.2	87.9	81.54-94.25	327	RN	RM5623-RM473A	-	M-QTL7.1	83.3	81.26-85.33	155	DRR	RM5508-B2F2	-
Os07g0642300			M-QTL7.2	87.9	81.54-94.25	327	RN	RM5623-RM473A	-	M-QTL7.1	83.3	81.26-85.33	155	DRR	RM5508-B2F2	-
Os07g0643400			M-QTL7.2	87.9	81.54-94.25	327	RN	RM5623-RM473A	-	M-QTL7.1	83.3	81.26-85.33	155	DRR	RM5508-B2F2	-
Os07g0643700			M-QTL7.2	87.9	81.54-94.25	327	RN	RM5623-RM473A	-	M-QTL7.1	83.3	81.26-85.33	155	DRR	RM5508-B2F2	-
Os07g0644200			M-QTL7.2	87.9	81.54-94.25	327	RN	RM5623-RM473A	-	M-QTL7.1	83.3	81.26-85.33	155	DRR	RM5508-B2F2	-
Os07g0644600			M-QTL7.2	87.9	81.54-94.25	327	RN	RM5623-RM473A	-	M-QTL7.1	83.3	81.26-85.33	155	DRR	RM5508-B2F2	-
Os07g0645100			M-QTL7.3	93.36	93.305-93.415	290	DRR, RV, MRL, DRW	C847-RM473A	-	M-QTL7.2	93.36	93.305-93.415	199	RL	C847-RM473A	-
Os07g0647400			M-QTL7.3	93.36	93.305-93.415	290	DRR, RV, MRL, DRW	C847-RM473A	-	M-QTL7.2	93.36	93.305-93.415	199	RL	C847-RM473A	-
Os07g0647500			M-QTL7.3	93.36	93.305-93.415	290	DRR, RV, MRL, DRW	C847-RM473A	-	M-QTL7.2	93.36	93.305-93.415	199	RL	C847-RM473A	-
Os07g0655300	OsMB11		M-QTL7.3	93.36	93.305-93.415	290	DRR, RV, MRL, DRW	C847-RM473A	-	M-QTL7.2	93.36	93.305-93.415	199	RL	C847-RM473A	-
Os07g0655900			M-QTL7.3	93.36	93.305-93.415	290	DRR, RV, MRL, DRW	C847-RM473A	-	M-QTL7.2	93.36	93.305-93.415	199	RL	C847-RM473A	-
Os07g0656200	Os7BGlu26		M-QTL7.3	93.36	93.305-93.415	290	DRR, RV, MRL, DRW	C847-RM473A	-	M-QTL7.2	93.36	93.305-93.415	199	RL	C847-RM473A	-
Os07g0657500			M-QTL7.3	93.36	93.305-93.415	290	DRR, RV, MRL, DRW	C847-RM473A	-	M-QTL7.2	93.36	93.305-93.415	199	RL	C847-RM473A	-
Os07g0658100			M-QTL7.3	93.36	93.305-93.415	290	DRR, RV, MRL, DRW	C847-RM473A	-	M-QTL7.2	93.36	93.305-93.415	199	RL	C847-RM473A	-
Os07g0658400	OsABC1		M-QTL7.3	93.36	93.305-93.415	290	DRR, RV, MRL, DRW	C847-RM473A	-	M-QTL7.2	93.36	93.305-93.415	199	RL	C847-RM473A	-
Os07g0658550			M-QTL7.3	93.36	93.305-93.415	290	DRR, RV, MRL, DRW	C847-RM473A	-	M-QTL7.2	93.36	93.305-93.415	199	RL	C847-RM473A	-
Os07g0659400			M-QTL7.3	93.36	93.305-93.415	290	DRR, RV, MRL, DRW	C847-RM473A	-	M-QTL7.2	93.36	93.305-93.415	199	RL	C847-RM473A	-
Os07g0659500			M-QTL7.3	93.36	93.305-93.415	290	DRR, RV, MRL, DRW	C847-RM473A	-	M-QTL7.2	93.36	93.305-93.415	199	RL	C847-RM473A	-
Os09g0431100	OsGLR1.3		M-QTL 9.3	60.75	59.92-61.58	129	DRR	RM434-W574	-	M-QTL 9.1	60.75	59.92-61.58	174	DRR	S10578-C570	-
Os09g0431500			M-QTL 9.3	60.75	59.92-61.58	129	DRR	RM434-W574	-	M-QTL 9.1	60.75	59.92-61.58	174	DRR	S10578-C570	-
Os09g0431600	OsCBSPPR1		M-QTL 9.3	60.75	59.92-61.58	129	DRR	RM434-W574	-	M-QTL 9.1	60.75	59.92-61.58	174	DRR	S10578-C570	-
Os09g0432900			M-QTL 9.3	60.75	59.92-61.58	129	DRR	RM434-W574	-	M-QTL 9.1	60.75	59.92-61.58	174	DRR	S10578-C570	-
Os09g0433650			M-QTL 9.3	60.75	59.92-61.58	129	DRR	RM434-W574	-	M-QTL 9.1	60.75	59.92-61.58	174	DRR	S10578-C570	-
Os09g0433900	OsEnS-128		M-QTL 9.3	60.75	59.92-61.58	129	DRR	RM434-W574	-	M-QTL 9.1	60.75	59.92-61.58	174	DRR	S10578-C570	-
Os09g0436300			M-QTL 9.3	60.75	59.92-61.58	129	DRR	RM434-W574	-	M-QTL 9.1	60.75	59.92-61.58	174	DRR	S10578-C570	-
Os09g0439200	OsTIFY10/JAZ8		M-QTL 9.3	60.75	59.92-61.58	129	DRR	RM434-W574	-	M-QTL 9.1	60.75	59.92-61.58	174	DRR	S10578-C570	-
Os09g0439600	EXO70D1		M-QTL 9.3	60.75	59.92-61.58	129	DRR	RM434-W574	-	M-QTL 9.1	60.75	59.92-61.58	174	DRR	S10578-C570	-
Os09g0441900	OsDEP1		M-QTL 9.3	60.75	59.92-61.58	129	DRR	RM434-W574	-	M-QTL 9.1	60.75	59.92-61.58	174	DRR	S10578-C570	-
Os09g0442100	OsRLCK272		M-QTL 9.3	60.75	59.92-61.58	129	DRR	RM434-W574	-	M-QTL 9.1	60.75	59.92-61.58	174	DRR	S10578-C570	-
Os09g0442400			M-QTL 9.3	60.75	59.92-61.58	129	DRR	RM434-W574	-	M-QTL 9.1	60.75	59.92-61.58	174	DRR	S10578-C570	-
Os09g0442700	OsDLN225		M-QTL 9.3	60.75	59.92-61.58	129	DRR	RM434-W574	-	M-QTL 9.1	60.75	59.92-61.58	174	DRR	S10578-C570	-
Os09g0442900			M-QTL 9.3	60.75	59.92-61.58	129	DRR	RM434-W574	-	M-QTL 9.1	60.75	59.92-61.58	174	DRR	S10578-C570	-
Os09g0444500	OsBRXL5		M-QTL 9.3	60.75	59.92-61.58	129	DRR	RM434-W574	-	M-QTL 9.1	60.75	59.92-61.58	174	DRR	S10578-C570	-
Os09g0444550			M-QTL 9.3	60.75	59.92-61.58	129	DRR	RM434-W574	-	M-QTL 9.1	60.75	59.92-61.58	174	DRR	S10578-C570	-
Os09g0444700			M-QTL 9.3	60.75	59.92-61.58	129	DRR	RM434-W574	-	M-QTL 9.1	60.75	59.92-61.58	174	DRR	S10578-C570	-
Os09g0447300	CYP76L1		M-QTL 9.3	60.75	59.92-61.58	129	DRR	RM434-W574	-	M-QTL 9.1	60.75	59.92-61.58	174	DRR	S10578-C570	-
Os09g0449650			M-QTL 9.3	60.75	59.92-61.58	129	DRR	RM434-W574	-	M-QTL 9.1	60.75	59.92-61.58	174	DRR	S10578-C570	-
Os09g0450700			M-QTL 9.3	60.75	59.92-61.58	129	DRR	RM434-W574	-	M-QTL 9.1	60.75	59.92-61.58	174	DRR	S10578-C570	-
Os09g0451700			M-QTL 9.3	60.75	59.92-61.58	129	DRR	RM434-W574	-	M-QTL 9.1	60.75	59.92-61.58	174	DRR	S10578-C570	-
Os09g0452200	OsLYP4		M-QTL 9.3	60.75	59.92-61.58	129	DRR	RM434-W574	-	M-QTL 9.1	60.75	59.92-61.58	174	DRR	S10578-C570	-
Os09g0452300			M-QTL 9.3	60.75	59.92-61.58	129	DRR	RM434-W574	-	M-QTL 9.1	60.75	59.92-61.58	174	DRR	S10578-C570	-
RL: Root Length; RDW: Root Dry Weight; RN: Root Number; RV: Root Volume; DRR: Deep Root Ratio; RTKH: Root Thickness; MRL: Maximum Root Length; RSR: Root/Shoot Ratio of Dry Weight; DRW: Deep Root Weight.
