# Supplementary material for: Genome-Wide Expression Analysis of Root Tips in Contrasting Rice Genotypes Revealed Novel Candidate Genes for Water Stress Adaptation
Source: Front Plant Sci. 2022 Feb 21;13:792079. doi: 10.3389/fpls.2022.792079 (PMC8899714; doi:10.3389/fpls.2022.792079)
Supplement: Supplementary file 1 [file Data_Sheet_1.zip › Supplementary Material/Supplementary Table S8.XLSX]

## Sheet: RootLength
RapID		MSUID	GeneName	Reference1	Reference2	Reference3
Os01g0231000	Cell Elongation	LOC_Os01g13030.1	IAA3	Yu et al., 2016;	https://funricegenes.github.io/
Os01g0898300	Cell Elongation	LOC_Os01g67290.1	OsSPR1	Meng et al., 2019; Jia et al. (2011); Mai, et al., 2014; wu and Cheng, 2014;	https://funricegenes.github.io/
Os09g0395300	Cell Elongation	LOC_Os09g23200.1	RL9, SLL1, AH2, OsADD1	Meng et al., 2019;,Meister et al., 2014;	https://funricegenes.github.io/	https://shigen.nig.ac.jp/rice/oryzabase/
Os11g0446000	Cell Elongation	LOC_Os11g25920.1	RSS3	Mai, et al., 2014	https://funricegenes.github.io/	https://shigen.nig.ac.jp/rice/oryzabase/
Os03g0707600	Root Growth	LOC_Os03g49990.1	SLR	Jung and McCouch, 2013; Yu et al., 2016;	https://shigen.nig.ac.jp/rice/oryzabase/
Os01g0178500	Root Length	LOC_Os01g08320	OsIAA1	Song et al., 2009; Meng et al., 2019
Os01g0797600	Root Length	LOC_Os01g58420.1	OsERF3, AP37	Meng et al., 2019;	https://funricegenes.github.io/
Os02g0274100	Root Length	LOC_Os02g17390.1	OsAIM1, MFP	Meng et al., 2019;	https://funricegenes.github.io/	https://shigen.nig.ac.jp/rice/oryzabase/
Os02g0557800	Root Length	LOC_Os02g35180.1	OsRR2	Zhao et al. (2009); wu and Cheng, 2014; Meng et al., 2019;	https://funricegenes.github.io/
Os03g0305500	Root Length	LOC_Os03g19275.1	OsASL1	Meng et al., 2019;	https://funricegenes.github.io/	https://shigen.nig.ac.jp/rice/oryzabase/
Os04g0583500	Root Length	LOC_Os04g49410.1	EXPA10; OsEXPA10	Gao et al., 2008	https://funricegenes.github.io/	https://shigen.nig.ac.jp/rice/oryzabase/
Os04g0585200	Root Length	LOC_Os04g49570.2	OsGLR3.1, GLR3.1	Li et al. (2006b); wu and Cheng, 2014; Rebouillat, et al., 2008; Meng et al., 2019
Os06g0184000	Root Length	LOC_Os06g08500.1	OsRHL1	Ding et al, 2009; Meng et al., 2019; Meister et al., 2014
Os06g0266800	Root Length	LOC_Os06g15620.1	OsGSR1	Wang et al., 2009
Os06g0504900	Root Length	LOC_Os06g30860.1	OsWRKY31	Zhang et al., 2008; Wu and Cheng, 2014
Os08g0462700	Root Length	LOC_Os08g36020.1	BRXL1/OsBRXL4	Liu et al., 2010; Briggs et al., 2006
Os09g0455300	Root Length	LOC_Os09g28210.1	OsbHLH120, qRT9	Meng et al., 2019;	https://funricegenes.github.io/	https://shigen.nig.ac.jp/rice/oryzabase/
Os09g0488000	Root Length	LOC_Os09g31310.1	OsGNA1	Jiang et al. (2005); Meng et al., 2019; wu and Cheng, 2014; Rebouillat, et al., 2008; Meister et al., 2014	https://shigen.nig.ac.jp/rice/oryzabase/
Os02g0622100	Root Length/Cell Elongation	LOC_Os02g40860.1	OsCKI1, CKI, hbd2, CKI1, LTG1, OsCKI1/LTRPK1, LTRPK1, OsLTRPK1	Liu, et al., 2003; wu and Cheng, 2014;	https://funricegenes.github.io/	https://shigen.nig.ac.jp/rice/oryzabase/
Os04g0497200	Root Length/Cell Elongation	LOC_Os04g41970	SRT7/OsGLU3, RT	Liu et al., 2011; Zhang et al. (2012a); Mai, et al., 2014; Meng et al., 2019; wu and Cheng, 2014;	https://funricegenes.github.io/
Os01g0130200	Root Length	LOC_Os01g03940.1	NRR	Meister et al., 2014;
Os01g0257300	Root Length	LOC_Os01g15340.1	OsRAA1	Ge et al. (2004); wu and Cheng, 2014;
Os06g0701700	Root Length	LOC_Os06g48810.1	OsHKT2;1, HKT1	Horie et al., 2007, Uozumi et al., 2000; Rus et al., 2001; Zhu, 2002; Jung and McCouch, 2013
Os04g0659300	Root Length	LOC_Os04g56430.1	OsRMC	Jiang et al. (2007)
Os06g0115600	Root Length	LOC_Os06g02520.1	CYCLOPS1	Jung and McCouch, 2013;
Os06g0193400	Root Length	LOC_Os06g09370.1	OsPTF1	Jung and McCouch, 2013;
Os09g0287000	Root Length	LOC_Os09g11480.1	SUB1	Jung and McCouch, 2013;
Os04g0442300	Root Length	LOC_Os04g36070.1	OsRR1	Kitomi et al. (2011)
Os02g0606700	Root Length	LOC_Os02g39390.1	RSS1	Mai, et al., 2014	https://shigen.nig.ac.jp/rice/oryzabase/
Os07g0602700	Root Length	LOC_Os07g41140.1	OsRPK1	Mai, et al., 2014; Meister et al., 2014;
Os10g0402200	Root Length	LOC_Os10g26280.1	OsORC3	Mai, et al., 2014; Yu et al., 2016
Os01g0645400	Root Length	LOC_Os01g45760.1	OsYUCCA1	Meister et al., 2014;
Os01g0940000	Root Length	LOC_Os01g71310.1	OsCKX4	Meister et al., 2014;
Os03g0161900	Root Length	LOC_Os03g06630.1	OsHsf7	Meister et al., 2014;
Os03g0300000	Root Length	LOC_Os03g18820.1	OsXXT1, SRH2	Meister et al., 2014;	https://shigen.nig.ac.jp/rice/oryzabase/	https://rapdb.dna.affrc.go.jp/
Os03G0799500	Root Length	LOC_Os03g58520.1	RTH3	Meister et al., 2014;
Os05g0140100	Root Length	LOC_Os05g04820.1	OsMYB2P-1	Meister et al., 2014;
Os06g0196700	Root Length	LOC_Os06g09660.1	OsARF16	Meister et al., 2014;
Os11g0102100	Root Length	LOC_Os11g01130.1	OsWOX3A	Meister et al., 2014;
Os11g0558200	Root Length	LOC_Os11g35390.1	OsMYB4P	Meister et al., 2014;
Os05g0557700	Root Length	LOC_Os05g48390.1	LTN1, OsPHO2	Meister et al., 2014; wu and Cheng, 2014
Os01g0711600	Root Length	LOC_Os01g51430.1	RTH1	Meister et al., 2014;,wu and Cheng, 2014;
Os02g0559800	Root Length	LOC_Os02g35329.1	OsELICITOR 5 (OsEL5)	Meng et al., 2019;
Os02g0759700	Root Length	LOC_Os02g52230.1	OsTIR1	Meng et al., 2019;
Os03g0610900	Root Length	LOC_Os03g41460.1	SAPK10	Meng et al., 2019;
Os03g0822000	Root Length	LOC_Os03g60720.1	OsEXPA7	Meng et al., 2019;
Os04g0395600	Root Length	LOC_Os04g32460.1	OsAFB2	Meng et al., 2019;	https://shigen.nig.ac.jp/rice/oryzabase/
Os05g0150500	Root Length	LOC_Os05g05800.1	OsTIR1	Meng et al., 2019;	https://shigen.nig.ac.jp/rice/oryzabase/
Os05g0389000	Root Length	LOC_Os05g32270.1	SHB	Meng et al., 2019;	https://shigen.nig.ac.jp/rice/oryzabase/
Os05g0592800	Root Length	LOC_Os05g51510.1	OsABIL2	Meng et al., 2019;
Os06g0181700	Root Length	LOC_Os06g08340.1	OsERF2	Meng et al., 2019;
Os08g0154600	Root Length	LOC_Os08g05840.1	TOP1	Meng et al., 2019;	https://shigen.nig.ac.jp/rice/oryzabase/
Os11g0544800	Root Length	LOC_Os11g34210.1	OsGatB	Meng et al., 2019;	https://shigen.nig.ac.jp/rice/oryzabase/
Os01g0897700	Root Length	LOC_Os01g67240.1	OsFH1	Meng et al., 2019; Meister et al., 2014;
Os01g0921200	Root Length	LOC_Os01g69210.1	OsMOGS	Meng et al., 2019; Meister et al., 2014;
Os08g0242400	Root Length	LOC_Os08g14400.1	OsWOX11	Meng et al., 2019; Meister et al., 2014;
Os10g0122600	Root Length	LOC_Os10g03400.2	OsSNDP1	Meng et al., 2019; Meister et al., 2014;
Os01g0248900	Root Length	LOC_Os01g14650.1	OsEXPA8, OsEXP8, osaEXPa1.17	Meng et al., 2019; Meister et al., 2014; Mai, et al., 2014	https://shigen.nig.ac.jp/rice/oryzabase/
Os04g0671900	Root Length	LOC_Os04g57610.1	OsARF12	Qi et al. (2012); Meng et al., 2019; wu and Cheng, 2014;
Os07g0209000	Root Length	LOC_Os07g10830.1	OsDGL1	Qin et al. (2013);Mai, et al., 2014; Meng et al., 2019; wu and Cheng, 2014;
Os03g0666100	Root Length	LOC_Os03g46330.1	CRL2	Rebouillat, et al., 2008;
Os07g0206500	Root Length	LOC_Os07g10580.1	RM1	Rebouillat, et al., 2008;
Os07g0586900	Root Length	LOC_Os07g39820.1	OsSHR	Rebouillat, et al., 2008;	https://shigen.nig.ac.jp/rice/oryzabase/	https://rapdb.dna.affrc.go.jp/
Os01g0508500	Root Length	LOC_Os01g32460.1	RH2	Rebouillat, et al., 2008;,Meng et al., 2019;,wu and Cheng, 2014;
Os02g0735200	Root Length	LOC_Os02g50240.1	OsGS1;1	wu and Cheng, 2014;
Os02g0782800	Root Length	None	DES	wu and Cheng, 2014;
Os03g0150800	Root Length	LOC_Os03g05640.1	OsPT2	wu and Cheng, 2014;
Os03g0223400	Root Length	LOC_Os03g12290.1	OsGS1;2	wu and Cheng, 2014;
Os04g0271000	Root Length	LOC_Os04g20270.1	SRT1	wu and Cheng, 2014;
Os07g0438800	Root Length	LOC_Os07g25710.1	OsPHR2	wu and Cheng, 2014;
Os07g0682800	Root Length	LOC_Os07g48430.1	OsAPY	wu and Cheng, 2014;
Os11g0124300	Root Length	LOC_Os11g03110.1	OsSCR1	wu and Cheng, 2014;
Os12g0122000	Root Length	LOC_Os12g02870.1	OsSCR2	wu and Cheng, 2014;
Os06g0108600	Root Length	LOC_Os06g01920.1	OsEXPA17	wu and Cheng, 2014; Meister et al., 2014; Meng et al., 2019;
Os10g0578200	Root Length	LOC_Os10g42750.1	OsCSLD1	wu and Cheng, 2014; Meister et al., 2014; Meng et al., 2019;
Os05g0442400	Root Length	LOC_Os05g37060.1	ARM1	wu and Cheng, 2014; Rebouillat, et al., 2008;
Os02g0743400	Root Length	LOC_Os02g50960.1	OsPIN1	Xu et al. (2005)
Os02g0550600	Root Length	LOC_Os02g34560.1	SRT5, OsCYT-INV1	Yao et al., 2009; Yao et al., 2002; Yao et al., 2003; Rebouillat, et al., 2008; wu and Cheng, 2014; Jia et al. (2008); Meister et al., 2014
Os02g0595900	Root Length	LOC_Os02g38230.1	NAR2.1	Yu et al., 2016;
Os03g0742900	Root Length	LOC_Os03g53150.1	IAA13	Yu et al., 2016;
Os01g0856500	Root Length	LOC_Os01g63770.1	AUX1, OsAUX1, OsLAX1, OsRAU1,	Yu et al., 2016; Meng et al., 2019;	https://shigen.nig.ac.jp/rice/oryzabase/
Os01g0643300	Root Length	LOC_Os01g45550.1	OsPIN3t	Zhang et al. (2012c)
Os02g0198300	Root Length	LOC_Os02g10480.1	OsAGAP	Zhuang et al. (2005); wu and Cheng, 2014;
Os01g0128000	Root Length	LOC_Os01g03720	MYB1	https://funricegenes.github.io/
Os02g0112100	Root Length	LOC_Os02g02170	OsNRT2.1, OsNRT2.2	https://funricegenes.github.io/	https://shigen.nig.ac.jp/rice/oryzabase/
Os02g0150700	Root Length	LOC_Os02g05692	OsDHSRP1	https://funricegenes.github.io/
Os02g0635000	Root Length	LOC_Os02g42330	OsNIT2	https://funricegenes.github.io/
Os02g0635200	Root Length	LOC_Os02g42350	OsNIT1	https://funricegenes.github.io/
Os02g0707200	Root Length	LOC_Os02g47810	OsDOF11	https://funricegenes.github.io/
Os02g0731200	Root Length	LOC_Os02g49840	OsMADS57	https://funricegenes.github.io/	https://shigen.nig.ac.jp/rice/oryzabase/
Os03g0133500	Root Length	LOC_Os03g04120	OsACS	https://funricegenes.github.io/
Os03g0324300	Root Length	LOC_Os03g20790	OsEIL1,MHZ6	https://funricegenes.github.io/
Os04g0304400	Root Length	LOC_Os04g23910	OsMADS25	https://funricegenes.github.io/	https://shigen.nig.ac.jp/rice/oryzabase/
Os04g0305700	Root Length	LOC_Os04g24110	OsUGT90A1	https://funricegenes.github.io/
Os04g0653000	Root Length	LOC_Os04g55920	OsJAZ1,OsTIFY3,EG2	https://funricegenes.github.io/	https://shigen.nig.ac.jp/rice/oryzabase/
Os04g0684300	Root Length	LOC_Os04g58760	OsCASP1	https://funricegenes.github.io/	https://shigen.nig.ac.jp/rice/oryzabase/
Os05g0497600	Root Length	LOC_Os05g41795	OsAIR1	https://funricegenes.github.io/
Os06g0649000	Root Length	LOC_Os06g44010	OsWRKY28	https://funricegenes.github.io/
Os06g0660200	Root Length	LOC_Os06g44970	OsPIN2,LRA1	https://funricegenes.github.io/	https://shigen.nig.ac.jp/rice/oryzabase/
Os07g0232900	Root Length	LOC_Os07g12900	qCdT7,OsHMA3	https://funricegenes.github.io/
Os07g0561300	Root Length	LOC_Os07g37400	OsMsr9	https://funricegenes.github.io/
Os07g0659600	Root Length	LOC_Os07g46550	OsANN3	https://funricegenes.github.io/
Os09g0509300	Root Length	LOC_Os09g33510	WEG1	https://funricegenes.github.io/
Os09g0546100	Root Length	LOC_Os09g37400	OsSAUR45	https://funricegenes.github.io/	https://shigen.nig.ac.jp/rice/oryzabase/
Os10g0206800	Root Length	LOC_Os10g13940	OsFRDL2	https://funricegenes.github.io/
Os10g0444700	Root Length	LOC_Os10g30790	OsPht1;8,OsPT8	https://funricegenes.github.io/
Os10g0486600	Root Length	LOC_Os10g34520	OsDim1	https://funricegenes.github.io/	https://shigen.nig.ac.jp/rice/oryzabase/
Os11g0175500	Root Length	LOC_Os11g07450	OsSADR1	https://funricegenes.github.io/	https://shigen.nig.ac.jp/rice/oryzabase/
Os11g0572500	Root Length	LOC_Os11g36430	OsAIR2	https://funricegenes.github.io/	https://shigen.nig.ac.jp/rice/oryzabase/
Os01g0135700	Root Growth	LOC_Os01g04330	OsCML16	https://funricegenes.github.io/
Os01g0566050	Cell Elongation		OsEF3,OsELF3-2,OsELF3.2	https://funricegenes.github.io/
Os01g0566100	Cell Elongation	LOC_Os01g38530	OsEF3,OsELF3-2,OsELF3.2	https://funricegenes.github.io/
Os01g0683100	Cell Elongation	LOC_Os01g49000	DGL1,OsKTN60	https://funricegenes.github.io/	https://shigen.nig.ac.jp/rice/oryzabase/
Os01g0785400	Cell Elongation	LOC_Os01g57610	OsGH3.1,OsGH3-1,LC1	https://funricegenes.github.io/
Os01g0826400	Cell Elongation	LOC_Os01g61080	OsWRKY24	https://funricegenes.github.io/
Os01g0890100	Cell Elongation	LOC_Os01g66630	PSRK2	https://funricegenes.github.io/
Os01g0900400	Cell Elongation	LOC_Os01g67430	EG1,GY1	https://funricegenes.github.io/
Os01g0972900	Cell Elongation	LOC_Os01g74146	OsCCS52B	https://funricegenes.github.io/
Os02g0199900	Root Growth	LOC_Os02g10640	OsRPT4	https://funricegenes.github.io/
Os02g0709900	Root Growth	LOC_Os02g48010	OsNMCP1	https://funricegenes.github.io/
Os02g0710102	Root Growth		OsNMCP1	https://funricegenes.github.io/
Os02g0747900	Cell Elongation	LOC_Os02g51320	PGL2,OsBUL1,OsbHLH173	https://funricegenes.github.io/
Os03g0123300	Cell Elongation	LOC_Os03g03150	OsCCS52A,TAD,TE	https://funricegenes.github.io/
Os03g0140400	Cell Elongation	LOC_Os03g04680	OsCYP96B4,BSH1,SD37	https://funricegenes.github.io/
Os03g0180800	Root Growth	LOC_Os03g08310	OsJAZ9,OsTIFY11a	https://funricegenes.github.io/
Os03g0186600	Cell Elongation	LOC_Os03g08754	OsMADS47, OsMDP1, MDP, MDP1	https://funricegenes.github.io/	https://shigen.nig.ac.jp/rice/oryzabase/
Os03g0329500	Cell Elongation	LOC_Os03g21210	OsGLU1,OsGH9A1	https://funricegenes.github.io/
Os03g0782500	Cell Elongation	LOC_Os03g56950	OsPIL13,OsPIL1	https://funricegenes.github.io/
Os04g0469800	Cell Elongation	LOC_Os04g39430	D11,CPB1,CYP724B1,GNS4,PMM1	https://funricegenes.github.io/
Os04g0480200	Root Growth	LOC_Os04g40410	OsNAR2.2	https://funricegenes.github.io/
Os04g0641700	Cell Elongation	LOC_Os04g54900	ILI1	https://funricegenes.github.io/
Os04g0660100	Cell Elongation	LOC_Os04g56500	OsIBH1,IBH1	https://funricegenes.github.io/
Os05g0103200	Cell Elongation	LOC_Os05g01270	OsCYP20-2	https://funricegenes.github.io/
Os05g0154700	Cell Elongation	LOC_Os05g06280	SRS3,OsKINESIN-13A	https://funricegenes.github.io/
Os05g0210100	Root Growth	LOC_Os05g11950	MHZ11	https://funricegenes.github.io/
Os05g0245300	Cell Elongation	LOC_Os05g15630	OsBLE3	https://funricegenes.github.io/	https://shigen.nig.ac.jp/rice/oryzabase/
Os05g0482400	Cell Elongation	LOC_Os05g40384	EUI1	https://funricegenes.github.io/
Os06g0319133	Cell Elongation	LOC_Os06g21410	OSIAGP	https://funricegenes.github.io/
Os07g0596300	Cell Elongation	LOC_Os07g40510,LOC_Os07g40520	FH5,RMD,BUI1	https://funricegenes.github.io/
Os07g0603300	Cell Elongation	LOC_Os07g41200	GW7,GL7,SLG7	https://funricegenes.github.io/
Os08g0237000	Cell Elongation	LOC_Os08g13920	OsXTH8	https://funricegenes.github.io/
Os08g0323700	Cell Elongation	LOC_Os08g23440	OsCCC1	https://funricegenes.github.io/	https://shigen.nig.ac.jp/rice/oryzabase/
Os08g0432300	Cell Elongation	LOC_Os08g33530	TIG1	https://funricegenes.github.io/
Os08g0504700	Cell Elongation	LOC_Os08g39450	OsDOG,OsSAP11	https://funricegenes.github.io/
Os09g0114500	Cell Elongation	LOC_Os09g02650	BC12	https://funricegenes.github.io/
Os09g0510500	Cell Elongation	LOC_Os09g33580	OsBC1	https://funricegenes.github.io/
Os10g0397400	Cell Elongation	LOC_Os10g25780	BRD2,DIM,DWF1,LHDD10,LTBSG1	https://funricegenes.github.io/
Os10g0494800	Cell Elongation	LOC_Os10g35200	OsKTN80a	https://funricegenes.github.io/	https://shigen.nig.ac.jp/rice/oryzabase/
Os11g0247300	Cell Elongation	LOC_Os11g14220	TID1,SRS5	https://funricegenes.github.io/
Os11g0539200	Cell Elongation	LOC_Os11g33270	OsXTR1,XTH2	https://funricegenes.github.io/
Os12g0632000	Cell Elongation	LOC_Os12g43600	Osgr-rbp4,Osgrp1	https://funricegenes.github.io/
Os01g0182600	Root Length	LOC_Os01g08700.8,LOC_Os01g08700.6,LOC_Os01g08700.5,LOC_Os01g08700.4,LOC_Os01g08700.3,LOC_Os01g08700.2,LOC_Os01g08700.1	OsGI, Gi, Os-GI	https://shigen.nig.ac.jp/rice/oryzabase/
Os01g0192000	Root Length	LOC_Os01g09620.2,LOC_Os01g09620.1	OsDOS, OsC3H2, C3H2, OsTZF2, OsCCCH-Zn-4	https://shigen.nig.ac.jp/rice/oryzabase/
Os01g0385400	Root Length	LOC_Os01g28840.1	OsSLAC7	https://shigen.nig.ac.jp/rice/oryzabase/
Os01g0547600	Root Length	LOC_Os01g36720.1	OsNRT2.4	https://shigen.nig.ac.jp/rice/oryzabase/
Os01g0746400	Root Length	LOC_Os01g54270.1	d10(d15,d16), d16, d15, dwf9, d10, OsCCD8b, OsCCD8, CCD8, OsD10	https://shigen.nig.ac.jp/rice/oryzabase/
Os01g0823500	Root Length	LOC_Os01g60810.1	OsOFP4, OFP4, OsOFP06, OsOFP6, OFP6	https://shigen.nig.ac.jp/rice/oryzabase/
Os01g0884300	Root Length	LOC_Os01g66120.1	OsNAC6, ONAC048, OsSNAC-2	https://shigen.nig.ac.jp/rice/oryzabase/
Os01g0937050	Root Length	LOC_Os01g71080.1	OsCLP, CLP	https://shigen.nig.ac.jp/rice/oryzabase/
Os01g0955700	Root Length	LOC_Os01g72570.3,LOC_Os01g72570.2,LOC_Os01g72570.1	OsCLT1, CLT1	https://shigen.nig.ac.jp/rice/oryzabase/
Os02g0121300	Root Length	LOC_Os02g02890.1	CYC2, cyc2*, cyc2, OsCYP2, Cyp2, OsCYP19-2, CYP19-2, OsCYP-2, OsCyp2-P, OsCyp2, OsCYP19-1, LRT2/OsCYP2, lrt2*, lrt2, Ppcti	https://shigen.nig.ac.jp/rice/oryzabase/
Os02g0514500	Root Length	LOC_Os02g31030.2,LOC_Os02g31030.1	OsGDPD2	https://shigen.nig.ac.jp/rice/oryzabase/
Os02g0624300	Root Length	LOC_Os02g41510.1	OsMYB30, MYB30, OsMYB5P, MYB5P, OsMYB13a, MYB13a	https://shigen.nig.ac.jp/rice/oryzabase/
Os02g0699000	Root Length	LOC_Os02g47090.1	OsNPF7.2, NPF7.2	https://shigen.nig.ac.jp/rice/oryzabase/
Os02g0755000	Root Length	LOC_Os02g51860.1	OsTSD2, OsQUA2, QUA2	https://shigen.nig.ac.jp/rice/oryzabase/
Os02g0805100	Root Length	LOC_Os02g56120.3,LOC_Os02g56120.2,LOC_Os02g56120.1	OsIAA9, OsIAA2	https://shigen.nig.ac.jp/rice/oryzabase/
Os03g0100800	Root Length	LOC_Os03g01120.1	OSA8, OsA8, A8, osAHA8, AHA8, Os-HA1, OsHA1	https://shigen.nig.ac.jp/rice/oryzabase/
Os03g0126800	Root Length	LOC_Os03g03510.2,LOC_Os03g03510.1	OsCIPK09, CIPK9, OsCIPK9	https://shigen.nig.ac.jp/rice/oryzabase/
Os03g0143800	Root Length	LOC_Os03g05020.1		https://shigen.nig.ac.jp/rice/oryzabase/
Os03g0149100	Root Length	LOC_Os03g05510.1	crl1, crl1*, ARL1, ARL1/CRL1, OsLBD3-2, LBD3-2, OsCRL1	https://shigen.nig.ac.jp/rice/oryzabase/
Os03g0179400	Root Length	LOC_Os03g08170.1	GUDK, OsRLCK103	https://shigen.nig.ac.jp/rice/oryzabase/
Os03g0187500	Root Length	LOC_Os03g08850.1	Os_F0701, OsAFB6, AFB6	https://shigen.nig.ac.jp/rice/oryzabase/
Os03g0191400	Root Length	LOC_Os03g09140.2,LOC_Os03g09140.1	OsRab6B2, Rab6B2, OsRab6a, Rab6a	https://shigen.nig.ac.jp/rice/oryzabase/
Os03g0232600	Root Length	LOC_Os03g13010.1	OsPUB31, PUB31, OsPUB75, PUB75, TUD1, OsTUD1, DSG1	https://shigen.nig.ac.jp/rice/oryzabase/
Os03g0254400	Root Length	LOC_Os03g14950.1	OspPLAIIIalpha, pPLAIIIalpha	https://shigen.nig.ac.jp/rice/oryzabase/
Os03g0294700	Root Length	LOC_Os03g18360.1	OsETOL1, OsSTA97, ETOL1, STA97	https://shigen.nig.ac.jp/rice/oryzabase/
Os03g0309200	Root Length	LOC_Os03g19590.1	phyB, PHYB1, OsPHYB, OsphyB	https://shigen.nig.ac.jp/rice/oryzabase/
Os03g0324200	Root Length	LOC_Os03g20780.1	OsEIL1, EIN3, OsEIN3, MHZ6, OsEIL1a, EIL1a	https://shigen.nig.ac.jp/rice/oryzabase/
Os03g0364400	Root Length	LOC_Os03g24930.2,LOC_Os03g24930.1	OsRLCK109, RLCK109, OsBBS1, OSBBS1/OsRLCK109	https://shigen.nig.ac.jp/rice/oryzabase/
Os03g0425000	Root Length	LOC_Os03g31150.3,LOC_Os03g31150.2,LOC_Os03g31150.1	AL1a, AL1b, AL1c	https://shigen.nig.ac.jp/rice/oryzabase/
Os03g0433200	Root Length	LOC_Os03g31880.1	OsSHR2, OsGRAS-15, OsGRAS15, GRAS-15, GRAS15	https://shigen.nig.ac.jp/rice/oryzabase/	https://rapdb.dna.affrc.go.jp/
Os03g0727600	Root Length	LOC_Os03g51740.1	ACC1*, OsACS1, Os-ACS1, ACC1	https://shigen.nig.ac.jp/rice/oryzabase/
Os03g0764900	Root Length	LOC_Os03g55610.1	OsDof15, Dof15, OsDof-15, DOF15	https://shigen.nig.ac.jp/rice/oryzabase/
Os03g0831200	Root Length	LOC_Os03g61570.2,LOC_Os03g61570.1	OsGATA12	https://shigen.nig.ac.jp/rice/oryzabase/
Os04g0101800	Root Length	LOC_Os04g01160.1	MHZ2, OsMHZ2, OsSOR1	https://shigen.nig.ac.jp/rice/oryzabase/
Os04g0271700	Root Length	LOC_Os04g20330.1	OscZOG1, cZOG1	https://shigen.nig.ac.jp/rice/oryzabase/
Os04g0282400	Root Length	LOC_Os04g21350.2,LOC_Os04g21350.1	OsFPFL4	https://shigen.nig.ac.jp/rice/oryzabase/
Os04g0463500	Root Length	LOC_Os04g38950.3,LOC_Os04g38950.2,LOC_Os04g38950.1	ASB1, OASB1, OsASbeta1, ASbeta1, TDD1/OASB1	https://shigen.nig.ac.jp/rice/oryzabase/
Os04g0566400	Root Length	LOC_Os04g47860.1,LOC_Os04g47860.2,LOC_Os04g47860.3,LOC_Os04g47860.4,LOC_Os04g47860.5,LOC_Os04g47860.8,LOC_Os04g47860.7,LOC_Os04g47860.6	OsIDD10	https://shigen.nig.ac.jp/rice/oryzabase/
Os04g0578000	Root Length	LOC_Os04g48850.1	OsACS2, Os-ACS2	https://shigen.nig.ac.jp/rice/oryzabase/
Os04g0581400	Root Length	LOC_Os04g49230.1	RAVL1, RAVL, OsRAVL1	https://shigen.nig.ac.jp/rice/oryzabase/
Os04g0659900	Root Length	LOC_Os04g56480.3,LOC_Os04g56480.2,LOC_Os04g56480.1	splHM47, HM47, OsPelo, OsPELO, PELO, LML1, OsLML1	https://shigen.nig.ac.jp/rice/oryzabase/
Os05g0226900	Root Length	LOC_Os05g13900.1	OsPRP, OsPRP1, PRP1, OsRePRP1.1, RePRP1.1	https://shigen.nig.ac.jp/rice/oryzabase/
Os05g0227600	Root Length	LOC_Os05g13940.1	OsRePRP1.2, RePRP1.2	https://shigen.nig.ac.jp/rice/oryzabase/
Os05g0276500	Root Length	LOC_Os05g19570.1	OsEXP3 (Os-EXP3), EXPA3, OsEXP3, Os-EXP3, OsaEXPa1.18, RiExD, Os-EXPA3, OsEXPA3	https://shigen.nig.ac.jp/rice/oryzabase/
Os05g0286100	Root Length	LOC_Os05g20930.1	OsZFP350	https://shigen.nig.ac.jp/rice/oryzabase/
Os05g0447200	Root Length	LOC_Os05g37470.3,LOC_Os05g37470.2,LOC_Os05g37470.1	OsLAX3, OsRAU3, OsAUX2, LAX3, RAU3, AUX2, OsAUX3, AUX3	https://shigen.nig.ac.jp/rice/oryzabase/
Os05g0530500	Root Length	LOC_Os05g45420.3,LOC_Os05g45420.2,LOC_Os05g45420.1	osk1, SnRK1A, OsSnRK1A, OsSNRK1a, SnRK1A/OSK1, SnRK1a	https://shigen.nig.ac.jp/rice/oryzabase/
Os05g0588500	Root Length	LOC_Os05g51090.1	OsSWEET5	https://shigen.nig.ac.jp/rice/oryzabase/
Os06g0127800	Root Length	LOC_Os06g03710.1	dlt, OsGRAS32, OsDLT, OsDLT1, DTL1, OsGRAS-32, OsGRAS32, GRAS-32, GRAS32, SMOS2/DLT, SMOS2, OsSMOS2	https://shigen.nig.ac.jp/rice/oryzabase/
Os06g0128300	Root Length	LOC_Os06g03770.1	OsABCB23, OsISC32, OsATM3, ATM3	https://shigen.nig.ac.jp/rice/oryzabase/
Os06g0154200	Root Length	LOC_Os06g06050.1	d3, dwf3, D3/OsMAX2, Os_F0760, SOL1, OsORE9, ORE9, MAX2, OsRFPH2-10, RFPH2-10, OsD3	https://shigen.nig.ac.jp/rice/oryzabase/
Os06g0196600	Root Length	LOC_Os06g09630.1	OsKASI, KASI	https://shigen.nig.ac.jp/rice/oryzabase/
Os06g0487900	Root Length	LOC_Os06g29310.2,LOC_Os06g29310.1	OsOTS1	https://shigen.nig.ac.jp/rice/oryzabase/
Os06g0556000	Root Length	LOC_Os06g36180.1	OsAAP12A, OsAAP3, AAP3	https://shigen.nig.ac.jp/rice/oryzabase/
Os06g0583400	Root Length	LOC_Os06g38470.3,LOC_Os06g38470.2,LOC_Os06g38470.1	OsHDAC1, HDA702, OsHDA702, HDA1, OsHDA1, HDT702, OsHDT702	https://shigen.nig.ac.jp/rice/oryzabase/
Os07g0155600	Root Length	LOC_Os07g06130.3,LOC_Os07g06130.2,LOC_Os07g06130.1	OsEIN2, MHZ7/OsEIN2, OsEIN2/MHZ7, MHZ7	https://shigen.nig.ac.jp/rice/oryzabase/
Os07g0222300	Root Length	LOC_Os07g12110.1	eIF-3e, OseIF3e	https://shigen.nig.ac.jp/rice/oryzabase/
Os07g0418600	Root Length	LOC_Os07g23640.1	OsRePRP2.2, RePRP2.2	https://shigen.nig.ac.jp/rice/oryzabase/
Os07g0418700	Root Length	LOC_Os07g23660.1	OsRePRP2.1, RePRP2.1	https://shigen.nig.ac.jp/rice/oryzabase/
Os08g0105700	Root Length	LOC_Os08g01480.1	CYP450-Like Gene, CYP-like protein	https://shigen.nig.ac.jp/rice/oryzabase/
Os08g0127100	Root Length	LOC_Os08g03350.1	OsHT, OsLHT1, LHT1	https://shigen.nig.ac.jp/rice/oryzabase/
Os08g0408500	Root Length	LOC_Os08g31580.1	OsERF#048, OsERF048, OsERF48, AP2/EREBP#170, AP2/EREBP170	https://shigen.nig.ac.jp/rice/oryzabase/
Os08g0475500	Root Length	LOC_Os08g37070.1	OsCEP6, CEP6, OsCEP6.1, CEP6.1	https://shigen.nig.ac.jp/rice/oryzabase/
Os08g0560000	Root Length	LOC_Os08g44590.1	OsSLC1, GA20OX7, OsGA20ox7, ga20ox7, 2-ODD4, Os2-ODD4, 2ODD4, Os2ODD4	https://shigen.nig.ac.jp/rice/oryzabase/
Os09g0417600	Root Length	LOC_Os09g25060.1	OsWRKY76, OsWRKY76.1, OsWRKY76.2, OsWRKY76.3	https://shigen.nig.ac.jp/rice/oryzabase/
Os09g0417800	Root Length	LOC_Os09g25070.2,LOC_Os09g25070.1	OsWRKY62, OsWRKY62.1, OsWRKY62.2, XB10	https://shigen.nig.ac.jp/rice/oryzabase/
Os09g0422500	Root Length	LOC_Os09g25490.1	Bc6*, Bc6, OsCesA9, CESA9, OsCESA9, OS_CESA09, OsCesA 9, CesA9, BC88	https://shigen.nig.ac.jp/rice/oryzabase/
Os09g0527700	Root Length	LOC_Os09g35870.1	OsIAA26	https://shigen.nig.ac.jp/rice/oryzabase/
Os09g0570800	Root Length	LOC_Os09g39720.1	OsSLC2	https://shigen.nig.ac.jp/rice/oryzabase/
Os10g0457200	Root Length	LOC_Os10g31910.1	OsPLL12, PLL12	https://shigen.nig.ac.jp/rice/oryzabase/
Os10g0557600	Root Length	LOC_Os10g40810.1	OsGATA7	https://shigen.nig.ac.jp/rice/oryzabase/
Os11g0151700	Root Length	LOC_Os11g05400.1	OsPAP21b	https://shigen.nig.ac.jp/rice/oryzabase/
Os11g0497350	Root Length	LOC_Os11g30430.1	OsRBG1	https://shigen.nig.ac.jp/rice/oryzabase/
Os11g0572700	Root Length	LOC_Os11g36440.1	OsCRTISO, MHZ5, MHZ5/CRTISO, CRTISO	https://shigen.nig.ac.jp/rice/oryzabase/
Os11g0587000	Root Length	None	d27(d t), dt, dwf23, d27, OsD27	https://shigen.nig.ac.jp/rice/oryzabase/
Os12g0272800	Root Length	LOC_Os12g17410.1	OsNRTP1	https://shigen.nig.ac.jp/rice/oryzabase/
Os12g0502300	Root Length	LOC_Os12g31810.1	CycA2;1, CycA2;os;1, Orysa;CycA2;1, OsCYCA2;1, CYCA2.2	https://shigen.nig.ac.jp/rice/oryzabase/
Os03g0817300	Root Length	None	OsmiR390	https://rapdb.dna.affrc.go.jp/
Os07g0200900	Root Length	LOC_Os07g10139.1	Similar to Protein SHORT-Root 2	https://rapdb.dna.affrc.go.jp/

## Sheet: LateralRoot
RapID	MSU ID	GeneName	Reference	Reference	Reference	Reference
Os01g0643300	LOC_Os01g45550	OsPIN3t	Liu et al., 2009; Blilou et al., 2005; Wang et al., R. 2009; Carraro et al., 2006
Os01g0831000	LOC_Os01g61480	LAX1	Parry, et al.,2001; Bennett et al., 1996; Swarup et al., 2008; Kramer et al., 2004
Os01g0851700	LOC_Os01g63270	Pho2	Bari et al., 2006
Os01g0907900	LOC_Os01g68000	PLA2,LHD2	Marin-Rodriguez et al., 2002
Os02g0112100	LOC_Os02g02170	OsNRT2.1	Malamy et al., 2001; Little et al., 2005; Remans et al., 2006
Os02g0117500	LOC_Os02g02540.1	OsGLR3.1	Li et al., 2006
Os02g0250300	LOC_Os02g15220.1	OsGTE4	Coudert et al., 2011
Os02g0528900	LOC_Os02g32690	OsPDR2	Ticconi et al., 2004; Ticconi et al., 2009
Os02g0622100	LOC_Os02g40860	hbd2,OsCKI1	Liu, et al., 2003
Os02g0743400	LOC_Os02g50960	OsPIN1,REH1,PIN1b,OsPIN1b	Liu et al., 2009; Blilou et al., 2005; Wang et al., R. 2009; Carraro et al., 2006; Xu et al., 2005; Morita and Kyozuka, 2004; Miyashita et al., 2010
Os02g0831700	LOC_Os02g58500	PLA2-I	Marin-Rodriguez et al., 2002
Os03g0195800	LOC_Os03g09970.1	SULTR1;1	Takahashi et al., 2000; Yoshimoto et al., 2002; Maruyama-Nakashita et al., 2004
Os03g0196000	LOC_Os03g09980.1	SULTR1;2	Takahashi et al., 2000; Yoshimoto et al., 2002; Maruyama-Nakashita et al., 2004
Os03g0235900	LOC_Os03g13274	NRT1,OsNRT1,OsNRT1.1	Liu et al., 1999; Munos et al., 2004; Guo et al., 2002
Os03g0261100	LOC_Os03g15460	PLA2-II	Marin-Rodriguez et al., 2002
Os03g0309400	LOC_Os03g19610	OsPME1	Laskowski et al., 2006b
Os03g0324200	LOC_Os03g20780.1	OsEIL1	Mao et al., 2006
Os03g0324300	LOC_Os03g20790.1	OsEIL1	Meng et al.,2019
Os03g0329900	LOC_Os03g21240	OsPHR1,PHR1	Bari et al., 2006
Os03g0433200	LOC_Os03g31880	OsSHR2	Ogawa et al., 2000; Tian et al., 2004; Kamiya et al., 2003; Tillich, 1977
Os03g0707600	LOC_Os03g49990.1	OsGAI/OsSLR1	Ogawa et al., 2000; Yu et al., 2016
Os04g0396500	LOC_Os04g32510	Gnp4,LAX2	Parry, et al.,2001; Bennett et al., 1996; Swarup et al., 2008; Kramer et al., 2004
Os04g0473800	LOC_Os04g39770	FCP1,OsCLE402	Fiers et al., 2006; Strabala and O’Donnell, 2006; Kinoshita et al., 2007
Os04g0522500	LOC_Os04g44150	OsGA2ox6	Lo et al., 2008
Os04g0585200	LOC_Os04g49570.1	OsGLR3.1	Li et al., 2006
Os04g0652400	LOC_Os04g55800	OsSULTR3;3	Takahashi et al., 2000; Yoshimoto et al., 2002; Maruyama-Nakashita et al., 2004
Os05g0150500	LOC_Os05g05800	OsTIR1	Jebanathirajah, Peri, & Pandey, 2002; Gray et al., 2001; Dharmasiri et al., 2005; Kepinski and Leyser, 2005; Badescu and Napier, 2006; Maraschin et al., 2009
Os05g0158600	LOC_Os05g06670	OsGA2ox1	Lo et al., 2008
Os05g0321900	None	WRKY75	Devaiah et al., 2007a; Devaiah et al., 2007b
Os05g0442400	LOC_Os05g37060.1	OsARM1	Wu and Cheng, 2014
Os05g0557700	LOC_Os05g48390	LTN1,OsPHO2,OsRLS1	Bari et al., 2006
Os06g0193400	LOC_Os06g09370	OsPTF1	Yi et al., 2005
Os06g0232300	LOC_Os06g12610	OsPIN1a	Liu et al., 2009; Blilou et al., 2005; Wang et al., R. 2009; Carraro et al., 2006
Os06g0504900	LOC_Os06g30860.1	OsWRKY31	Zhang et al., 2008
Os06g0610300	LOC_Os06g40780.1	OsMOC1	Li et al., 2003
Os07g0103500	LOC_Os07g01340	OsGA2ox5	Lo et al., 2008
Os07g0157000	LOC_Os07g06300.1	OsEIN2	Jun et al., 2004
Os07g0586900	LOC_Os07g39820	OsSHR1	Ogawa et al., 2000; Tian et al., 2004; Kamiya et al., 2003; Tillich, 1977
Os08g0155400	LOC_Os08g05910	OsNRT1.1A	Liu et al., 1999; Munos et al., 2004; Guo et al., 2002
Os08g0508700	LOC_Os08g39830.1	OsSLIM1.1	Maruyama-Nakashita et al., 2006
Os09g0490200	LOC_Os09g31400.1	OsSLIM1;2/EIN3, OsEIL3	Maruyama-Nakashita et al. 2006
Os10g0554200	LOC_Os10g40600	OsNRT1.3,NRT1.1B,OsNPF6.5	Liu et al., 1999; Munos et al., 2004; Guo et al., 2002
Os11g0124300	LOC_Os11g03110	OsSCR1	Ogawa et al., 2000; Tian et al., 2004; Kamiya et al., 2003; Tillich, 1977
Os11g0137000	LOC_Os11g04190	OsPIN1c	Liu et al., 2009; Blilou et al., 2005; Wang et al., R. 2009; Carraro et al., 2006
Os11g0528700	LOC_Os11g32510.1	OsGH3.13/TLD1	Zhang et al., 2009
Os12g0122000	LOC_Os12g02870	OsSCR,OsSCR2	Ogawa et al., 2000; Tian et al., 2004; Kamiya et al., 2003; Tillich, 1977
Os12g0133800	LOC_Os12g04000	OsPIN1d	Liu et al., 2009; Blilou et al., 2005; Wang et al., R. 2009; Carraro et al., 2006
Os12g0601400	LOC_Os12g40900	OsIAA31	Nakamura et al., 2006
Os05g0447200	LOC_Os05g37470.1	OsLAX3, OsRAU3, OsAUX2, LAX3, RAU3, AUX2, OsAUX3, AUX3, AUX1,	Parry et al., 2001; Bennett et al., 1996; Swarup et al., 2008; Kramer et al., 2004; Yu et al., 2016	https://shigen.nig.ac.jp/rice/oryzabase/
Os03g0666100	LOC_Os03g46330	CRL4,OsGNOM1	Kitomi et al., 2008; Liu et al, 2009	https://funricegenes.github.io/
Os02g0820500	LOC_Os02g57490.1	OsDH1, OsLBD2-1, LBD2-1, OsLOB16, LOB16	Lee et al., 2009	https://shigen.nig.ac.jp/rice/oryzabase/
Os01g0257300	LOC_Os01g15340	OsRAA1	Ge et al., 2004; Xu et al., 2010; Han et al., 2008	https://funricegenes.github.io/
Os03g0742900	LOC_Os03g53150	OsIAA13,OsiIAA1	Kitomi et al., 2012	https://funricegenes.github.io/	https://shigen.nig.ac.jp/rice/oryzabase/
Os03g0633500	LOC_Os03g43400	OsIAA11	Song et al., 2009; Zhu et al., 2012	https://funricegenes.github.io/	https://shigen.nig.ac.jp/rice/oryzabase/
Os02g0121300	LOC_Os02g02890	OsCYP2,OsCyp2-P,LRT2	Meng et al.,2019	https://funricegenes.github.io/	https://shigen.nig.ac.jp/rice/oryzabase/
Os01g0856500	LOC_Os01g63770	OsAUX1	Parry, et al.,2001; Bennett et al., 1996; Swarup et al., 2008; Kramer et al., 2004	https://funricegenes.github.io/	https://shigen.nig.ac.jp/rice/oryzabase/
Os01g0248900	LOC_Os01g14650	OsEXPA8	Meng et al.,2019	https://funricegenes.github.io/	https://shigen.nig.ac.jp/rice/oryzabase/
Os01g0220100	LOC_Os01g12070	OsCel9A,OsGLU5	Yoshida et al., 2006	https://funricegenes.github.io/	https://rapdb.dna.affrc.go.jp/
Os03g0149100	LOC_Os03g05510	CRL1,ARL1	Inukai et al., 2005; Liu et al., 2005	https://funricegenes.github.io/	https://rapdb.dna.affrc.go.jp/	https://rapdb.dna.affrc.go.jp/
Os01g0252900	LOC_Os01g14920	OsZFP	Meng et al.,2019	https://funricegenes.github.io/	https://shigen.nig.ac.jp/rice/oryzabase/	https://rapdb.dna.affrc.go.jp/
Os12g0641400	LOC_Os12g44380	OsSUT2,OsSUT2M	https://funricegenes.github.io/
Os01g0128000	LOC_Os01g03720	MYB1	https://funricegenes.github.io/
Os12g0101600	LOC_Os12g01120	NAL3	https://funricegenes.github.io/	https://shigen.nig.ac.jp/rice/oryzabase/
Os11g0102100	LOC_Os11g01130	NAL2,OsWOX3A,WOX3	https://funricegenes.github.io/	https://shigen.nig.ac.jp/rice/oryzabase/
Os10g0419500	LOC_Os10g28360	OsARD4	https://funricegenes.github.io/	https://shigen.nig.ac.jp/rice/oryzabase/
Os10g0402200	LOC_Os10g26280	OsORC3	https://funricegenes.github.io/	https://shigen.nig.ac.jp/rice/oryzabase/
Os10g0177200	LOC_Os10g09850	OsDSR-1	https://funricegenes.github.io/
Os09g0395300	LOC_Os09g23200	RL9,SLL1,AH2,OsADD1	https://funricegenes.github.io/	https://shigen.nig.ac.jp/rice/oryzabase/
Os09g0286400	LOC_Os09g11450	OsNHX5	https://funricegenes.github.io/
Os08g0564000	LOC_Os08g45000	OsLPT1,OsPht1;6,OsPT6	https://funricegenes.github.io/
Os08g0503800	LOC_Os08g39380	OsXylT,RCN11	https://funricegenes.github.io/
Os08g0152000	LOC_Os08g05590	OsNIP3;2	https://funricegenes.github.io/
Os08g0101000	LOC_Os08g01090	IDEF1	https://funricegenes.github.io/
Os07g0684900	LOC_Os07g48560	WOX11	https://funricegenes.github.io/
Os07g0666900	LOC_Os07g47100	OsNHX1	https://funricegenes.github.io/
Os06g0706400	LOC_Os06g49250	OsPTR9,OsNPF8.20	https://funricegenes.github.io/
Os06g0670300	LOC_Os06g45890	OsMPH1,OsMYB45	https://funricegenes.github.io/	https://shigen.nig.ac.jp/rice/oryzabase/
Os06g0325200	LOC_Os06g21950	OsPht1;10,OsPT10	https://funricegenes.github.io/
Os06g0324800	LOC_Os06g21920	OsPht1;9,OsPT9	https://funricegenes.github.io/
Os06g0318700	LOC_Os06g21390	MKRN	https://funricegenes.github.io/
Os06g0226700	LOC_Os06g12230	OsTCP19	https://funricegenes.github.io/
Os06g0196700	LOC_Os06g09660	OsARF16	https://funricegenes.github.io/	https://shigen.nig.ac.jp/rice/oryzabase/
Os06g0128300	LOC_Os06g03770	OsATM3	https://funricegenes.github.io/	https://shigen.nig.ac.jp/rice/oryzabase/
Os05g0426200	LOC_Os05g35170	IDEF2	https://funricegenes.github.io/
Os05g0111300	LOC_Os05g02070	OsMT2b	https://funricegenes.github.io/
Os04g0497200	LOC_Os04g41970	OsGLU3,RT	https://funricegenes.github.io/
Os04g0460600	LOC_Os04g38720	OsNAC2,OsTIL1,OMTN2,OsORE1	https://funricegenes.github.io/	https://shigen.nig.ac.jp/rice/oryzabase/
Os04g0304400	LOC_Os04g23910	OsMADS25	https://funricegenes.github.io/	https://shigen.nig.ac.jp/rice/oryzabase/
Os04g0282400	LOC_Os04g21350	OsFPFL4	https://funricegenes.github.io/
Os03g0820500	LOC_Os03g60580	OsADF3	https://funricegenes.github.io/
Os03g0281900	LOC_Os03g17350	Rcn1,OsABCG5	https://funricegenes.github.io/
Os03g0150800	LOC_Os03g05640	OsPht1;2,OsPT2	https://funricegenes.github.io/
Os03g0146800	LOC_Os03g05334	OsIPS1	https://funricegenes.github.io/
Os03g0133500	LOC_Os03g04120	OsACS	https://funricegenes.github.io/
Os02g0805100	LOC_Os02g56120	OsIAA9	https://funricegenes.github.io/
Os02g0745100	LOC_Os02g51110	Lsi1,OsNIP2;1,OsLsi1	https://funricegenes.github.io/	https://shigen.nig.ac.jp/rice/oryzabase/
Os02g0662000	LOC_Os02g44310	RCc3	https://funricegenes.github.io/
Os02g0635200	LOC_Os02g42350	OsNIT1	https://funricegenes.github.io/
Os02g0635000	LOC_Os02g42330	OsNIT2	https://funricegenes.github.io/
Os02g0595900	LOC_Os02g38230	OsNAR2.1	https://funricegenes.github.io/
Os02g0579600	LOC_Os02g36924	OsMADS27	https://funricegenes.github.io/
Os02g0559800	LOC_Os02g35329	EL5	https://funricegenes.github.io/
Os02g0523800	LOC_Os02g32370	OsIPK2,IPK2,IP6K	https://funricegenes.github.io/	https://rapdb.dna.affrc.go.jp/
Os02g0198300	LOC_Os02g10480	OsAGAP	https://funricegenes.github.io/
Os02g0154000	LOC_Os02g05970	LRK2	https://funricegenes.github.io/	https://shigen.nig.ac.jp/rice/oryzabase/
Os01g0937050	LOC_Os01g71080	OsCLP	https://funricegenes.github.io/	https://rapdb.dna.affrc.go.jp/
Os01g0823500	LOC_Os01g60810	OsOFP6	https://funricegenes.github.io/	https://shigen.nig.ac.jp/rice/oryzabase/	https://rapdb.dna.affrc.go.jp/
Os12g0165000	LOC_Os12g06810.1	OsWD40-194	https://shigen.nig.ac.jp/rice/oryzabase/
Os11g0660500	LOC_Os11g43900.1	OsTCTP, TCTP, OsTCTPa, OsTCTPb, TPH	https://shigen.nig.ac.jp/rice/oryzabase/
Os11g0587000	None	d27(d t), dt, dwf23, d27, OsD27	https://shigen.nig.ac.jp/rice/oryzabase/
Os11g0169200	LOC_Os11g06820.1	OsLAX5, OsAUX5, LAX5, AUX5	https://shigen.nig.ac.jp/rice/oryzabase/
Os10g0530900	LOC_Os10g38740.1	OsGSTU50	https://shigen.nig.ac.jp/rice/oryzabase/
Os10g0525400	LOC_Os10g38140.1	OsGSTU15	https://shigen.nig.ac.jp/rice/oryzabase/
Os10g0457200	LOC_Os10g31910.1	OsPLL12, PLL12	https://shigen.nig.ac.jp/rice/oryzabase/
Os08g0205400	LOC_Os08g10480.1	OsATX1	https://shigen.nig.ac.jp/rice/oryzabase/
Os08g0154600	LOC_Os08g05840.1	OsTOP1	https://shigen.nig.ac.jp/rice/oryzabase/
Os07g0691800	LOC_Os07g49150.1	TBPOs-2, OsRpt2a, Rpt2a	https://shigen.nig.ac.jp/rice/oryzabase/
Os06g0703900	LOC_Os06g49040.1	OsPHR4, Os-PHR4	https://shigen.nig.ac.jp/rice/oryzabase/
Os06g0702600	LOC_Os06g48950.1	OsARF7a, OsARF19, ARF19, OsARF7	https://shigen.nig.ac.jp/rice/oryzabase/
Os06g0660200	LOC_Os06g44970.1	OsPIN2, PIN2, OsLRA1	https://shigen.nig.ac.jp/rice/oryzabase/
Os06g0226950	LOC_Os06g12250.1	OsDSH1	https://shigen.nig.ac.jp/rice/oryzabase/
Os06g0154200	LOC_Os06g06050.1	d3, dwf3, D3/OsMAX2, Os_F0760, SOL1, OsORE9, ORE9, MAX2, OsRFPH2-10, RFPH2-10, OsD3	https://shigen.nig.ac.jp/rice/oryzabase/
Os05g0425700	LOC_Os05g35110.1	OsFbox258, Os_F0658	https://shigen.nig.ac.jp/rice/oryzabase/
Os05g0351200	LOC_Os05g28350.1	OsERF#117, OsERF117, AP2/EREBP#150, AP2/EREBP150, OsABI4	https://shigen.nig.ac.jp/rice/oryzabase/
Os05g0286100	LOC_Os05g20930.1	OsZFP350	https://shigen.nig.ac.jp/rice/oryzabase/
Os05g0276500	LOC_Os05g19570.1	OsEXP3 (Os-EXP3), EXPA3, OsEXP3, Os-EXP3, OsaEXPa1.18, RiExD, Os-EXPA3, OsEXPA3	https://shigen.nig.ac.jp/rice/oryzabase/
Os04g0659900	LOC_Os04g56480.1	splHM47, HM47, OsPelo, OsPELO, PELO, LML1, OsLML1	https://shigen.nig.ac.jp/rice/oryzabase/
Os04g0634700	LOC_Os04g54200.1	OsBIDK1, OsDGK1, DGK1	https://shigen.nig.ac.jp/rice/oryzabase/
Os04g0597800	LOC_Os04g50950.1	OsPTR6, OsNRT1;2, NRT1;2, OsNPF7.3, NPF7.3	https://shigen.nig.ac.jp/rice/oryzabase/
Os04g0578000	LOC_Os04g48850.1	OsACS2, Os-ACS2	https://shigen.nig.ac.jp/rice/oryzabase/
Os04g0556600	LOC_Os04g46990.1	OscZOGT2, cZOGT2	https://shigen.nig.ac.jp/rice/oryzabase/
Os04g0556500	LOC_Os04g46980.1	OscZOGT1, cZOGT1	https://shigen.nig.ac.jp/rice/oryzabase/
Os04g0271700	LOC_Os04g20330.1	OscZOG1, cZOG1	https://shigen.nig.ac.jp/rice/oryzabase/
Os03g0727600	LOC_Os03g51740.1	ACC1*, OsACS1, Os-ACS1, ACC1	https://shigen.nig.ac.jp/rice/oryzabase/
Os03g0699700	LOC_Os03g49260.1	Osr9-LOX1, OsLOX3, LOX3	https://shigen.nig.ac.jp/rice/oryzabase/
Os03g0669200	LOC_Os03g46650.1	OsWD40-80, RGbeta1	https://shigen.nig.ac.jp/rice/oryzabase/
Os03g0635100	LOC_Os03g43480.1	OsRGG1	https://shigen.nig.ac.jp/rice/oryzabase/
Os03g0367000	LOC_Os03g25140.1	OsFKBP72	https://shigen.nig.ac.jp/rice/oryzabase/
Os03g0307300	LOC_Os03g19427.1	OsNAS1	https://shigen.nig.ac.jp/rice/oryzabase/
Os03g0307200	LOC_Os03g19420.2	OsNAS2	https://shigen.nig.ac.jp/rice/oryzabase/
Os03g0128700	LOC_Os03g03660.1	OsCDPK7, OsCPK7, CDPK1, OsCDPK11, CDPK12, OsCDPK13	https://shigen.nig.ac.jp/rice/oryzabase/
Os02g0755000	LOC_Os02g51860.1	OsTSD2, OsQUA2, QUA2	https://shigen.nig.ac.jp/rice/oryzabase/
Os02g0738400	LOC_Os02g50480.1	OHK5, HK, OsHK6, HK6, Crl1a, Ohk5, OsHK1, OsCKT1	https://shigen.nig.ac.jp/rice/oryzabase/
Os02g0139400	LOC_Os02g04680.1	OsSPL3, SPL3	https://shigen.nig.ac.jp/rice/oryzabase/
Os02g0139000	LOC_Os02g04640.1	OsPHR3, Os-PHR3, OsPHL1, PHL1	https://shigen.nig.ac.jp/rice/oryzabase/
Os01g0849100	LOC_Os01g62990.1	OsRacGEF1, RacGEF1, OsRopGEF5, Os RopGEF5, RopGEF5, OsRopGEF7B, RopGEF7B	https://shigen.nig.ac.jp/rice/oryzabase/
Os01g0825000	LOC_Os01g60960.1	OsLBD1-8	https://shigen.nig.ac.jp/rice/oryzabase/	https://rapdb.dna.affrc.go.jp/
Os01g0746400	LOC_Os01g54270.1	d10(d15,d16), d16, d15, dwf9, d10, OsCCD8b, OsCCD8, CCD8, OsD10	https://shigen.nig.ac.jp/rice/oryzabase/
Os01g0547600	LOC_Os01g36720.1	OsNRT2.4	https://shigen.nig.ac.jp/rice/oryzabase/
Os01g0141000	LOC_Os01g04800.1	AP2/EREBP#129, OsRAV2, RAV2	https://shigen.nig.ac.jp/rice/oryzabase/
Os06g0603000	LOC_Os06g40080.1	Se5, OsHO1, OsHO-1, OsHY1, HO-1, HO1, OsSE5, YGL2, YGL2/HO1	https://rapdb.dna.affrc.go.jp/
Os05g0563400	LOC_Os05g48870.1	OsARF15, ARF15, ETT1, OsETT1, ARF3b, OsARF3-1, ARF3-1, OsARF3, ARF3, DLN154, OsDLN154	https://rapdb.dna.affrc.go.jp/
Os05g0386201	LOC_Os05g32070.1	__	https://rapdb.dna.affrc.go.jp/
Os03g0817300	None	__	https://rapdb.dna.affrc.go.jp/

## Sheet: CellWall
RapID	MSU ID	GeneName	Reference1	Reference2	Reference3
Os01g0177900	LOC_Os01g08260	OsPDR6,OsABCG31	https://funricegenes.github.io/
Os01g0248900	LOC_Os01g14650	OsEXPA8	https://funricegenes.github.io/	https://shigen.nig.ac.jp/rice/oryzabase/
Os01g0286100	None	OsPIL15	https://funricegenes.github.io/	https://shigen.nig.ac.jp/rice/oryzabase/
Os01g0659900	LOC_Os01g47050	OsFBK1	https://funricegenes.github.io/	https://shigen.nig.ac.jp/rice/oryzabase/	https://rapdb.dna.affrc.go.jp/
Os01g0675500	LOC_Os01g48440	OsIRX9L	https://funricegenes.github.io/
Os01g0926700	LOC_Os01g70200	OsIRX10	https://funricegenes.github.io/	https://rapdb.dna.affrc.go.jp/
Os01g0937050	LOC_Os01g71080	OsCLP	https://funricegenes.github.io/
Os01g0946700	LOC_Os01g71830	OsGLN1	https://funricegenes.github.io/
Os02g0131800	LOC_Os02g03900	Nrat1	https://funricegenes.github.io/
Os02g0141300	LOC_Os02g04840	CAP1	https://funricegenes.github.io/
Os02g0250400	LOC_Os02g15230	BS1	https://funricegenes.github.io/
Os02g0462800	LOC_Os02g26430	OsWRKY42,WRKY42	https://funricegenes.github.io/
Os02g0477700	LOC_Os02g27620	D50	https://funricegenes.github.io/	https://shigen.nig.ac.jp/rice/oryzabase/
Os02g0534400	LOC_Os02g33110	OsCIN1	https://funricegenes.github.io/	https://shigen.nig.ac.jp/rice/oryzabase/	https://rapdb.dna.affrc.go.jp/
Os02g0614100	LOC_Os02g40030	OsNST1,BC14	https://funricegenes.github.io/	https://rapdb.dna.affrc.go.jp/
Os02g0738900	LOC_Os02g50550	BC3,OsDRP2B	https://funricegenes.github.io/	https://shigen.nig.ac.jp/rice/oryzabase/	https://rapdb.dna.affrc.go.jp/
Os02g0755000	LOC_Os02g51860	OsTSD2,OsQUA2	https://funricegenes.github.io/	https://shigen.nig.ac.jp/rice/oryzabase/
Os02g0832800	LOC_Os02g58590	GnT1	https://funricegenes.github.io/
Os03g0123500	LOC_Os03g03164	KNAT7	https://funricegenes.github.io/	https://shigen.nig.ac.jp/rice/oryzabase/	https://rapdb.dna.affrc.go.jp/
Os03g0133400	LOC_Os03g04110	CEBiP,OsCEBiP	https://funricegenes.github.io/	https://shigen.nig.ac.jp/rice/oryzabase/
Os03g0140400	LOC_Os03g04680	OsCYP96B4,BSH1,SD37	https://funricegenes.github.io/
Os03g0150800	LOC_Os03g05640	OsPht1;2,OsPT2	https://funricegenes.github.io/
Os03g0165300	LOC_Os03g06930	OsBLH6	https://funricegenes.github.io/
Os03g0281900	LOC_Os03g17350	Rcn1,OsABCG5	https://funricegenes.github.io/
Os03g0300000	LOC_Os03g18820	OsXXT1	https://funricegenes.github.io/
Os03g0329500	LOC_Os03g21210	OsGLU1,OsGH9A1	https://funricegenes.github.io/	https://shigen.nig.ac.jp/rice/oryzabase/
Os03g0416200	LOC_Os03g30250	BC1	https://funricegenes.github.io/	https://shigen.nig.ac.jp/rice/oryzabase/	https://rapdb.dna.affrc.go.jp/
Os03g0782500	LOC_Os03g56950	OsPIL13,OsPIL1	https://funricegenes.github.io/
Os04g0413200	LOC_Os04g33720	OSINV4	https://funricegenes.github.io/	https://shigen.nig.ac.jp/rice/oryzabase/	https://rapdb.dna.affrc.go.jp/
Os04g0474800	LOC_Os04g39880	Os4BGlu12	https://funricegenes.github.io/	https://shigen.nig.ac.jp/rice/oryzabase/
Os04g0497200	LOC_Os04g41970	OsGLU3,RT	https://funricegenes.github.io/	https://shigen.nig.ac.jp/rice/oryzabase/
Os04g0522100	LOC_Os04g44130	CAL2	https://funricegenes.github.io/
Os04g0583500	LOC_Os04g49410	OsEXPA10	https://funricegenes.github.io/	https://shigen.nig.ac.jp/rice/oryzabase/
Os04g0612700	LOC_Os04g52280	FC1,OsCAD7	https://funricegenes.github.io/	https://shigen.nig.ac.jp/rice/oryzabase/
Os04g0615000	LOC_Os04g52479	NAL1,qFLW4	https://funricegenes.github.io/
Os05g0104150	LOC_Os05g01370	OsPGIP2	https://funricegenes.github.io/
Os05g0204600	LOC_Os05g11510	OsBBX14	https://funricegenes.github.io/
Os05g0375100	LOC_Os05g31110	OsHXK10	https://funricegenes.github.io/
Os05g0375400	LOC_Os05g31140	OsEGL1	https://funricegenes.github.io/	https://shigen.nig.ac.jp/rice/oryzabase/
Os05g0386800	LOC_Os05g32110	OsBC1L4	https://funricegenes.github.io/	https://shigen.nig.ac.jp/rice/oryzabase/
Os05g0559900	LOC_Os05g48620	OsTMF	https://funricegenes.github.io/
Os06g0125800	LOC_Os06g03580	OsBBI1	https://funricegenes.github.io/
Os06g0143100	LOC_Os06g05120	OsCDT1,OsCDT2	https://funricegenes.github.io/
Os06g0194000	LOC_Os06g09390	OsERF71	https://funricegenes.github.io/	https://shigen.nig.ac.jp/rice/oryzabase/
Os06g0594600	LOC_Os06g39390	OsAt10	https://funricegenes.github.io/	https://rapdb.dna.affrc.go.jp/
Os06g0660200	LOC_Os06g44970	OsPIN2,LRA1	https://funricegenes.github.io/
Os06g0724900	LOC_Os06g50920	ILA1	https://funricegenes.github.io/
Os07g0102300	LOC_Os07g01240	SRL1,CLD1	https://funricegenes.github.io/	https://shigen.nig.ac.jp/rice/oryzabase/	https://rapdb.dna.affrc.go.jp/
Os07g0106200	LOC_Os07g01560	OsMST3	https://funricegenes.github.io/
Os07g0176600	LOC_Os07g08000	OsNek3	https://funricegenes.github.io/
Os07g0209000	LOC_Os07g10830	OsDGL1	https://funricegenes.github.io/
Os07g0604350	None	OsBC1L6	https://funricegenes.github.io/
Os07g0684900	LOC_Os07g48560	WOX11	https://funricegenes.github.io/
Os07g0686900	LOC_Os07g48750	OsARAF1	https://funricegenes.github.io/
Os07g0694400	LOC_Os07g49370	OsIRX9	https://funricegenes.github.io/	https://shigen.nig.ac.jp/rice/oryzabase/
Os08g0108100	LOC_Os08g01670	OsPMEI28	https://funricegenes.github.io/
Os08g0151300	LOC_Os08g05520	OsMYB103L,CEF1	https://funricegenes.github.io/	https://shigen.nig.ac.jp/rice/oryzabase/
Os08g0157500	LOC_Os08g06100	COMT,OsCOMT,OsCAldOMT1	https://funricegenes.github.io/	https://shigen.nig.ac.jp/rice/oryzabase/
Os08g0160500	LOC_Os08g06380	CslF6	https://funricegenes.github.io/	https://rapdb.dna.affrc.go.jp/
Os08g0162100	LOC_Os08g06480	OsTPL,ASP1,OsLIS-L1	https://funricegenes.github.io/
Os08g0460000	LOC_Os08g35760	OsGLP1	https://funricegenes.github.io/
Os09g0255000	LOC_Os09g08072	OSINV1	https://funricegenes.github.io/	https://shigen.nig.ac.jp/rice/oryzabase/
Os09g0281700	LOC_Os09g10940	RGP1	https://funricegenes.github.io/
Os09g0422500	LOC_Os09g25490	Bc6,OsCesA9	https://funricegenes.github.io/	https://shigen.nig.ac.jp/rice/oryzabase/
Os09g0489500	LOC_Os09g31390	OsTGA10	https://funricegenes.github.io/
Os09g0494200	LOC_Os09g32080	bc15,OsCTL1	https://funricegenes.github.io/	https://shigen.nig.ac.jp/rice/oryzabase/
Os09g0509300	LOC_Os09g33510	WEG1	https://funricegenes.github.io/	https://rapdb.dna.affrc.go.jp/
Os09g0538400	LOC_Os09g36730	OsMYB108	https://funricegenes.github.io/	https://rapdb.dna.affrc.go.jp/
Os10g0148100	LOC_Os10g05750	OsPRP3	https://funricegenes.github.io/
Os10g0457200	LOC_Os10g31910	DEL1	https://funricegenes.github.io/
Os10g0512400	LOC_Os10g36848	OsCAld5H1,CYP84A5	https://funricegenes.github.io/	https://shigen.nig.ac.jp/rice/oryzabase/
Os10g0555700	LOC_Os10g40710	OsEXPB2	https://funricegenes.github.io/	https://shigen.nig.ac.jp/rice/oryzabase/
Os10g0555900	LOC_Os10g40720	OsEXPB3	https://funricegenes.github.io/	https://shigen.nig.ac.jp/rice/oryzabase/
Os10g0558900	LOC_Os10g40960	RL14	https://funricegenes.github.io/	https://shigen.nig.ac.jp/rice/oryzabase/	https://rapdb.dna.affrc.go.jp/
Os10g0578200	LOC_Os10g42750	OsCSLD1,rth-2	https://funricegenes.github.io/	https://shigen.nig.ac.jp/rice/oryzabase/
Os11g0131900	LOC_Os11g03730	OsARAF3	https://funricegenes.github.io/
Os11g0690066	None	OsWAK1	https://funricegenes.github.io/
Os12g0555600	LOC_Os12g36890	OsCD1,OsCSLD4,NRL1,ND1,sle1,DNL1	https://funricegenes.github.io/	https://shigen.nig.ac.jp/rice/oryzabase/	https://rapdb.dna.affrc.go.jp/
Os12g0632000	LOC_Os12g43600	Osgr-rbp4,Osgrp1	https://funricegenes.github.io/	https://shigen.nig.ac.jp/rice/oryzabase/
Os01g0157700	LOC_Os01g06450.1	OsGT43D	https://shigen.nig.ac.jp/rice/oryzabase/
Os01g0215700	LOC_Os01g11710.1	OsGELP6	https://shigen.nig.ac.jp/rice/oryzabase/
Os01g0216000	LOC_Os01g11730.1	OsGELP7	https://shigen.nig.ac.jp/rice/oryzabase/
Os01g0216400	LOC_Os01g11750.1	OsGELP9	https://shigen.nig.ac.jp/rice/oryzabase/
Os01g0220100	LOC_Os01g12070.1	OsCel9A, OsGH9C3, GH9C3, OsGLU5, Cel9A	https://shigen.nig.ac.jp/rice/oryzabase/
Os01g0249100	LOC_Os01g14660.1	OsEXPA9, OsEXP9, osaEXPa1.19	https://shigen.nig.ac.jp/rice/oryzabase/
Os01g0249200	LOC_Os01g14670.1	OsGLP1-1	https://shigen.nig.ac.jp/rice/oryzabase/
Os01g0253300	LOC_Os01g14950.1	rImpa1a, Impa1a, Osimpa1, Osimpalpha1, OsImpalpha1a, Impalpha1a	https://shigen.nig.ac.jp/rice/oryzabase/
Os01g0254300	LOC_Os01g15039.1	OsPME1	https://shigen.nig.ac.jp/rice/oryzabase/
Os01g0263300	LOC_Os01g15830.1	atp6, OsPOX1, prx3, POX1	https://shigen.nig.ac.jp/rice/oryzabase/
Os01g0274500	LOC_Os01g16770.1	OsEXPA11, OsEXP11, osaEXPa1.25	https://shigen.nig.ac.jp/rice/oryzabase/
Os01g0278950	None	OsSub1, SUB1	https://shigen.nig.ac.jp/rice/oryzabase/
Os01g0279000	None	OsSub1, SUB1	https://shigen.nig.ac.jp/rice/oryzabase/
Os01g0285300	LOC_Os01g18240.1	OsMYB55/61, OsMYB55, MYB55, OsMYB61, MYB61, OsMYB61a, MYB61a	https://shigen.nig.ac.jp/rice/oryzabase/
Os01g0287600	LOC_Os01g18400.1	Cht10	https://shigen.nig.ac.jp/rice/oryzabase/
Os01g0293000	LOC_Os01g18860.2, LOC_Os01g18860.1	OsSAMS3, OsSAMS1, SAMS3, SAMS1	https://shigen.nig.ac.jp/rice/oryzabase/
Os01g0296200	LOC_Os01g19170.1	OsPGL13, PGL13	https://shigen.nig.ac.jp/rice/oryzabase/
Os01g0311800	LOC_Os01g20980.1	OsPME2	https://shigen.nig.ac.jp/rice/oryzabase/
Os01g0312500	LOC_Os01g21034.3, LOC_Os01g21034.2, LOC_Os01g21034.1	OsPME3	https://shigen.nig.ac.jp/rice/oryzabase/
Os01g0323600	LOC_Os01g22010.4, LOC_Os01g22010.3, LOC_Os01g22010.2, LOC_Os01g22010.1	OsSAM2, OsSAMS2, OS-SAMS2	https://shigen.nig.ac.jp/rice/oryzabase/
Os01g0329300	LOC_Os01g22590.1	OsPGL20, PGL20	https://shigen.nig.ac.jp/rice/oryzabase/
Os01g0508000	LOC_Os01g32364.1	Os1bglu1, Os1Bglu1	https://shigen.nig.ac.jp/rice/oryzabase/
Os01g0517500	LOC_Os01g33300.1	OsPGL3, PGL3	https://shigen.nig.ac.jp/rice/oryzabase/
Os01g0618900	LOC_Os01g43160.1	OsPGL31, PGL31	https://shigen.nig.ac.jp/rice/oryzabase/
Os01g0623600	LOC_Os01g43490.1	OsPGL32, PGL32	https://shigen.nig.ac.jp/rice/oryzabase/
Os01g0634600	LOC_Os01g44340.1	OsPME4	https://shigen.nig.ac.jp/rice/oryzabase/
Os01g0636500	LOC_Os01g44970.1	OsPGL19, PGL19	https://shigen.nig.ac.jp/rice/oryzabase/
Os01g0683100	LOC_Os01g49000.1	OsKTN60	https://shigen.nig.ac.jp/rice/oryzabase/
Os01g0702300	LOC_Os01g50680.1	OsSub2, SUB2, SLP1, OsSLP1	https://shigen.nig.ac.jp/rice/oryzabase/
Os01g0705100	LOC_Os01g50900.1	OsGLP1-3, OsGLP1-2, GLP1-2	https://shigen.nig.ac.jp/rice/oryzabase/
Os01g0723200	LOC_Os01g52490.1	OsRPS24	https://shigen.nig.ac.jp/rice/oryzabase/
Os01g0727100	LOC_Os01g52710.1	OsGAUT22	https://shigen.nig.ac.jp/rice/oryzabase/
Os01g0727800	None	OsSub3, SUB3	https://shigen.nig.ac.jp/rice/oryzabase/
Os01g0727840	None	OsSub3, SUB3	https://shigen.nig.ac.jp/rice/oryzabase/
Os01g0743200	LOC_Os01g53990.2, LOC_Os01g53990.1	OsPME5	https://shigen.nig.ac.jp/rice/oryzabase/
Os01g0750300	LOC_Os01g54620.1	OsCesA4, OsCESA4, CESA4, OS_CESA04, BC11, bc7t, Bc7(t), bc-7, OsCesA 4, CesA4, FC17/CESA4, FC17, OsFC17	https://shigen.nig.ac.jp/rice/oryzabase/	https://rapdb.dna.affrc.go.jp/
Os01g0769700	LOC_Os01g56330.1	YK1, OsCrRLK1L5	https://shigen.nig.ac.jp/rice/oryzabase/
Os01g0776600	LOC_Os01g56880.2, LOC_Os01g56880.1	OsPAP10a, PAP10	https://shigen.nig.ac.jp/rice/oryzabase/
Os01g0780900	LOC_Os01g57250.1		https://shigen.nig.ac.jp/rice/oryzabase/	https://rapdb.dna.affrc.go.jp/
Os01g0788400	LOC_Os01g57854.1	OsPME6, OsPME1	https://shigen.nig.ac.jp/rice/oryzabase/
Os01g0795100	LOC_Os01g58270.1	OsSub7, SUB7	https://shigen.nig.ac.jp/rice/oryzabase/
Os01g0795200	LOC_Os01g58280.1	OsSub8, SUB8	https://shigen.nig.ac.jp/rice/oryzabase/
Os01g0795400	LOC_Os01g58290.4, LOC_Os01g58290.3, LOC_Os01g58290.2, LOC_Os01g58290.1	Hwi2, OsSub9, SUB9	https://shigen.nig.ac.jp/rice/oryzabase/
Os01g0814900	LOC_Os01g59930.2, LOC_Os01g59930.1	NFR	https://shigen.nig.ac.jp/rice/oryzabase/
Os01g0823100	LOC_Os01g60770.1	OsEXP2, OsEXP2(Os-EXP2), Os-EXP2, EXPA2, OsEXPA2, OsaEXPa1.23, RiExB, RiExC, Os-EXPA2	https://shigen.nig.ac.jp/rice/oryzabase/
Os01g0830700	LOC_Os01g61460.1	OsTBL12, TBL12, OsXOAT1	https://shigen.nig.ac.jp/rice/oryzabase/
Os01g0841600	LOC_Os01g62420.4, LOC_Os01g62420.3, LOC_Os01g62420.2, LOC_Os01g62420.1	OscTPI	https://shigen.nig.ac.jp/rice/oryzabase/
Os01g0868800	LOC_Os01g64850.1	OsSub10, SUB10	https://shigen.nig.ac.jp/rice/oryzabase/
Os01g0868900	LOC_Os01g64860.1	OsSub11, SUB11	https://shigen.nig.ac.jp/rice/oryzabase/
Os01g0880300	LOC_Os01g65790.1	OsPME7	https://shigen.nig.ac.jp/rice/oryzabase/
Os01g0891100	LOC_Os01g66710.1	OsPGL7, PGL7	https://shigen.nig.ac.jp/rice/oryzabase/
Os01g0905800	LOC_Os01g67860.1	AldC-1	https://shigen.nig.ac.jp/rice/oryzabase/
Os01g0911200	LOC_Os01g68324.3		https://shigen.nig.ac.jp/rice/oryzabase/
Os01g0921500	LOC_Os01g69240.1	OsCBSCBS2	https://shigen.nig.ac.jp/rice/oryzabase/
Os01g0926600	LOC_Os01g70190.1	OsGT47A	https://shigen.nig.ac.jp/rice/oryzabase/
Os01g0940800	LOC_Os01g71350.1	Gns6, OsGns6	https://shigen.nig.ac.jp/rice/oryzabase/
Os01g0944700	LOC_Os01g71670.1	OsPR2, PR2, Gns4, OsGns4, OsGLN2	https://shigen.nig.ac.jp/rice/oryzabase/
Os01g0944900	LOC_Os01g71690.3, LOC_Os01g71690.2	Gns2, OsGns2	https://shigen.nig.ac.jp/rice/oryzabase/
Os01g0948400	LOC_Os01g71990.1	OsP5CR	https://shigen.nig.ac.jp/rice/oryzabase/
Os01g0952000	LOC_Os01g72290.2, LOC_Os01g72290.1	GER8, OsGLP1-4, GLP1-4, OsGLP1-3, GLP1-3	https://shigen.nig.ac.jp/rice/oryzabase/
Os01g0952100	LOC_Os01g72300.1	OsGLP1-5, OsGLP1-4, GLP1-4	https://shigen.nig.ac.jp/rice/oryzabase/
Os01g0966700	LOC_Os01g73580.1	OsCIN4, CIN4, OsCIN5, CIN5	https://shigen.nig.ac.jp/rice/oryzabase/	https://rapdb.dna.affrc.go.jp/
Os02g0100700	LOC_Os02g01070.1	OsDPW3	https://shigen.nig.ac.jp/rice/oryzabase/
Os02g0106100	LOC_Os02g01590.2, LOC_Os02g01590.1	OSINV3, OsINV3, INV3, OsVIN2, VIN2, VINV	https://shigen.nig.ac.jp/rice/oryzabase/
Os02g0115900	LOC_Os02g02410.1	OsBiP1, BiP1, BiP, Bip3, OsBiP3, BIP1/OsBIP3, OsMed37_2, Med37_2	https://shigen.nig.ac.jp/rice/oryzabase/
Os02g0127800	LOC_Os02g03550.1	OsXTH26	https://shigen.nig.ac.jp/rice/oryzabase/
Os02g0130200	LOC_Os02g03750.1	OsPGL15, PGL15	https://shigen.nig.ac.jp/rice/oryzabase/
Os02g0146600	LOC_Os02g05330.1	eIF-4a, EIF4A, OseIF4A, eIF4A2, eIF4A-3, OsRH23	https://shigen.nig.ac.jp/rice/oryzabase/
Os02g0177600	LOC_Os02g08100.1	Os4CL3, Os4CL2, Os4CL, 4CL2, 4CL	https://shigen.nig.ac.jp/rice/oryzabase/
Os02g0182100	LOC_Os02g08500.1	RR24, OsRR24, Rrb2, Orr4, OsRR17, OsRRB2, OsRR24/LEPTO1, OsLEPTO1, LEPTO1, OsDLC1	https://shigen.nig.ac.jp/rice/oryzabase/
Os02g0187800	LOC_Os02g09490.1	gh2, CAD2, CAD, OsCAD2, GH2	https://shigen.nig.ac.jp/rice/oryzabase/
Os02g0196700	LOC_Os02g10300.1	OsPGL6, PGL6	https://shigen.nig.ac.jp/rice/oryzabase/
Os02g0219400	LOC_Os02g12740.1	GPI8, OsGPI8	https://shigen.nig.ac.jp/rice/oryzabase/	https://rapdb.dna.affrc.go.jp/
Os02g0256100	LOC_Os02g15690.1	OsPGL23, PGL23	https://shigen.nig.ac.jp/rice/oryzabase/
Os02g0267200	LOC_Os02g16730.1	OsEXPA13, OsEXP13, osaEXPa1.13	https://shigen.nig.ac.jp/rice/oryzabase/
Os02g0267700	LOC_Os02g16780.1	OsEXPA14, OsEXP14, osaEXPa1.11	https://shigen.nig.ac.jp/rice/oryzabase/
Os02g0267900	LOC_Os02g16800.1	OsEXPA24, OsEXP24, osaEXPa1.10	https://shigen.nig.ac.jp/rice/oryzabase/
Os02g0268050	LOC_Os02g16839.1	OsEXPA23, OsEXP23, osaEXPa1.12	https://shigen.nig.ac.jp/rice/oryzabase/
Os02g0268400	LOC_Os02g16809.1	EXPA23, OsEXPA23	https://shigen.nig.ac.jp/rice/oryzabase/
Os02g0268600	LOC_Os02g16850.1	OsEXPA22, OsEXP22, osaEXPa1.9	https://shigen.nig.ac.jp/rice/oryzabase/
Os02g0274100	LOC_Os02g17390.1	MFP, OsAIM, OsCHD, CHD	https://shigen.nig.ac.jp/rice/oryzabase/
Os02g0280200	LOC_Os02g17880.1	OsXTH13	https://shigen.nig.ac.jp/rice/oryzabase/
Os02g0280300	LOC_Os02g17900.1	OsXTH14	https://shigen.nig.ac.jp/rice/oryzabase/
Os02g0288100	LOC_Os02g18650.1	OsPME8	https://shigen.nig.ac.jp/rice/oryzabase/
Os02g0325100	LOC_Os02g21970.1	OsRpt3, Rpt3	https://shigen.nig.ac.jp/rice/oryzabase/
Os02g0330200	LOC_Os02g22480.2, LOC_Os02g22480.1	OsXAT2	https://shigen.nig.ac.jp/rice/oryzabase/
Os02g0491600	LOC_Os02g29000.1	OsGLP2-1	https://shigen.nig.ac.jp/rice/oryzabase/
Os02g0491700	LOC_Os02g29010.1	OsGLP2-2	https://shigen.nig.ac.jp/rice/oryzabase/
Os02g0491800	LOC_Os02g29020.1	OsGLP2-3	https://shigen.nig.ac.jp/rice/oryzabase/
Os02g0532500	LOC_Os02g32980.1	OsGLP2-4, OsGLP2-1, GLP2-1	https://shigen.nig.ac.jp/rice/oryzabase/
Os02g0550300	LOC_Os02g34530.1	PDIL5;3, PDIL5-3, PDIL 5-3, OsPDIL5-3	https://shigen.nig.ac.jp/rice/oryzabase/
Os02g0554900	LOC_Os02g34940.2, LOC_Os02g34940.1	PDIL1;3, PDIL1-3, PDIL 1-3, OsPDIL1-3	https://shigen.nig.ac.jp/rice/oryzabase/
Os02g0605900	LOC_Os02g39330.1	Cht6	https://shigen.nig.ac.jp/rice/oryzabase/
Os02g0626100	LOC_Os02g41630.2	OsPAL, Pal1*, Pal1, PAL, Pal_1, PalI, PAL2, OsPAL01, PAL01, OSPAL, CP-1, GP-1, OsPAL1	https://shigen.nig.ac.jp/rice/oryzabase/
Os02g0629800	LOC_Os02g41904.1	OsCPT1, CPT1, DEFL7, OsDEFL7, OsDf-07, Df-07, OsPR12, PR12, DEF7, OsDEF7, OsAFP1, AFP1	https://shigen.nig.ac.jp/rice/oryzabase/
Os02g0658600	LOC_Os02g44106.1	OsEXPB14, osaEXPb1.18	https://shigen.nig.ac.jp/rice/oryzabase/
Os02g0658800	LOC_Os02g44108.1	OsEXPB11, osaEXPb1.20	https://shigen.nig.ac.jp/rice/oryzabase/
Os02g0665300	LOC_Os02g44590.1	OsSP1, OsSub20, SUB20	https://shigen.nig.ac.jp/rice/oryzabase/
Os02g0688400	LOC_Os02g46310.1	PME11, OsPME11	https://shigen.nig.ac.jp/rice/oryzabase/
Os02g0689800	LOC_Os02g46450.2, LOC_Os02g46450.1		https://shigen.nig.ac.jp/rice/oryzabase/
Os02g0696500	LOC_Os02g46910.2, LOC_Os02g46910.1	OsXTH23, XTR3, OsXTR3	https://shigen.nig.ac.jp/rice/oryzabase/
Os02g0701300	LOC_Os02g47280.2, LOC_Os02g47280.1	OsGRF4, GRF4, GS2/OsGRF4, PT2, GLW2, GS2/GL2, LGS1, OsLGS1	https://shigen.nig.ac.jp/rice/oryzabase/
Os02g0715000	LOC_Os02g48450.1		https://shigen.nig.ac.jp/rice/oryzabase/
Os02g0733300	LOC_Os02g50040.1	OsGH9B1	https://shigen.nig.ac.jp/rice/oryzabase/
Os02g0740700	LOC_Os02g50730.1	OsMMP1	https://shigen.nig.ac.jp/rice/oryzabase/
Os02g0743400	LOC_Os02g50960.2, LOC_Os02g50960.1	PIN1A, OsPIN1A, OsPIN1a, REH1, OsPIN1, OsPIN1b, REH1/OsPIN1	https://shigen.nig.ac.jp/rice/oryzabase/
Os02g0743900	LOC_Os02g51010.1	OsCASP4	https://shigen.nig.ac.jp/rice/oryzabase/
Os02g0744200	LOC_Os02g51040.1	OsEXPA5, OsEXP5, osaEXPa1.20	https://shigen.nig.ac.jp/rice/oryzabase/
Os02g0745400	LOC_Os02g51130.1	OsGAUT11	https://shigen.nig.ac.jp/rice/oryzabase/
Os02g0753800	LOC_Os02g51750.2, LOC_Os02g51750.1	OsANN2, OsANN1, ANN1	https://shigen.nig.ac.jp/rice/oryzabase/
Os02g0757100	LOC_Os02g52040.1	OsPHI-1, PHI-1	https://shigen.nig.ac.jp/rice/oryzabase/
Os02g0769200	LOC_Os02g53000.2, LOC_Os02g53000.1	LYP5, Os-LYP5	https://shigen.nig.ac.jp/rice/oryzabase/
Os02g0771600	LOC_Os02g53180.1, LOC_Os02g53180.3, LOC_Os02g53180.2	OsACO3	https://shigen.nig.ac.jp/rice/oryzabase/
Os02g0779200	LOC_Os02g53860.1	OsSub22, SUB22, OsSASP, SASP	https://shigen.nig.ac.jp/rice/oryzabase/
Os02g0781000	LOC_Os02g54030.1	OsPGL24, PGL24	https://shigen.nig.ac.jp/rice/oryzabase/
Os02g0783000	LOC_Os02g54190.1	OsPME9	https://shigen.nig.ac.jp/rice/oryzabase/
Os02g0823700	LOC_Os02g57770.1	OsXTH22	https://shigen.nig.ac.jp/rice/oryzabase/
Os03g0102700	LOC_Os03g01270.2, LOC_Os03g01270.1	OsEXPB7, osaEXPb1.12	https://shigen.nig.ac.jp/rice/oryzabase/
Os03g0106500	LOC_Os03g01610.1	OsEXPB1, EXPB1a, OsaEXPb1.2, Ory s I, EXPB1.1, Ory s 1	https://shigen.nig.ac.jp/rice/oryzabase/
Os03g0106700	LOC_Os03g01630.1	OsEXPB13, osaEXPb1.4p	https://shigen.nig.ac.jp/rice/oryzabase/
Os03g0106800	LOC_Os03g01640.1	OsEXPB10, osaEXPb1.5	https://shigen.nig.ac.jp/rice/oryzabase/
Os03g0106900	LOC_Os03g01650.1	OsEXPB1, EXPB1b, OsaEXPb1.3, Ory s I, EXPB1.1	https://shigen.nig.ac.jp/rice/oryzabase/
Os03g0107300	LOC_Os03g01700.1	Lsi2, SIET1, OsLsi2	https://shigen.nig.ac.jp/rice/oryzabase/
Os03g0108300	LOC_Os03g01800.1	OsXTH19	https://shigen.nig.ac.jp/rice/oryzabase/
Os03g0119500	None	OsGSL8, OsGSC, GSC, CRR1, OsCRR1	https://shigen.nig.ac.jp/rice/oryzabase/
Os03g0124900	LOC_Os03g03350.1	OsPGL29, PGL29	https://shigen.nig.ac.jp/rice/oryzabase/
Os03g0132900	LOC_Os03g04060.1	Cht11	https://shigen.nig.ac.jp/rice/oryzabase/
Os03g0155300	LOC_Os03g06000.1	OsEXPA12, OsEXP12, osaEXPa1.15	https://shigen.nig.ac.jp/rice/oryzabase/
Os03g0155500	LOC_Os03g06010.1	OsEXPA25, OsEXP25, osaEXPa1.6	https://shigen.nig.ac.jp/rice/oryzabase/
Os03g0155700	LOC_Os03g06020.1	OsEXPA15, OsEXP15, osaEXPa1.8	https://shigen.nig.ac.jp/rice/oryzabase/
Os03g0155900	LOC_Os03g06040.1	OsEXPA18, OsEXP18, osaEXPa1.3	https://shigen.nig.ac.jp/rice/oryzabase/
Os03g0156000	LOC_Os03g06050.1	OsEXPA19, OsEXP19, osaEXPa1.2	https://shigen.nig.ac.jp/rice/oryzabase/
Os03g0156300	LOC_Os03g06060.1	OsEXPA20, OsEXP20, osaEXPa1.1	https://shigen.nig.ac.jp/rice/oryzabase/
Os03g0158700	LOC_Os03g06290.1	OsSub27, SUB27	https://shigen.nig.ac.jp/rice/oryzabase/
Os03g0179100	LOC_Os03g08150.1	OsGLP3-1	https://shigen.nig.ac.jp/rice/oryzabase/
Os03g0184300	LOC_Os03g08600.1, LOC_Os03g08600.2	OsPGSIP-A2	https://shigen.nig.ac.jp/rice/oryzabase/
Os03g0186900	LOC_Os03g08790.1	OsAP25, Radc1, OsRADC1, AP25	https://shigen.nig.ac.jp/rice/oryzabase/
Os03g0211800	LOC_Os03g11330.1	OsGAUT21	https://shigen.nig.ac.jp/rice/oryzabase/
Os03g0216800	LOC_Os03g11760.1	OsPGL18, PGL18	https://shigen.nig.ac.jp/rice/oryzabase/
Os03g0223000	LOC_Os03g12250.1, LOC_Os03g12238.1	OsRLCK377	https://shigen.nig.ac.jp/rice/oryzabase/
Os03g0223200	LOC_Os03g12270.1	OsCAD9	https://shigen.nig.ac.jp/rice/oryzabase/
Os03g0226200	LOC_Os03g12510.1	HB2, OsHB2, OsNSHB2, hb2, GLB1b, ORYsa GLB1b, OsPgb1.2, Pgb1.2	https://shigen.nig.ac.jp/rice/oryzabase/
Os03g0233900	LOC_Os03g13140.2, LOC_Os03g13140.1	HB1, OsHB1, GLB1A, rHb1, ORYsa GLB1a, nsHb1, OsNSHB1, hb1, nsHb, OsPgb1.1, Pgb1.1	https://shigen.nig.ac.jp/rice/oryzabase/
Os03g0234000	LOC_Os03g13150.1	HB3, OsNSHB3, NSHB3, OsPgb1.3, Pgb1.3	https://shigen.nig.ac.jp/rice/oryzabase/
Os03g0234100	LOC_Os03g13160.1	OsHB4, HB4, OsNSHB4, NSHB4, OsPgb1.4, Pgb1.4	https://shigen.nig.ac.jp/rice/oryzabase/
Os03g0239000	LOC_Os03g13570.1	OsXTH28	https://shigen.nig.ac.jp/rice/oryzabase/
Os03g0242900	LOC_Os03g13930.1	OsSub28, SUB28	https://shigen.nig.ac.jp/rice/oryzabase/
Os03g0249400	LOC_Os03g14530.1		https://shigen.nig.ac.jp/rice/oryzabase/
Os03g0262900	LOC_Os03g15650.3, LOC_Os03g15650.2, LOC_Os03g15650.1	glup6(t), Glup6(t), Glup6, OsVPS9A, VPS9a, GPA2/VPS9a, GPA2, GLUP6/GEF	https://shigen.nig.ac.jp/rice/oryzabase/
Os03g0287800	LOC_Os03g17850.1	OsGT43B	https://shigen.nig.ac.jp/rice/oryzabase/
Os03g0291200	LOC_Os03g18120.1	OsTBL8, TBL8, OsXOAT8	https://shigen.nig.ac.jp/rice/oryzabase/
Os03g0291800	LOC_Os03g18140.1	OsTBL15, TBL15, OsXOAT6	https://shigen.nig.ac.jp/rice/oryzabase/
Os03g0300500	LOC_Os03g18860.1	OsPME10	https://shigen.nig.ac.jp/rice/oryzabase/
Os03g0301200	LOC_Os03g18910.1	OsBC1L1, OsPCS13, PCS13	https://shigen.nig.ac.jp/rice/oryzabase/
Os03g0308200	LOC_Os03g19520.3, LOC_Os03g19520.2, LOC_Os03g19520.1	NRL2, OsSRL2, OsNRL2	https://shigen.nig.ac.jp/rice/oryzabase/
Os03g0309400	LOC_Os03g19610.1	OsPME11, OsPME1	https://shigen.nig.ac.jp/rice/oryzabase/
Os03g0330000	LOC_Os03g21250.1	OsGAUT15	https://shigen.nig.ac.jp/rice/oryzabase/
Os03g0333200	LOC_Os03g21540.1	OsCrRLK1L8, CrRLK1L8, FLR1	https://shigen.nig.ac.jp/rice/oryzabase/
Os03g0336400	LOC_Os03g21820.1	OsEXPA6, OsEXP6, osaEXPa1.24	https://shigen.nig.ac.jp/rice/oryzabase/
Os03g0377100	LOC_Os03g25990.1	OsEXPA21, OsEXP21, osaEXPa1.21	https://shigen.nig.ac.jp/rice/oryzabase/
Os03g0399000	LOC_Os03g28090.1	OsPME12	https://shigen.nig.ac.jp/rice/oryzabase/
Os03g0413400	LOC_Os03g30000.1	OsGAUT10	https://shigen.nig.ac.jp/rice/oryzabase/
Os03g0416300	LOC_Os03g30260.1	OsBC1L2, OsPCS4, PCS4	https://shigen.nig.ac.jp/rice/oryzabase/
Os03g0418000	LOC_Os03g30470.1	RCH10*, Cht13, Cht12, Rcht2	https://shigen.nig.ac.jp/rice/oryzabase/
Os03g0424500	LOC_Os03g31090.1	RPS4, RPS19, OsRPS4, OsRPS19	https://shigen.nig.ac.jp/rice/oryzabase/
Os03g0424800	LOC_Os03g31134.1		https://shigen.nig.ac.jp/rice/oryzabase/
Os03g0428700	LOC_Os03g31480.1	OsEXPA31	https://shigen.nig.ac.jp/rice/oryzabase/
Os03g0563300	LOC_Os03g36540.2, LOC_Os03g36540.1	chlI, OsChlI, ChlI, CHLI, OsCHLI, OsCHLI/ELL	https://shigen.nig.ac.jp/rice/oryzabase/
Os03g0567600	LOC_Os03g37010.3, LOC_Os03g37010.2, LOC_Os03g37010.1	OsXAT3	https://shigen.nig.ac.jp/rice/oryzabase/
Os03g0605300	LOC_Os03g40830.1	OsSub30, SUB30	https://shigen.nig.ac.jp/rice/oryzabase/
Os03g0645000	LOC_Os03g44290.3, LOC_Os03g44290.2, LOC_Os03g44290.1	OsEXPB12, OsaEXPb1.17	https://shigen.nig.ac.jp/rice/oryzabase/
Os03g0651800	LOC_Os03g44880.1	OsGLP3-2	https://shigen.nig.ac.jp/rice/oryzabase/
Os03g0703000	LOC_Os03g49600.5, LOC_Os03g49600.4, LOC_Os03g49600.3, LOC_Os03g49600.2, LOC_Os03g49600.1	Os3bglu7, Os3BGlu7, 3BGLU7, BGlu7, BGlu1, bglu1	https://shigen.nig.ac.jp/rice/oryzabase/
Os03g0703100	LOC_Os03g49610.1	Os3bglu8, Os3BGlu8	https://shigen.nig.ac.jp/rice/oryzabase/
Os03g0710800	LOC_Os03g50290.3, LOC_Os03g50290.2, LOC_Os03g50290.1	GF14f, SR14-3-3, OsGF14f, S94, ric1, 14-3-3f	https://shigen.nig.ac.jp/rice/oryzabase/
Os03g0720800	LOC_Os03g51110.1	OsMYB52, OsMYB52/54	https://shigen.nig.ac.jp/rice/oryzabase/
Os03g0735800	LOC_Os03g52560.1	OsCIN4	https://shigen.nig.ac.jp/rice/oryzabase/	https://rapdb.dna.affrc.go.jp/
Os03g0747900	LOC_Os03g53660.1	OsMyoXIE, OsMyoXIE-1, OsMyoXIE-2, OsMyoXIE-3	https://shigen.nig.ac.jp/rice/oryzabase/
Os03g0754500	LOC_Os03g54750.1	OsBC1L3, OsPCS14, PCS14	https://shigen.nig.ac.jp/rice/oryzabase/
Os03g0760800	LOC_Os03g55290.1	OsGASR1, GASR1	https://shigen.nig.ac.jp/rice/oryzabase/
Os03g0793700	LOC_Os03g57960.1	OsEnS-57, EnS-57, CDP3.1	https://shigen.nig.ac.jp/rice/oryzabase/
Os03g0797000	LOC_Os03g58260.2, LOC_Os03g58260.1		https://shigen.nig.ac.jp/rice/oryzabase/
Os03g0797400	LOC_Os03g58300.1	OsIGL, OsIgl	https://shigen.nig.ac.jp/rice/oryzabase/
Os03g0804700	LOC_Os03g59010.1	OsGLP3-8	https://shigen.nig.ac.jp/rice/oryzabase/
Os03g0807800	LOC_Os03g59310.1	SUP44	https://shigen.nig.ac.jp/rice/oryzabase/
Os03g0808000	LOC_Os03g59330.1	OsPGL11, PGL11	https://shigen.nig.ac.jp/rice/oryzabase/
Os03g0808100	LOC_Os03g59340.1	OsCesA2, OsCESA2, OS_CESA02	https://shigen.nig.ac.jp/rice/oryzabase/
Os03g0817500	LOC_Os03g60300.1	OsTBL3, TBL3, OsXOAT14	https://shigen.nig.ac.jp/rice/oryzabase/
Os03g0817800	LOC_Os03g60340.1	OsTBL6, TBL6, OsXOAT11	https://shigen.nig.ac.jp/rice/oryzabase/
Os03g0817900	LOC_Os03g60350.1	OsTBL5, TBL5, OsXOAT10	https://shigen.nig.ac.jp/rice/oryzabase/
Os03g0822000	LOC_Os03g60720.1	OsEXPA7, EXP7, OsEXP7, OsaEXPa1.26	https://shigen.nig.ac.jp/rice/oryzabase/
Os03g0825700	LOC_Os03g61050.1	Os DEX1, OsDEX1	https://shigen.nig.ac.jp/rice/oryzabase/
Os03g0833800	LOC_Os03g61800.3, LOC_Os03g61800.2, LOC_Os03g61800.1	OsPGL28, PGL28	https://shigen.nig.ac.jp/rice/oryzabase/
Os03g0837100	LOC_Os03g62090.1	OsCesA5, OsCESA5, OS_CESA05	https://shigen.nig.ac.jp/rice/oryzabase/
Os03g0854600	LOC_Os03g63760.1	OsXTH24	https://shigen.nig.ac.jp/rice/oryzabase/
Os04g0101400	LOC_Os04g01140.2, LOC_Os04g01140.1	OsCYP93G1, OsFNSII, FNSII	https://shigen.nig.ac.jp/rice/oryzabase/
Os04g0120300	LOC_Os04g02990.1, LOC_Os04g02980.1	OsSub33, SUB33	https://shigen.nig.ac.jp/rice/oryzabase/
Os04g0121100	LOC_Os04g03050.1	OsSub34, SUB34	https://shigen.nig.ac.jp/rice/oryzabase/
Os04g0121300	LOC_Os04g03100.1	OsSub35, SUB35	https://shigen.nig.ac.jp/rice/oryzabase/
Os04g0127100	None	OsSub37, SUB37	https://shigen.nig.ac.jp/rice/oryzabase/
Os04g0127200	None	OsSub37, SUB37	https://shigen.nig.ac.jp/rice/oryzabase/
Os04g0127300	LOC_Os04g03810.1	OsSub38, SUB38	https://shigen.nig.ac.jp/rice/oryzabase/
Os04g0228400	LOC_Os04g15840.1	OsEXP1, EXPA1, OsEXPA1, OsaEXPa1.16, RiExA	https://shigen.nig.ac.jp/rice/oryzabase/
Os04g0229100	LOC_Os04g15920.1	OsCAD6	https://shigen.nig.ac.jp/rice/oryzabase/
Os04g0349500	LOC_Os04g28180.1		https://shigen.nig.ac.jp/rice/oryzabase/
Os04g0382300	LOC_Os04g31340.1	OsCBSCBS3	https://shigen.nig.ac.jp/rice/oryzabase/
Os04g0402100	LOC_Os04g32950.4, LOC_Os04g32950.3, LOC_Os04g32950.2, LOC_Os04g32950.1	OsCNX, OsCNX1, CNX1	https://shigen.nig.ac.jp/rice/oryzabase/
Os04g0413500	LOC_Os04g33740.1	gif1, CIN2, OsCIN2, OsGIF1, WB1, OsWB1	https://shigen.nig.ac.jp/rice/oryzabase/	https://rapdb.dna.affrc.go.jp/
Os04g0432500	LOC_Os04g35290.1	PDIL5;2, OsPDIL5;2, PDIL5-2, OsPDIL5-2	https://shigen.nig.ac.jp/rice/oryzabase/
Os04g0436300	LOC_Os04g35600.1	PDIL1;2, PDIL1-2, PDIL 1-2, OsPDIL1-2	https://shigen.nig.ac.jp/rice/oryzabase/
Os04g0438400	LOC_Os04g35770.1	OsPME13	https://shigen.nig.ac.jp/rice/oryzabase/
Os04g0443300	LOC_Os04g36610.1	OsGH9B4	https://shigen.nig.ac.jp/rice/oryzabase/
Os04g0458900	LOC_Os04g38560.1	OsPME14	https://shigen.nig.ac.jp/rice/oryzabase/
Os04g0460400	LOC_Os04g38690.1	OsCASP5	https://shigen.nig.ac.jp/rice/oryzabase/
Os04g0462500	LOC_Os04g38870.5, LOC_Os04g38870.4, LOC_Os04g38870.3, LOC_Os04g38870.2, LOC_Os04g38870.1	GF14b, OsGF14b, 14-3-3b	https://shigen.nig.ac.jp/rice/oryzabase/
Os04g0464200	LOC_Os04g39020.1	Badh1, badh1, BAD1, BADH1, OsBADH1, BADH, OsALDH10A5, ALDH10A5	https://shigen.nig.ac.jp/rice/oryzabase/
Os04g0465300	LOC_Os04g39110.2, LOC_Os04g39110.1	OsGASR2, GASR2	https://shigen.nig.ac.jp/rice/oryzabase/
Os04g0486600	LOC_Os04g40950.3, LOC_Os04g40950.2, LOC_Os04g40950.1	GAPDH, OsGAPDH, OsGapC2	https://shigen.nig.ac.jp/rice/oryzabase/
Os04g0493400	LOC_Os04g41620.1	Cht4(t)*(Chi4), Chi4, Cht4, OsChia2b, Chi-4, CHIT2, OsCHIT2, PR3, OsPR3	https://shigen.nig.ac.jp/rice/oryzabase/
Os04g0494100	LOC_Os04g41680.1	Cht5, OsChia4a, OsChitIVa, Chia4a, ChitIVa, CHIT3, OsCHIT3	https://shigen.nig.ac.jp/rice/oryzabase/
Os04g0498700	LOC_Os04g42100.1	AGP, OsAGP	https://shigen.nig.ac.jp/rice/oryzabase/
Os04g0530100	LOC_Os04g44780.2, LOC_Os04g44780.1	OsEXPB17	https://shigen.nig.ac.jp/rice/oryzabase/
Os04g0535600	LOC_Os04g45290.2, LOC_Os04g45290.1	OSINV2, OsINV2, OsVIN1, VIN1	https://shigen.nig.ac.jp/rice/oryzabase/
Os04g0540300	LOC_Os04g45700.1	OsPCS10	https://shigen.nig.ac.jp/rice/oryzabase/
Os04g0543700	LOC_Os04g45960.1	OsSub42, SUB42, OsSP2, OS-MSP	https://shigen.nig.ac.jp/rice/oryzabase/
Os04g0552200	LOC_Os04g46650.1	OxEXPB5, osaEXPb1.19	https://shigen.nig.ac.jp/rice/oryzabase/
Os04g0553500	LOC_Os04g46740.2, LOC_Os04g46740.1	OsPME15	https://shigen.nig.ac.jp/rice/oryzabase/
Os04g0561900	LOC_Os04g47400.1	RMP2	https://shigen.nig.ac.jp/rice/oryzabase/
Os04g0604200	LOC_Os04g51450.1	OsXTH6	https://shigen.nig.ac.jp/rice/oryzabase/
Os04g0604300	LOC_Os04g51460.1	OsXTH9, OsXET9, XTH1, OsXTH1	https://shigen.nig.ac.jp/rice/oryzabase/
Os04g0604800	LOC_Os04g51510.1	OsXTH7	https://shigen.nig.ac.jp/rice/oryzabase/
Os04g0604900	LOC_Os04g51520.1	OsXTH16	https://shigen.nig.ac.jp/rice/oryzabase/
Os04g0617900	LOC_Os04g52720.1	OsGLP4-1	https://shigen.nig.ac.jp/rice/oryzabase/
Os04g0631200	LOC_Os04g53950.3, LOC_Os04g53950.2, LOC_Os04g53950.1	OsXTH3, XTR4, OsXTR4	https://shigen.nig.ac.jp/rice/oryzabase/
Os04g0636100	LOC_Os04g54360.1	OsGAUT9	https://shigen.nig.ac.jp/rice/oryzabase/
Os04g0641200	LOC_Os04g54850.1	OsPME16	https://shigen.nig.ac.jp/rice/oryzabase/
Os04g0664800	LOC_Os04g56920.1	OsCIN6, OsCIN7, CIN7	https://shigen.nig.ac.jp/rice/oryzabase/	https://rapdb.dna.affrc.go.jp/
Os04g0664900	LOC_Os04g56930.2, LOC_Os04g56930.1	OsCIN5, OsCIN6	https://shigen.nig.ac.jp/rice/oryzabase/	https://rapdb.dna.affrc.go.jp/
Os04g0684300	LOC_Os04g58760.1	OsCASP1	https://shigen.nig.ac.jp/rice/oryzabase/
Os04g0685600	LOC_Os04g58880.1	OsEXO70A1, OsExo70A1, EXO70A1, OrysaA1_Exo70	https://shigen.nig.ac.jp/rice/oryzabase/
Os04g0688100	LOC_Os04g59150.2, LOC_Os04g59150.1	prx59, OsPRX59	https://shigen.nig.ac.jp/rice/oryzabase/
Os04g0688500	LOC_Os04g59200.1	prx62, OsPRX62	https://shigen.nig.ac.jp/rice/oryzabase/
Os05g0115900	LOC_Os05g02510.1		https://shigen.nig.ac.jp/rice/oryzabase/
Os05g0119200	LOC_Os05g02770.1	OsGRP1	https://shigen.nig.ac.jp/rice/oryzabase/	https://rapdb.dna.affrc.go.jp/
Os05g0123100	LOC_Os05g03174.2, LOC_Os05g03174.1	OsGT43A, GT43A	https://shigen.nig.ac.jp/rice/oryzabase/
Os05g0129000	LOC_Os05g03820.3, LOC_Os05g03820.2, LOC_Os05g03820.1	OsECS, ECS	https://shigen.nig.ac.jp/rice/oryzabase/
Os05g0135700	LOC_Os05g04510.2, LOC_Os05g04510.1	OsSAMS1, OS-SAMS1, OsSAMS, SAM, SAMS	https://shigen.nig.ac.jp/rice/oryzabase/
Os05g0159300	LOC_Os05g06720.1, LOC_Os05g06720.3, LOC_Os05g06720.2	OsGELP62, OsGELP62a, OsGELP62b, OsGELP62c, DARX1, OsDARX1	https://shigen.nig.ac.jp/rice/oryzabase/
Os05g0170000	LOC_Os05g07790.1	BC10, bc10, FC116, FC116/BC10, Osbc10, Osfc116	https://shigen.nig.ac.jp/rice/oryzabase/
Os05g0176100	LOC_Os05g08370.1	OsCesA1, OsCesA-1, OsCESA1, OS_CESA01, CesA1	https://shigen.nig.ac.jp/rice/oryzabase/
Os05g0186300	LOC_Os05g09440.1	OscytME2, cytME2	https://shigen.nig.ac.jp/rice/oryzabase/
Os05g0197200	LOC_Os05g10830.2, LOC_Os05g10830.1	OsGLP5-1	https://shigen.nig.ac.jp/rice/oryzabase/
Os05g0276500	LOC_Os05g19570.1	OsEXP3 (Os-EXP3), EXPA3, OsEXP3, Os-EXP3, OsaEXPa1.18, RiExD, Os-EXPA3, OsEXPA3	https://shigen.nig.ac.jp/rice/oryzabase/
Os05g0277500	LOC_Os05g19670.1	OsGLP5-2, OsGLP5-1, GLP5-1	https://shigen.nig.ac.jp/rice/oryzabase/
Os05g0279900	LOC_Os05g20020.1	OsPGL17, PGL17	https://shigen.nig.ac.jp/rice/oryzabase/
Os05g0280700	LOC_Os05g20150.1	YK11, OsCrRLK1L11	https://shigen.nig.ac.jp/rice/oryzabase/
Os05g0317700	LOC_Os05g25350.1	OsCrRLK1L12	https://shigen.nig.ac.jp/rice/oryzabase/
Os05g0317900	LOC_Os05g25370.1	OsRLCK183, OsCrRLK1L2	https://shigen.nig.ac.jp/rice/oryzabase/
Os05g0318700	LOC_Os05g25450.2, LOC_Os05g25450.1	OsCrRLK1L3	https://shigen.nig.ac.jp/rice/oryzabase/
Os05g0320700	LOC_Os05g25640.1	C4H2, OsC4H, OsC4HL, C4H, OsC4H2	https://shigen.nig.ac.jp/rice/oryzabase/
Os05g0354400	LOC_Os05g28630.1	OsTBL13, TBL13, OsXOAT5	https://shigen.nig.ac.jp/rice/oryzabase/
Os05g0356700	LOC_Os05g28830.1	OsTBL4, TBL4, OsXOAT9	https://shigen.nig.ac.jp/rice/oryzabase/
Os05g0361500	LOC_Os05g29790.1	OsPME17	https://shigen.nig.ac.jp/rice/oryzabase/
Os05g0367800	LOC_Os05g30480.1	OsBiP3, BiP3	https://shigen.nig.ac.jp/rice/oryzabase/
Os05g0368700	LOC_Os05g30580.1	OsSub46, SUB46	https://shigen.nig.ac.jp/rice/oryzabase/
Os05g0399300	LOC_Os05g33130.1	Cht2*, Cht2, RC7, OsChia1b, Chia1b	https://shigen.nig.ac.jp/rice/oryzabase/
Os05g0399400	LOC_Os05g33140.1	Cht9, Cht1	https://shigen.nig.ac.jp/rice/oryzabase/
Os05g0399700	LOC_Os05g33150.1	OsChia1;175, PC, Cht7, OsChia1d, Chia1d	https://shigen.nig.ac.jp/rice/oryzabase/
Os05g0402700	LOC_Os05g33380.1	GSC 233, AldC-2	https://shigen.nig.ac.jp/rice/oryzabase/
Os05g0428600	LOC_Os05g35400.1	OsBiP4, BiP4, OsMed37_5, Med37_5, BiP2	https://shigen.nig.ac.jp/rice/oryzabase/
Os05g0430800	LOC_Os05g35580.1	Atase3, OsATASE3	https://shigen.nig.ac.jp/rice/oryzabase/
Os05g0458600	LOC_Os05g38420.1	OsLAC, OsLAC15, OsLAC13, LAC13	https://shigen.nig.ac.jp/rice/oryzabase/
Os05g0470000	LOC_Os05g39350.1	OsTBL11, TBL11, OsXOAT2	https://shigen.nig.ac.jp/rice/oryzabase/
Os05g0477600	LOC_Os05g39990.1	OsEXP4 (Os-EXP4), OsEXPA4, OsEXP4, Os-EXP4, OsaEXPa1.22	https://shigen.nig.ac.jp/rice/oryzabase/
Os05g0495900	LOC_Os05g41610.1	Gns8, OsGns8	https://shigen.nig.ac.jp/rice/oryzabase/
Os05g0517600	LOC_Os05g44140.1	OsHB5, HB5, OsPgb1.5, Pgb1.5	https://shigen.nig.ac.jp/rice/oryzabase/
Os05g0521600	LOC_Os05g44600.1	OsPME18	https://shigen.nig.ac.jp/rice/oryzabase/
Os05g0563000	LOC_Os05g48850.1	ONAC062, ONAC62, OsSND2, SND2	https://shigen.nig.ac.jp/rice/oryzabase/	https://rapdb.dna.affrc.go.jp/
Os05g0578600	LOC_Os05g50260.1	OsPGL21, PGL21	https://shigen.nig.ac.jp/rice/oryzabase/
Os05g0587000	LOC_Os05g50960.1	OsPGL26, PGL26	https://shigen.nig.ac.jp/rice/oryzabase/
Os05g0595100	LOC_Os05g51670.3, LOC_Os05g51670.2, LOC_Os05g51670.1	OsUGE1, OsUGE-1, UGE1, UGE-1	https://shigen.nig.ac.jp/rice/oryzabase/	https://rapdb.dna.affrc.go.jp/
Os06g0108600	LOC_Os06g01920.1	OsEXPA17, OsEXP17, osaEXPa1.31	https://shigen.nig.ac.jp/rice/oryzabase/
Os06g0111800	LOC_Os06g02180.1	OsCSLD2	https://shigen.nig.ac.jp/rice/oryzabase/
Os06g0131700	LOC_Os06g04090.1	ONAC007, ONAC7, OsSND1, SND1, OsSWN1, SWN1, DLN157, OsDLN157	https://shigen.nig.ac.jp/rice/oryzabase/
Os06g0193200	LOC_Os06g09340.1	OsPME19	https://shigen.nig.ac.jp/rice/oryzabase/
Os06g0213100	LOC_Os06g11010.1	S5-3, S5-4	https://shigen.nig.ac.jp/rice/oryzabase/
Os06g0223800	LOC_Os06g11990.1	CSIL1, OsCSIL1	https://shigen.nig.ac.jp/rice/oryzabase/
Os06g0227250	LOC_Os06g12280.1	OsGAUT12	https://shigen.nig.ac.jp/rice/oryzabase/
Os06g0231050	LOC_Os06g12500.1	OsCASP3	https://shigen.nig.ac.jp/rice/oryzabase/
Os06g0247500	LOC_Os06g13810.3, LOC_Os06g13810.1	OsPFPB, OsPFP-B, PFP-B, PFPbeta	https://shigen.nig.ac.jp/rice/oryzabase/
Os06g0256900	LOC_Os06g14540.1	OsGH9B3	https://shigen.nig.ac.jp/rice/oryzabase/
Os06g0319700	LOC_Os06g21480.1	OsRPL31	https://shigen.nig.ac.jp/rice/oryzabase/
Os06g0320200	LOC_Os06g21570.1	Os6bglu24, Os6BGlu24	https://shigen.nig.ac.jp/rice/oryzabase/
Os06g0335900	LOC_Os06g22919.4, LOC_Os06g22919.3, LOC_Os06g22919.2, LOC_Os06g22919.1	OsXTH15	https://shigen.nig.ac.jp/rice/oryzabase/
Os06g0531900	LOC_Os06g34120.1	OsGELP85	https://shigen.nig.ac.jp/rice/oryzabase/
Os06g0545400	LOC_Os06g35320.1	OsPGL1, PGL1	https://shigen.nig.ac.jp/rice/oryzabase/
Os06g0545800	LOC_Os06g35370.1	OsPGL8, PGL8	https://shigen.nig.ac.jp/rice/oryzabase/
Os06g0600550	None	OsCesA11, OsCESA11, OsCLD1, CLD1	https://shigen.nig.ac.jp/rice/oryzabase/
Os06g0601600	None	OsCesA11, OsCESA11, OsCLD1, CLD1	https://shigen.nig.ac.jp/rice/oryzabase/
Os06g0611400	LOC_Os06g40880.1	OsPGL5, PGL5	https://shigen.nig.ac.jp/rice/oryzabase/
Os06g0611500	LOC_Os06g40890.1	OsPGL2, PGL2	https://shigen.nig.ac.jp/rice/oryzabase/
Os06g0621900	LOC_Os06g41700.1	OsEXPA16, OsEXP16, osaEXPa1.27	https://shigen.nig.ac.jp/rice/oryzabase/
Os06g0624100	LOC_Os06g41880.1	OsSub51, SUB51	https://shigen.nig.ac.jp/rice/oryzabase/
Os06g0643900	LOC_Os06g43640.1, LOC_Os06g43640.2	OsPAP26	https://shigen.nig.ac.jp/rice/oryzabase/
Os06g0662000	LOC_Os06g45120.2, LOC_Os06g45120.1	OsVHA-A, VHAA1, VHA-A1, OsPLS1, OsPSL1/VHA-A1	https://shigen.nig.ac.jp/rice/oryzabase/
Os06g0682900	LOC_Os06g46900.4, LOC_Os06g46900.3, LOC_Os06g46900.2, LOC_Os06g46900.1	Hsa32, OsPPS1	https://shigen.nig.ac.jp/rice/oryzabase/
Os06g0683300	LOC_Os06g46940.2, LOC_Os06g46940.1	Os6bglu25, Os6Bglu25	https://shigen.nig.ac.jp/rice/oryzabase/
Os06g0687900	LOC_Os06g47340.1	OsIRX14, IRX14, OsGT43J, GT43J, OsGT43J/OsIRX14	https://shigen.nig.ac.jp/rice/oryzabase/
Os06g0696400	LOC_Os06g48160.1	OsXTH11, XTR2, OsXTR2, Meri-5	https://shigen.nig.ac.jp/rice/oryzabase/
Os06g0696500	LOC_Os06g48170.1	OsXTH18	https://shigen.nig.ac.jp/rice/oryzabase/
Os06g0696600	LOC_Os06g48180.2, LOC_Os06g48180.1	OsXTH12	https://shigen.nig.ac.jp/rice/oryzabase/
Os06g0697000	LOC_Os06g48200.1	OsXTH10	https://shigen.nig.ac.jp/rice/oryzabase/
Os06g0700000	LOC_Os06g48650.3, LOC_Os06g48650.2, LOC_Os06g48650.1	OsSub52, SUB52	https://shigen.nig.ac.jp/rice/oryzabase/
Os06g0712500	LOC_Os06g49810.1	OsGAUT3	https://shigen.nig.ac.jp/rice/oryzabase/
Os06g0718100	LOC_Os06g50400.1	OsEXPA29	https://shigen.nig.ac.jp/rice/oryzabase/
Os06g0726100	LOC_Os06g51050.1	Cht3*, Cht3, Cht-3, CH6, OsChia1c, CHI7, OsCHI11, CHI11	https://shigen.nig.ac.jp/rice/oryzabase/
Os06g0726200	LOC_Os06g51060.1	Cht1*(Chi1), Ch16, Cht1, CHT-1, CH16, RC24, OsChia1a, OsChia1, Chi1, Cht1*, Chi-1, Cht-1, Cht1, RCC1, OsCht-1	https://shigen.nig.ac.jp/rice/oryzabase/
Os06g0727300	LOC_Os06g51160.1	OsGAUT5	https://shigen.nig.ac.jp/rice/oryzabase/
Os07g0119400	LOC_Os07g02810.1	OsAAO3	https://shigen.nig.ac.jp/rice/oryzabase/
Os07g0124750	LOC_Os07g03260.1	OsCslC10, OsCSLC10	https://shigen.nig.ac.jp/rice/oryzabase/
Os07g0142200	LOC_Os07g04930.1	gp1	https://shigen.nig.ac.jp/rice/oryzabase/	https://rapdb.dna.affrc.go.jp/
Os07g0182100	LOC_Os07g08430.1	OsTSA, pOsTSA, TSbeta	https://shigen.nig.ac.jp/rice/oryzabase/
Os07g0208100	LOC_Os07g10730.1	OsPGL16, PGL16	https://shigen.nig.ac.jp/rice/oryzabase/
Os07g0208500	LOC_Os07g10770.1	OsCesA8, OsCESA8, OS_CESA08, CesA8	https://shigen.nig.ac.jp/rice/oryzabase/
Os07g0235800	LOC_Os07g13170.2, LOC_Os07g13170.1	AP2/EREBP#073, AP2/EREBP73, AP2-3, SSH1, OsSSH1, OsSNB, DLN181, DLN181a, DLN181b, OsDLN181, OsDLN181a, OsDLN181b, SUI4, OsSUI4, SUI4/SNB	https://shigen.nig.ac.jp/rice/oryzabase/
Os07g0245200	LOC_Os07g14160.4, LOC_Os07g14160.3, LOC_Os07g14160.2, LOC_Os07g14160.1	OsPGL27, PGL27	https://shigen.nig.ac.jp/rice/oryzabase/
Os07g0252400	LOC_Os07g14850.1	OsCesA6, OsCESA6, OS_CESA06	https://shigen.nig.ac.jp/rice/oryzabase/
Os07g0424400	LOC_Os07g24190.1, LOC_Os07g24190.3, LOC_Os07g24190.2	OsCesA3, OsCESA3, OS_CESA03	https://shigen.nig.ac.jp/rice/oryzabase/
Os07g0480800	LOC_Os07g29750.1	OsXTH21	https://shigen.nig.ac.jp/rice/oryzabase/
Os07g0529700	LOC_Os07g34580.2, LOC_Os07g34580.1	OsXTH1	https://shigen.nig.ac.jp/rice/oryzabase/
Os07g0561101	LOC_Os07g37385.1	OsHyPRP23, HyPRP23	https://shigen.nig.ac.jp/rice/oryzabase/
Os07g0572100	LOC_Os07g38440.1	DAO	https://shigen.nig.ac.jp/rice/oryzabase/
Os07g0577700	LOC_Os07g38970.1		https://shigen.nig.ac.jp/rice/oryzabase/
Os07g0586100	LOC_Os07g39740.1	OsGELP91	https://shigen.nig.ac.jp/rice/oryzabase/
Os07g0586200	LOC_Os07g39750.3, LOC_Os07g39750.2, LOC_Os07g39750.1	OsGELP92, OsGELP92a, OsGELP92b, OsGELP92c, AChE	https://shigen.nig.ac.jp/rice/oryzabase/
Os07g0604300	LOC_Os07g41310.1	OsBC1L6, OsPCS8, PCS8	https://shigen.nig.ac.jp/rice/oryzabase/	https://rapdb.dna.affrc.go.jp/
Os07g0604400	LOC_Os07g41320.1	OsBC1L7, OsPCS6, PCS6	https://shigen.nig.ac.jp/rice/oryzabase/
Os07g0604800	LOC_Os07g41360.1	OsUAM3	https://shigen.nig.ac.jp/rice/oryzabase/
Os07g0607400	LOC_Os07g41650.2, LOC_Os07g41650.1	OsPME20, OsEnS-109	https://shigen.nig.ac.jp/rice/oryzabase/
Os07g0616800	LOC_Os07g42490.1, LOC_Os07g42490.2	RSus3(t), SUS3, SS3, OsScS3, RSs3, RSus3, OsSUS3, RSS3, OsEnS-111	https://shigen.nig.ac.jp/rice/oryzabase/
Os07g0630400	LOC_Os07g43670.1	OsRNS1	https://shigen.nig.ac.jp/rice/oryzabase/
Os07g0655600	LOC_Os07g46190.1	OsPME21	https://shigen.nig.ac.jp/rice/oryzabase/
Os07g0656200	LOC_Os07g46280.3, LOC_Os07g46280.2, LOC_Os07g46280.1	Os7bglu26, Os7BGlu26	https://shigen.nig.ac.jp/rice/oryzabase/
Os07g0675100	LOC_Os07g47830.1	OsPME22	https://shigen.nig.ac.jp/rice/oryzabase/
Os07g0679300	LOC_Os07g48160.1	alpha-Gal III	https://shigen.nig.ac.jp/rice/oryzabase/
Os07g0681700	LOC_Os07g48370.1	OsGAUT16	https://shigen.nig.ac.jp/rice/oryzabase/
Os07g0691100	LOC_Os07g49100.1	OsPME23	https://shigen.nig.ac.jp/rice/oryzabase/
Os07g0693600	LOC_Os07g49280.1	OsTBL14, TBL14, OsXOAT7	https://shigen.nig.ac.jp/rice/oryzabase/
Os08g0101900	LOC_Os08g01160.1	OsCASP2	https://shigen.nig.ac.jp/rice/oryzabase/
Os08g0103900	LOC_Os08g01330.1	ONAC031, ONAC31, OsSWN3	https://shigen.nig.ac.jp/rice/oryzabase/
Os08g0107300	LOC_Os08g01600.1	OsPGL30, PGL30	https://shigen.nig.ac.jp/rice/oryzabase/
Os08g0114200	LOC_Os08g02220.1	OsGH9B16	https://shigen.nig.ac.jp/rice/oryzabase/
Os08g0115800	LOC_Os08g02300.1	ONAC029, ONAC29, OsSWN2, OsSWN2L, OsSWN2S, OsNST1/2, SWN2, SWN2L, SWN2S, NST1/2, DLN201, OsDLN201	https://shigen.nig.ac.jp/rice/oryzabase/
Os08g0189600	LOC_Os08g09010.1	OsGLP8-7, GER6, OsRGLP2, RGLP2	https://shigen.nig.ac.jp/rice/oryzabase/
Os08g0190100	LOC_Os08g09080.1, LOC_Os08g09080.2	OsGLP8-11, RGLP1, OsRGLP1	https://shigen.nig.ac.jp/rice/oryzabase/
Os08g0220400	LOC_Os08g12410.1	OsPME24	https://shigen.nig.ac.jp/rice/oryzabase/
Os08g0237000	LOC_Os08g13920.1	OsXTH17, OsXTH8	https://shigen.nig.ac.jp/rice/oryzabase/
Os08g0237800	LOC_Os08g13980.1	OsXTH8, OsSTA207	https://shigen.nig.ac.jp/rice/oryzabase/
Os08g0240500	LOC_Os08g14200.1	OsXTH4	https://shigen.nig.ac.jp/rice/oryzabase/
Os08g0270400	LOC_Os08g16910.1	OsCAD5	https://shigen.nig.ac.jp/rice/oryzabase/
Os08g0326700	LOC_Os08g23740.1	OsSub55, SUB55	https://shigen.nig.ac.jp/rice/oryzabase/
Os08g0327100	LOC_Os08g23780.1	OsGAUT4, OsGAUT6, GAUT6	https://shigen.nig.ac.jp/rice/oryzabase/
Os08g0327200	LOC_Os08g23790.1	OsPGL4, PGL4	https://shigen.nig.ac.jp/rice/oryzabase/
Os08g0374800	LOC_Os08g28730.1	OsUGE2, UGE2, OsFC24	https://shigen.nig.ac.jp/rice/oryzabase/	https://rapdb.dna.affrc.go.jp/
Os08g0430500	LOC_Os08g33370.2, LOC_Os08g33370.1	GF14c, OsGF14c, 14-3-3c	https://shigen.nig.ac.jp/rice/oryzabase/
Os08g0434100	LOC_Os08g33710.1	OsRNS3, OsRNasePD2, RNasePD2	https://shigen.nig.ac.jp/rice/oryzabase/
Os08g0434500	None	OsCslA11, OsCSLA11	https://shigen.nig.ac.jp/rice/oryzabase/
Os08g0434632	None	OsCslA11, OsCSLA11	https://shigen.nig.ac.jp/rice/oryzabase/
Os08g0441500	LOC_Os08g34280.1	OS-CCR, OsCCR, CCR, OsCCR20, OsCCR14, CCR14	https://shigen.nig.ac.jp/rice/oryzabase/
Os08g0450100	LOC_Os08g34900.1	OsPME25	https://shigen.nig.ac.jp/rice/oryzabase/
Os08g0450200	LOC_Os08g34910.1	OsPME26	https://shigen.nig.ac.jp/rice/oryzabase/
Os08g0459700	LOC_Os08g35750.1	OsGLP8-13	https://shigen.nig.ac.jp/rice/oryzabase/
Os08g0480800	LOC_Os08g37490.1	GF14a, OsGF14a, WIN2, 14-3-3a	https://shigen.nig.ac.jp/rice/oryzabase/
Os08g0500700	LOC_Os08g39140.4, LOC_Os08g39140.3, LOC_Os08g39140.2, LOC_Os08g39140.1	OsHSP82A, hsp82A, HSP90, OsHSP81, HSP81	https://shigen.nig.ac.jp/rice/oryzabase/
Os08g0509200	LOC_Os08g39860.2, LOC_Os08g39860.1	Os8bglu27, OsBGlu27	https://shigen.nig.ac.jp/rice/oryzabase/
Os08g0509400	LOC_Os08g39870.1	Os8bglu28, OsBGlu28	https://shigen.nig.ac.jp/rice/oryzabase/
Os08g0531000	LOC_Os08g41880.1	OsNPP1, OsPAP27b, PAP27B	https://shigen.nig.ac.jp/rice/oryzabase/
Os08g0531100	LOC_Os08g41890.2, LOC_Os08g41890.1		https://shigen.nig.ac.jp/rice/oryzabase/
Os08g0561900	LOC_Os08g44790.1	OsEXPA32	https://shigen.nig.ac.jp/rice/oryzabase/
Os09g0114500	LOC_Os09g02650.1	bc12, gdd, GDD1, BC12/GDD1, OsGDD1, OsBC12/GDD1, OsBC12	https://shigen.nig.ac.jp/rice/oryzabase/	https://rapdb.dna.affrc.go.jp/
Os09g0323000	LOC_Os09g15420.1	OsUGE4	https://shigen.nig.ac.jp/rice/oryzabase/
Os09g0375300	LOC_Os09g20850.1	OsTBL41, TBL41	https://shigen.nig.ac.jp/rice/oryzabase/
Os09g0399800	LOC_Os09g23530.1	OsCAD8A	https://shigen.nig.ac.jp/rice/oryzabase/
Os09g0400000	LOC_Os09g23540.1	OsCAD8B	https://shigen.nig.ac.jp/rice/oryzabase/
Os09g0400300	LOC_Os09g23550.2, LOC_Os09g23550.1	OsCAD8C, CAD8c	https://shigen.nig.ac.jp/rice/oryzabase/
Os09g0400400	LOC_Os09g23560.1	OsCAD8D	https://shigen.nig.ac.jp/rice/oryzabase/
Os09g0433700	LOC_Os09g26360.1	OsPME27	https://shigen.nig.ac.jp/rice/oryzabase/
Os09g0439400	LOC_Os09g26800.1	OsPGL25, PGL25	https://shigen.nig.ac.jp/rice/oryzabase/
Os09g0441000	LOC_Os09g26920.1	OsSub57, SUB57	https://shigen.nig.ac.jp/rice/oryzabase/
Os09g0451000	LOC_Os09g27750.1	OsACO2	https://shigen.nig.ac.jp/rice/oryzabase/
Os09g0451400	LOC_Os09g27820.1	OsACO1, ACO	https://shigen.nig.ac.jp/rice/oryzabase/
Os09g0452200	LOC_Os09g27890.2, LOC_Os09g27890.1	LYP4, Os-LYP4, OsLYP4	https://shigen.nig.ac.jp/rice/oryzabase/
Os09g0482300	None	GSC 381, OsLEA6	https://shigen.nig.ac.jp/rice/oryzabase/
Os09g0482400	None	OsHsp80.2, OsHSP80.2	https://shigen.nig.ac.jp/rice/oryzabase/
Os09g0482550	None	OsHsp90, HSP90	https://shigen.nig.ac.jp/rice/oryzabase/
Os09g0482600	None	OsHsp90, HSP90	https://shigen.nig.ac.jp/rice/oryzabase/
Os09g0487600	LOC_Os09g31270.1	OsPGL35, PGL35	https://shigen.nig.ac.jp/rice/oryzabase/
Os09g0491100	LOC_Os09g31430.2, LOC_Os09g31430.1	Os9bglu30, OsBGlu30, bglu 2, bglu2, BGlu2	https://shigen.nig.ac.jp/rice/oryzabase/
Os09g0491772	LOC_Os09g31486.2, LOC_Os09g31486.1	OsHsp58.7, OsHSP58.7, OsISC25, ISC25	https://shigen.nig.ac.jp/rice/oryzabase/
Os09g0506000	LOC_Os09g32840.1	OsPAP27a, NPP6, OsNPP6	https://shigen.nig.ac.jp/rice/oryzabase/
Os09g0531701	LOC_Os09g36180.1	OsGAUT1	https://shigen.nig.ac.jp/rice/oryzabase/
Os09g0531800	LOC_Os09g36180.1	OsGAUT1	https://shigen.nig.ac.jp/rice/oryzabase/
Os09g0531900	LOC_Os09g36190.2, LOC_Os09g36190.1	OsGAUT2	https://shigen.nig.ac.jp/rice/oryzabase/
Os09g0532900	LOC_Os09g36250.1, LOC_Os09g36260.1	OsMYB42/85, MYB42/85, OsMYB85, MYB85	https://shigen.nig.ac.jp/rice/oryzabase/
Os09g0534600	LOC_Os09g36420.1	OsHsp50.2, OsHSP50.2	https://shigen.nig.ac.jp/rice/oryzabase/
Os09g0548200	LOC_Os09g37600.1	LYP3, Os-LYP3	https://shigen.nig.ac.jp/rice/oryzabase/
Os09g0553200	LOC_Os09g38030.2, LOC_Os09g38030.1	Ugp1, OsUgp1, UGP2, UGP3	https://shigen.nig.ac.jp/rice/oryzabase/
Os09g0568500	LOC_Os09g39510.1	OsGLP9-1	https://shigen.nig.ac.jp/rice/oryzabase/
Os09g0568600	LOC_Os09g39520.1	OsGLP9-2	https://shigen.nig.ac.jp/rice/oryzabase/
Os09g0568700	LOC_Os09g39530.1	OsGLP9-3	https://shigen.nig.ac.jp/rice/oryzabase/
Os09g0571100	LOC_Os09g39760.1	OsPME28	https://shigen.nig.ac.jp/rice/oryzabase/
Os10g0117000	LOC_Os10g02770.1	OsXTH27, XTH	https://shigen.nig.ac.jp/rice/oryzabase/
Os10g0180800	LOC_Os10g10130.5, LOC_Os10g10130.4, LOC_Os10g10130.3, LOC_Os10g10130.2, LOC_Os10g10130.1	OsWAK112, OsWAK112d	https://shigen.nig.ac.jp/rice/oryzabase/	https://rapdb.dna.affrc.go.jp/
Os10g0194200	LOC_Os10g11810.3, LOC_Os10g11810.2, LOC_Os10g11810.1	OsCAD1	https://shigen.nig.ac.jp/rice/oryzabase/
Os10g0205300	LOC_Os10g13810.1	OsGT43G	https://shigen.nig.ac.jp/rice/oryzabase/
Os10g0363100	LOC_Os10g21890.1, LOC_Os10g21890.2	OsGAUT4, GAUT4	https://shigen.nig.ac.jp/rice/oryzabase/
Os10g0371000	LOC_Os10g22590.1	OsEXTL, EXTL	https://shigen.nig.ac.jp/rice/oryzabase/
Os10g0394200	LOC_Os10g25450.1	OsSub60, SUB60	https://shigen.nig.ac.jp/rice/oryzabase/
Os10g0397400	LOC_Os10g25780.3, LOC_Os10g25780.2, LOC_Os10g25780.1	brd2, OsBRD2, Dim/dwf1, Dim, dwf1, OsDWF1, DWF1, LTBSG1, OsLTBSG1, LHDD10, OsLHDD10	https://shigen.nig.ac.jp/rice/oryzabase/
Os10g0407000	LOC_Os10g26680.2, LOC_Os10g26680.1	OsPME29	https://shigen.nig.ac.jp/rice/oryzabase/
Os10g0411700	LOC_Os10g27174.1	OsRPS28	https://shigen.nig.ac.jp/rice/oryzabase/
Os10g0430200	LOC_Os10g29470.1	OsCAD3	https://shigen.nig.ac.jp/rice/oryzabase/
Os10g0450900	LOC_Os10g31330.6, LOC_Os10g31330.5, LOC_Os10g31330.3, LOC_Os10g31330.2, LOC_Os10g31330.1	GRP, Osgrp-2, OsGRP-2, GRCWP	https://shigen.nig.ac.jp/rice/oryzabase/	https://rapdb.dna.affrc.go.jp/
Os10g0451900	LOC_Os10g31440.2, LOC_Os10g31440.1		https://shigen.nig.ac.jp/rice/oryzabase/	https://rapdb.dna.affrc.go.jp/
Os10g0466300	LOC_Os10g32880.1	OsWD40-178, OsPUB72	https://shigen.nig.ac.jp/rice/oryzabase/
Os10g0467800	LOC_Os10g32980.1	OsCesA7, OsCESA7, OS_CESA07, OsCesA 7, CesA7	https://shigen.nig.ac.jp/rice/oryzabase/	https://rapdb.dna.affrc.go.jp/
Os10g0493600	LOC_Os10g35110.3, LOC_Os10g35110.2, LOC_Os10g35110.1	alphaGa1, alpha-Gal I	https://shigen.nig.ac.jp/rice/oryzabase/
Os10g0497700	LOC_Os10g35460.1	OsBC1L9, OsPCS2, PCS2	https://shigen.nig.ac.jp/rice/oryzabase/
Os10g0542900	LOC_Os10g39680.1	Cht8, OsChia2a, Cht2, Rcht2, Chia2a, CHIT14, OsCHIT14	https://shigen.nig.ac.jp/rice/oryzabase/
Os10g0545500	LOC_Os10g39840.1	OsXTH20, XET32	https://shigen.nig.ac.jp/rice/oryzabase/
Os10g0548600	LOC_Os10g40090.1	OsEXPB9, osaEXPb1.6	https://shigen.nig.ac.jp/rice/oryzabase/
Os10g0555600	LOC_Os10g40700.1	OsEXPB6, osaEXPb1.8, EXPb1.8	https://shigen.nig.ac.jp/rice/oryzabase/
Os10g0556100	LOC_Os10g40730.1	OsEXPB4, OsaEXPb1.7, EXPb1.7	https://shigen.nig.ac.jp/rice/oryzabase/
Os10g0573900	LOC_Os10g42320.1	OsNMD3, NMD3	https://shigen.nig.ac.jp/rice/oryzabase/
Os10g0577500	LOC_Os10g42670.1	OsXTH25	https://shigen.nig.ac.jp/rice/oryzabase/
Os11g0104800	LOC_Os11g01370.1	OsTBL10, TBL10, OsXOAT4	https://shigen.nig.ac.jp/rice/oryzabase/
Os11g0107000	LOC_Os11g01570.1	OsTBL2, TBL2, OsXOAT12	https://shigen.nig.ac.jp/rice/oryzabase/
Os11g0124900	LOC_Os11g03160.1	OsGAUT18	https://shigen.nig.ac.jp/rice/oryzabase/
Os11g0127900	LOC_Os11g03400.1	OsRP1	https://shigen.nig.ac.jp/rice/oryzabase/
Os11g0132600	LOC_Os11g03780.2, LOC_Os11g03780.1	OsWD40-181	https://shigen.nig.ac.jp/rice/oryzabase/
Os11g0163100	LOC_Os11g06390.6, LOC_Os11g06390.5, LOC_Os11g06390.4, LOC_Os11g06390.3, LOC_Os11g06390.2, LOC_Os11g06390.1		https://shigen.nig.ac.jp/rice/oryzabase/
Os11g0172100	LOC_Os11g07090.1	OsPME30	https://shigen.nig.ac.jp/rice/oryzabase/
Os11g0183900	LOC_Os11g08100.1	OsAsp2	https://shigen.nig.ac.jp/rice/oryzabase/
Os11g0184800	LOC_Os11g08200.1	OsAsp1	https://shigen.nig.ac.jp/rice/oryzabase/
Os11g0192400	LOC_Os11g08750.1	OsPME31	https://shigen.nig.ac.jp/rice/oryzabase/
Os11g0249400	LOC_Os11g14400.1	OsPGL12, PGL12	https://shigen.nig.ac.jp/rice/oryzabase/
Os11g0261600	LOC_Os11g15520.1	OsSub62, SUB62	https://shigen.nig.ac.jp/rice/oryzabase/
Os11g0482000	LOC_Os11g29190.5, LOC_Os11g29190.4, LOC_Os11g29190.3, LOC_Os11g29190.2, LOC_Os11g29190.1	RPS5A	https://shigen.nig.ac.jp/rice/oryzabase/
Os11g0537350	LOC_Os11g33110.1	OsGLP11-1	https://shigen.nig.ac.jp/rice/oryzabase/
Os11g0539200	LOC_Os11g33270.1	OsXTH2, XTR1, OsXTR1	https://shigen.nig.ac.jp/rice/oryzabase/
Os11g0546900	LOC_Os11g34450.1	GF14d, OsGF14d, Os14-3-3, 14-3-3d	https://shigen.nig.ac.jp/rice/oryzabase/
Os11g0548600	LOC_Os11g34570.1	LYP2, Os-LYP2	https://shigen.nig.ac.jp/rice/oryzabase/
Os11g0549300	LOC_Os11g34624.1	OsLysM-RLK8, OsRLCK330	https://shigen.nig.ac.jp/rice/oryzabase/
Os11g0557500	LOC_Os11g35330.1	OsLysM-RLK7, OsLYK6	https://shigen.nig.ac.jp/rice/oryzabase/
Os11g0592300	LOC_Os11g37980.1	OsGAUT14	https://shigen.nig.ac.jp/rice/oryzabase/
Os11g0622800	LOC_Os11g40690.1	OsCAD4	https://shigen.nig.ac.jp/rice/oryzabase/
Os11g0658800	LOC_Os11g43750.1	OsPGL34, PGL34	https://shigen.nig.ac.jp/rice/oryzabase/
Os11g0659600	LOC_Os11g43830.1	OsPME32, OsSTA270	https://shigen.nig.ac.jp/rice/oryzabase/
Os11g0683700	LOC_Os11g45720.1	OsPME33	https://shigen.nig.ac.jp/rice/oryzabase/
Os11g0683800	LOC_Os11g45730.1	OsPME34	https://shigen.nig.ac.jp/rice/oryzabase/
Os12g0104700	LOC_Os12g01380.1	OsTBL9, TBL9, OsXOAT3	https://shigen.nig.ac.jp/rice/oryzabase/
Os12g0106300	LOC_Os12g01560.1	OsTBL1, TBL1, OsXOAT13	https://shigen.nig.ac.jp/rice/oryzabase/
Os12g0112000	LOC_Os12g02080.2, LOC_Os12g02080.1	Pox, prx135, OsPRX1	https://shigen.nig.ac.jp/rice/oryzabase/
Os12g0124200	LOC_Os12g03090.1		https://shigen.nig.ac.jp/rice/oryzabase/
Os12g0167900	LOC_Os12g07010.1	OsRPL3A, ARP1, ARP3	https://shigen.nig.ac.jp/rice/oryzabase/
Os12g0204500	LOC_Os12g10320.1	OsGXMT1	https://shigen.nig.ac.jp/rice/oryzabase/
Os12g0291100	LOC_Os12g19381.1	RbcS3, OsRBCS3, OsRbcS3, rbcS	https://shigen.nig.ac.jp/rice/oryzabase/
Os12g0291400	LOC_Os12g19381.1	RbcS5, OsRBCS5, OsRbcS5	https://shigen.nig.ac.jp/rice/oryzabase/
Os12g0420100	LOC_Os12g23170.1	Os12bglu38, Os12Bglu38	https://shigen.nig.ac.jp/rice/oryzabase/
Os12g0477200	LOC_Os12g29300.1	OsCesA10, OsCESA10	https://shigen.nig.ac.jp/rice/oryzabase/
Os12g0546800	LOC_Os12g36040.1	EXPA26, OsEXP26, osaEXPa1.29	https://shigen.nig.ac.jp/rice/oryzabase/
Os12g0554800	LOC_Os12g36810.1	OsPGL33, PGL33	https://shigen.nig.ac.jp/rice/oryzabase/
Os12g0555000	LOC_Os12g36830.1	RSOsPR10, RsOsPR10a, OsPR10a, OsPR10alpha, OsPR10, PR10	https://shigen.nig.ac.jp/rice/oryzabase/
Os12g0555500	LOC_Os12g36880.1	PBZ1, OsPR10a, RPR10a, PR-10a, PR10a, PR10, OsPR10A, OsPR-10a, OsPR10, PR10/PBZ1, OsPBZ1, OsPR10a/PBZ1	https://shigen.nig.ac.jp/rice/oryzabase/
Os12g0563700	LOC_Os12g37660.1	OsPME35	https://shigen.nig.ac.jp/rice/oryzabase/
Os12g0578500	LOC_Os12g38930.1	OsGAUT20	https://shigen.nig.ac.jp/rice/oryzabase/
Os12g0589100	LOC_Os12g39860.2, LOC_Os12g39860.1	OsAPT1, APRT, APT1	https://shigen.nig.ac.jp/rice/oryzabase/
Os12g0637000	LOC_Os12g44010.1	OsPAP10b	https://shigen.nig.ac.jp/rice/oryzabase/
Os12g0637100	LOC_Os12g44020.2, LOC_Os12g44020.1	OsPAP10c	https://shigen.nig.ac.jp/rice/oryzabase/
Os12g0637200	LOC_Os12g44030.1	OsPAP10d	https://shigen.nig.ac.jp/rice/oryzabase/
Os01g0195000	LOC_Os01g09850.1	OsIDD2, IDD2	https://rapdb.dna.affrc.go.jp/
Os01g0640700	LOC_Os01g45360.1		https://rapdb.dna.affrc.go.jp/
Os01g0880200	LOC_Os01g65780.1	OsPGSIP-A1	https://rapdb.dna.affrc.go.jp/
Os01g0917500	LOC_Os01g68870.1	Msp1, OsMSP1	https://rapdb.dna.affrc.go.jp/
Os01g0926400	LOC_Os01g70180.1		https://rapdb.dna.affrc.go.jp/
Os02g0632100	LOC_Os02g42110.1	OsWee1, Wee1	https://rapdb.dna.affrc.go.jp/
Os02g0820800	LOC_Os02g57520.1	PTC2	https://rapdb.dna.affrc.go.jp/
Os03g0749300	LOC_Os03g53800.1	OsBGLU1	https://rapdb.dna.affrc.go.jp/
Os04g0521900	None		https://rapdb.dna.affrc.go.jp/
Os04g0594100	LOC_Os04g50770.1	OsMYB58/63, OsMYB58, OsMYB63, MYB58/63, MYB58, MYB63	https://rapdb.dna.affrc.go.jp/
Os05g0494000	LOC_Os05g41440.1	C3H1, C3'H, OsC3H1, OsC3'H	https://rapdb.dna.affrc.go.jp/
Os05g0510200	LOC_Os05g43470.1		https://rapdb.dna.affrc.go.jp/
Os06g0160400	LOC_Os06g06530.1	HGW	https://rapdb.dna.affrc.go.jp/
Os06g0199000	LOC_Os06g09870.1		https://rapdb.dna.affrc.go.jp/
Os06g0317100	LOC_Os06g21230.1		https://rapdb.dna.affrc.go.jp/
Os06g0317200	LOC_Os06g21240.1		https://rapdb.dna.affrc.go.jp/
Os07g0142600	LOC_Os07g04960.1		https://rapdb.dna.affrc.go.jp/
Os08g0158600	LOC_Os08g06210.1		https://rapdb.dna.affrc.go.jp/
Os10g0180000	LOC_Os10g10080.1	OsGUT1, GUT1	https://rapdb.dna.affrc.go.jp/
Os10g0437000	LOC_Os10g30080.1		https://rapdb.dna.affrc.go.jp/
Os11g0128000	LOC_Os11g03410.1		https://rapdb.dna.affrc.go.jp/
Os12g0242100	LOC_Os12g13890.1		https://rapdb.dna.affrc.go.jp/
