# Supplementary material for: Genome-Wide Expression Analysis of Root Tips in Contrasting Rice Genotypes Revealed Novel Candidate Genes for Water Stress Adaptation
Source: Front Plant Sci. 2022 Feb 21;13:792079. doi: 10.3389/fpls.2022.792079 (PMC8899714; doi:10.3389/fpls.2022.792079)
Supplement: Supplementary file 1 [file Data_Sheet_1.zip › Supplementary Material/Supplementary Table S9.XLSX]

## Sheet: Sheet1
Family		The name used in paper	RAP(OsID)	MSU (LOC_Os ID)	Domain and Description	CGSNL Gene Symbol	Gene symbol synonym(s)
AP2/ERF gene family		Os09g0369050	Os09g0369050	LOC_Os09g20350.1	ethylene-responsive transcription factor, putative, expressed	AP2	_
AP2/ERF gene family		Os08g0171216	Os08g0171216	LOC_Os08g07440.1	AP2 domain containing protein, expressed	AP2	_
AP2/ERF gene family		ERF50	Os09g0369000	LOC_Os09g20350.1	ethylene-responsive transcription factor, putative, expressed	ERF50	OsERF#050, OsERF050, OsERF50, AP2/EREBP#113, AP2/EREBP113, OsDREB6
AP2/ERF gene family		AP2/EREBP68	Os08g0171100	LOC_Os08g07440.1	AP2 domain containing protein, expressed	AP2/EREBP68	AP2/EREBP#068
AP2/ERF gene family		_	Os05g0448675	LOC_Os05g37640.1	hypothetical protein	_	_
AP2/ERF gene family		_	Os05g0437050	LOC_Os05g36100.1	AP2 domain containing protein, expressed	ERF105	OsERF#105, OsERF105, AP2/EREBP#050, AP2/EREBP50
AP2/ERF gene family		_	Os03g0165200	LOC_Os03g06920.1	DRD1, putative, expressed	AP2/EREBP85	AP2/EREBP#085
AP2/ERF gene family		_	Os05g0437100	LOC_Os05g36100.1	AP2 domain containing protein, expressed	ERF105	OsERF#105, OsERF105, AP2/EREBP#050, AP2/EREBP50
AP2/ERF gene family		_	Os05g0448700	LOC_Os05g37640.1	_	ERF85	OsERF#085, OsERF085, OsERF85, AP2/EREBP#151, AP2/EREBP151, AP2/EREBP#062, AP2/EREBP62
AP2/ERF gene family		_	Os03g0165266	LOC_Os03g06920.1	DRD1, putative, expressed	AP2/EREBP85	AP2/EREBP#085
AP2/ERF gene family		_	Os06g0197600	LOC_Os06g09717.1	ethylene-responsive transcription factor, putative	AP2/EREBP101	AP2/EREBP#101
AP2/ERF gene family		SUB1C	Os09g0286600	LOC_Os09g11460.1	AP2 domain containing protein, expressed	_	_
AP2/ERF gene family		SUB1B	Os09g0287000	LOC_Os09g11480.1	AP2 domain containing protein, expressed	SUB1B	Sub1B, OsERF#063, OsERF063, ERF063, OsERF63, ERF63, AP2/EREBP#166, AP2/EREBP166
AP2/ERF gene family		SNB	Os07g0235800	LOC_Os07g13170.1	AP2 domain containing protein, expressed	SNB	AP2/EREBP#073, AP2/EREBP73, AP2-3, SSH1, OsSSH1, OsSNB
AP2/ERF gene family		SHAT1	Os04g0649100	LOC_Os04g55560.2	AP2 domain containing protein, expressed	SHAT1	SHAT1, AP2/EREBP#043, AP2/EREBP43, AP2-5
AP2/ERF gene family		RSR1	Os05g0121600	LOC_Os05g03040.1	AP2 domain containing protein, expressed	RSR1	AP2/EREBP#090, AP2/EREBP90, OsTOE1, TOE1, qHD5, AP2-1, AP2/EREBP/RSR1, OsRSR1
AP2/ERF gene family		PLT9	Os03g0232200	LOC_Os03g12950.1	AP2-like ethylene-responsive transcription factor AINTEGUMENTA, putative, expressed	PLT9	OsPLT9, AP2/EREBP#137, AP2/EREBP137, OsANT
AP2/ERF gene family		PLT6	Os11g0295900	LOC_Os11g19060.1	BABY BOOM 1, putative, expressed	PLT6	OsPLT6, AP2/EREBP#118, AP2/EREBP118, BBM1, OsBBM1
AP2/ERF gene family		PLT5	Os01g0899800	LOC_Os01g67410.1	AP2/EREBP transcription factor BABY BOOM, putative, expressed	PLT5	OsPLT5, AP2/EREBP5, AP2/EREBP#005, BBM3, OsBBM3, BBM1, OsBBM1
AP2/ERF gene family		PLT4	Os04g0504500	LOC_Os04g42570.1	AP2/EREBP transcription factor BABY BOOM, putative, expressed	PLT4	OsPLT4, AP2/EREBP#037, AP2/EREBP37, BBM4, OsBBM4
AP2/ERF gene family		PLT3	Os02g0614300	LOC_Os02g40070.1	AP2-like ethylene-responsive transcription factor PLETHORA 2, putative, expressed	PLT3	OsPLT3, AP2/EREBP#018, AP2/EREBP18, BBM2, OsBBM2
AP2/ERF gene family		PLT2	Os06g0657500	LOC_Os06g44750.1	AP2 domain containing protein, expressed	PLT2	OsPLT2, AP2/EREBP#060, AP2/EREBP60, HL6, OsHL6
AP2/ERF gene family		PLT1	Os04g0653600	LOC_Os04g55970.1	AP2-like ethylene-responsive transcription factor AINTEGUMENTA, putative, expressed	PLT1	OsPLT1, AP2/EREBP#044, AP2/EREBP44
AP2/ERF gene family		Os04g0540200	Os04g0540200	LOC_Os04g45690.1	B-box-containing protein 13	_	OsBBX13, BBX13
AP2/ERF gene family		Os04g0430800	Os04g0430800	LOC_Os04g36640.1	dehydration-responsive element-binding protein, putative	_	_
AP2/ERF gene family		Os02g0189500	Os02g0189500	LOC_Os02g09650.1	AP2 domain containing protein, expressed	_	_
AP2/ERF gene family		IDS1	Os03g0818800	LOC_Os03g60430.1	AP2 domain containing protein, expressed	IDS1	OsIDS1, AP2/EREBP#033, AP2/EREBP33, AP2-33/IDS1, AP2-33, AP2-2
AP2/ERF gene family		FZP	Os07g0669500	LOC_Os07g47330.1	AP2 domain containing protein, expressed	FZP	fzp*, fzp, OsBD1, BD1, OsERF#078, OsERF078, OsERF78, ERF78, AP2/EREBP#133, AP2/EREBP133, BFL1
AP2/ERF gene family		ERF99	Os01g0868000	LOC_Os01g64790.1	AP2 domain containing protein, expressed	ERF99	OsERF#099, OsERF099, OsERF99, AP2/EREBP#080, AP2/EREBP80, OsEREBP2, EREBP2
AP2/ERF gene family		ERF96	Os10g0562900	LOC_Os10g41330.1	AP2 domain containing protein, expressed	ERF96	DERF12, OsDERF12, OsERF#096, OsERF096, OsERF96, AP2/EREBP#116, AP2/EREBP116, OsAP2, OsAP2.1, OsAP2.2
AP2/ERF gene family		ERF95	Os02g0655200	LOC_Os02g43820.1	AP2 domain containing protein, expressed	ERF95	OsERF#095, OsERF095, OsERF95, AP2/EREBP#020, AP2/EREBP20, OsSta2, Sta2
AP2/ERF gene family		ERF94	Os04g0547600	LOC_Os04g46250.1	AP2 domain containing protein, expressed	ERF94	OsERF#094, OsERF094, OsERF94, AP2/EREBP#039, AP2/EREBP39
AP2/ERF gene family		ERF93	Os04g0546800	LOC_Os04g46220.1	ethylene-responsive transcription factor, putative, expressed	ERF93	OsERF1, OsERF#093, OsERF093, OsERF93, AP2/EREBP#168, AP2/EREBP168
AP2/ERF gene family		ERF92	Os01g0752500	LOC_Os01g54890.1	ethylene-responsive transcription factor 2, putative, expressed	ERF92	OsERF#092, OsERF092, OsERF92, ERF922, OsERF922, AP2/EREBP#078, AP2/EREBP78
AP2/ERF gene family		ERF91	Os02g0654700	LOC_Os02g43790.1	ethylene-responsive transcription factor, putative, expressed	ERF91	OsERF#091, OsERF091, OsERF91, AP59, OsAP59, AP2/EREBP#147, AP2/EREBP147, OsBIERF3, BIERF3
AP2/ERF gene family		ERF9	Os03g0263000	LOC_Os03g15660.1	AP2 domain containing protein, expressed	ERF9	OsERF#009, OsERF009, OsERF9, AP2/EREBP#135, AP2/EREBP135
AP2/ERF gene family		ERF87	Os09g0572000	LOC_Os09g39850.1	AP2 domain containing protein	ERF87	OsERF#087, OsERF087, OsERF87, AP2/EREBP#067, AP2/EREBP67
AP2/ERF gene family		ERF82	Os04g0399800	LOC_Os04g32790.1	AP2 domain containing protein, expressed	ERF82	OsERF#082, OsERF082, OsERF82, AP2/EREBP#035, AP2/EREBP35
AP2/ERF gene family		ERF81	Os02g0520000	LOC_Os02g32040.1	AP2 domain containing protein	ERF81	OsERF#081, OsERF081, OsERF81, AP2/EREBP#014, AP2/EREBP14
AP2/ERF gene family		ERF8	Os04g0648900	LOC_Os04g55520.1	AP2 domain containing protein, expressed	ERF8	OsERF#008, OsERF008, OsERF8, AP2/EREBP#128, AP2/EREBP128
AP2/ERF gene family		ERF77	Os04g0610400	LOC_Os04g52090.1	AP2 domain containing protein, expressed	ERF77	OsAP2-39, OsERF#077, OsERF077, OsERF77, AP2/EREBP#149, AP2/EREBP149
AP2/ERF gene family		ERF76	Os04g0669200	LOC_Os04g57340.1	AP2 domain containing protein, expressed	ERF76	OsERF#076, OsERF076, OsERF76, AP2/EREBP#046, AP2/EREBP46
AP2/ERF gene family		ERF74	Os05g0497300	LOC_Os05g41780.1	AP2 domain containing protein, expressed	ERF74	OsERF#074, OsERF074, OsERF74, AP2/EREBP#051, AP2/EREBP51
AP2/ERF gene family		ERF72	Os09g0434500	LOC_Os09g26420.1	AP2 domain containing protein, expressed	ERF72	OsEREBP, OsERF#072, OsERF072, OsERF72, AP2/EREBP#064, AP2/EREBP64, BIERF1, OsBIERF1, OsEBP2
AP2/ERF gene family		ERF71	Os06g0194000	LOC_Os06g09390.1	AP2 domain containing protein, expressed	ERF71	OsERF#071, OsERF071, OsERF71, AP2/EREBP#124, AP2/EREBP124, OsERF15
AP2/ERF gene family		ERF7	Os06g0166400	LOC_Os06g07030.1	AP2 domain containing protein, expressed	ERF7	OsERF#007, OsERF007, OsERF7, AP2/EREBP#142, AP2/EREBP142
AP2/ERF gene family		ERF69	Os03g0183200	LOC_Os03g08490.1	AP2 domain containing protein, expressed	ERF69	OsERF#069, OsERF069, OsERF69, AP2/EREBP#028, AP2/EREBP28
AP2/ERF gene family		ERF68	Os01g0313300	LOC_Os01g21120.1	AP2 domain containing protein, expressed	ERF68	OsERF#068, OsERF068, OsERF68, AP2/EREBP#003, AP2/EREBP3, ERF2
AP2/ERF gene family		ERF67	Os07g0674800	LOC_Os07g47790.1	AP2 domain containing protein, expressed	ERF67	OsERF#067, OsERF067, OsERF67, AP2/EREBP#076, AP2/EREBP76
AP2/ERF gene family		ERF66	Os03g0341000	LOC_Os03g22170.1	AP2 domain containing protein, expressed	ERF66	OsERF#066, OsERF066, OsERF66, AP2/EREBP#030, AP2/EREBP30
AP2/ERF gene family		ERF65	Os07g0617000	LOC_Os07g42510.1	AP2 domain containing protein, expressed	ERF65	OsERF#065, OsERF065, OsERF65, AP2/EREBP#107, AP2/EREBP107
AP2/ERF gene family		ERF64	Os03g0183300	LOC_Os03g08500.1	AP2 domain containing protein, expressed	ERF64	OsERF#064, OsERF064, OsERF64, AP2/EREBP#029, AP2/EREBP29, OsBIERF4, BIERF4
AP2/ERF gene family		ERF62	Os03g0183000	LOC_Os03g08470.1	AP2 domain containing protein, expressed	ERF62	OsERF#062, OsERF062, OsERF62, AP2/EREBP#125, AP2/EREBP125, AP2-125, OsLG3, LG3, OsLG3/OsAP2-125, OsAP2-125
AP2/ERF gene family		ERF61	Os05g0361700	LOC_Os05g29810.1	AP2 domain containing protein, expressed	ERF61	OsERF#061, OsERF061, OsERF61, AP2/EREBP#093, AP2/EREBP93
AP2/ERF gene family		ERF6	Os07g0575000	LOC_Os07g38750.1	AP2 domain containing protein	ERF6	OsERF#006, OsERF006, OsERF6, AP2/EREBP#075, AP2/EREBP75
AP2/ERF gene family		ERF59	Os10g0390800	LOC_Os10g25170.1	AP2 domain containing protein, expressed	ERF59	OsERF#059, OsERF059, OsERF59, EBL1, AP2/EREBP#006, AP2/EREBP6
AP2/ERF gene family		ERF58	Os03g0815800	LOC_Os03g60120.1	AP2 domain containing protein, expressed	ERF58	OsERF#058, OsERF058, OsERF58, AP2/EREBP#032, AP2/EREBP32
AP2/ERF gene family		ERF57	Os07g0227600	LOC_Os07g12510.1	AP2 domain containing protein, expressed	ERF57	OsERF#057, OsERF057, OsERF57, AP2/EREBP#145, AP2/EREBP145
AP2/ERF gene family		ERF56	Os05g0316800	LOC_Os05g25260.1	AP2 domain containing protein, expressed	ERF56	OsERF#056, OsERF056, OsERF56, AP2/EREBP#164, AP2/EREBP164
AP2/ERF gene family		ERF54	Os01g0657400	LOC_Os01g46870.1	AP2 domain containing protein, expressed	ERF54	OsERF#054, OsERF054, OsERF54, AP2/EREBP#162, AP2/EREBP162
AP2/ERF gene family		ERF53	Os01g0224100	LOC_Os01g12440.1	AP2 domain containing protein, expressed	ERF53	OsERF#053, OsERF053, OsERF53, AP2/EREBP#134, AP2/EREBP134
AP2/ERF gene family		ERF52	Os05g0572000	LOC_Os05g49700.1	AP2 domain containing protein, expressed	ERF52	OsERF#052, OsERF052, OsERF52, AP2/EREBP#053, AP2/EREBP53
AP2/ERF gene family		ERF51	Os10g0371100	LOC_Os10g22600.1	ethylene-responsive transcription factor, putative, expressed	ERF51	OsERF#051, OsERF051, OsERF51, DERF11, OsDERF11, AP2/EREBP#156, AP2/EREBP156
AP2/ERF gene family		ERF5	Os07g0204000	LOC_Os07g10410.1	AP2 domain containing protein	ERF5	OsERF#005, OsERF005, OsERF5, AP2/EREBP#072, AP2/EREBP72
AP2/ERF gene family		ERF49	Os02g0752800	LOC_Os02g51670.1	ethylene-responsive transcription factor, putative, expressed	ERF49	OsERF#049, OsERF049, OsERF49, AP2/EREBP#132, AP2/EREBP132
AP2/ERF gene family		ERF48	Os08g0408500	LOC_Os08g31580.1	ethylene-responsive transcription factor, putative, expressed	ERF48	OsERF#048, OsERF048, OsERF48, AP2/EREBP#170, AP2/EREBP170
AP2/ERF gene family		ERF47	Os03g0191900	LOC_Os03g09170.1	ethylene-responsive transcription factor, putative, expressed	ERF47	OsERF#047, OsERF047, OsERF47, AP2/EREBP#121, AP2/EREBP121
AP2/ERF gene family		ERF45	Os04g0529100	LOC_Os04g44670.1	AP2 domain containing protein, expressed	ERF45	OsERF#045, OsERF045, OsERF45, AP2/EREBP#119, AP2/EREBP119
AP2/ERF gene family		ERF44	Os08g0565200	LOC_Os08g45110.1	AP2 domain containing protein, expressed	ERF44	OsERF#044, OsERF044, OsERF44, AP2/EREBP#112, AP2/EREBP112, OsDREB2C, DREB2C, OsEnS-124
AP2/ERF gene family		ERF42	Os05g0346200	LOC_Os05g27930.1	AP2 domain containing protein, expressed	ERF42	OsERF#042, OsERF042, OsERF42, AP2/EREBP#048, AP2/EREBP48, OsDREB2B, OsDREB2B2, OsDREB2A
AP2/ERF gene family		ERF38	Os02g0231000	LOC_Os02g13710.1	ethylene-responsive transcription factor TINY, putative, expressed	ERF38	OsERF#038, OsERF038, OsERF38, AP2/EREBP#082, AP2/EREBP82, OsDREB4-1
AP2/ERF gene family		ERF37	Os04g0549800	LOC_Os04g46410.1	AP2 domain containing protein, expressed	ERF37	OsERF#037, OsERF037, OsERF37, AP2/EREBP#041, AP2/EREBP41
AP2/ERF gene family		ERF36	Os10g0560700	LOC_Os10g41130.1	AP2 domain containing protein, expressed	ERF36	OsERF#036, OsERF036, OsERF36, AP2/EREBP#007, AP2/EREBP7
AP2/ERF gene family		ERF35	Os02g0657000	LOC_Os02g43970.1	AP2 domain containing protein, expressed	ERF35	OsERF#035, OsERF035, OsERF35, AP2/EREBP#148, AP2/EREBP148, OsAP211
AP2/ERF gene family		ERF34	Os04g0550200	LOC_Os04g46440.1	AP2 domain containing protein, expressed	ERF34	OsERF#034, OsERF034, OsERF34, AP2/EREBP#042, AP2/EREBP42
AP2/ERF gene family		ERF33	Os04g0549700	LOC_Os04g46400.1	AP2 domain containing protein, expressed	ERF33	OsERF#033, OsERF033, OsERF33, AP2/EREBP#040, AP2/EREBP40, OsDREB4-2
AP2/ERF gene family		ERF32	Os02g0656600	LOC_Os02g43940.1	AP2 domain containing protein, expressed	ERF32	OsERF#032, OsERF032, OsERF32, AP2/EREBP#021, AP2/EREBP21
AP2/ERF gene family		ERF3	Os01g0797600	LOC_Os01g58420.1	AP2 domain containing protein, expressed	ERF3	AP37, OsAP37, OsERF3, OsERF#075, OsERF075, OsERF75, ERF75, AP2/EREBP#004, AP2/EREBP4, OsBIERF2, BIERF2
AP2/ERF gene family		ERF20	Os02g0676800	LOC_Os02g45420.1	AP2 domain containing protein, expressed	ERF20	OsERF#020, OsERF020, OsERF20, AP2/EREBP#126, AP2/EREBP126, OsDREB1G
AP2/ERF gene family		ERF2	Os06g0181700	LOC_Os06g08340.1	AP2 domain containing protein	ERF2	OsWR4, WR4, OsERF#002, OsERF002, ERF002, OsERF2, AP2/EREBP#100, AP2/EREBP100
AP2/ERF gene family		ERF19	Os11g0242300	LOC_Os11g13840.1	AP2 domain containing protein, expressed	ERF19	OsERF#019, OsERF019, OsERF19, AP2/EREBP#157, AP2/EREBP157
AP2/ERF gene family		ERF142	Os05g0389000	LOC_Os05g32270.1	AP2 domain containing protein, expressed	ERF142	OsERF#142, OsERF142, AP2/EREBP#049, AP2/EREBP49, SMOS1, OsSMOS1, SHB, OsAP2-EREBP-049, RLA1, RLA1/SMOS1, OsERF142/SMOS1
AP2/ERF gene family		ERF141	Os02g0638650	LOC_Os02g42585.1	AP2 domain containing protein, expressed	ERF141	OsERF#141, OsERF141, AP2/EREBP#019, AP2/EREBP19
AP2/ERF gene family		ERF140	Os02g0499000	LOC_Os02g29550.1	AP2 domain containing protein, expressed	ERF140	OsERF#140, OsERF140, AP2/EREBP#013, AP2/EREBP13
AP2/ERF gene family		ERF137	Os03g0117900	LOC_Os03g02650.1	_	ERF137	OsERF#137, OsERF137, AP2/EREBP136, AP2/EREBP#136
AP2/ERF gene family		ERF136	Os07g0410300	LOC_Os07g22730.1	AP2 domain containing protein, expressed	ERF136	OsERF#136, OsERF136, AP2/EREBP#106, AP2/EREBP106, AP2-106
AP2/ERF gene family		ERF133	Os09g0522100	LOC_Os09g35020.1	AP2 domain containing protein, expressed	ERF133	OsERF#133, OsERF133, AP2/EREBP#065, AP2/EREBP65, OsDREB1H, DREB1H, OsDREB1m, DREB1m
AP2/ERF gene family		ERF130	Os05g0497200	LOC_Os05g41760.1	AP2 domain containing protein, expressed	ERF130	OsERF#130, OsERF130, AP2/EREBP#165, AP2/EREBP165
AP2/ERF gene family		ERF127	Os02g0797100	LOC_Os02g55380.1	AP2 domain containing protein, expressed	ERF127	OsWR3, WR3, OsERF#127, OsERF127, AP2/EREBP#023, AP2/EREBP23
AP2/ERF gene family		ERF124	Os12g0168100	LOC_Os12g07030.1	_	ERF124	DERF8, OsDERF8, OsERF#124, OsERF124, AP2/EREBP#158, AP2/EREBP158
AP2/ERF gene family		ERF121	Os06g0691100	LOC_Os06g47590.1	AP2 domain containing protein, expressed	ERF121	OsERF#121, OsERF121, AP2/EREBP#061, AP2/EREBP61
AP2/ERF gene family		ERF120	Os06g0222400	LOC_Os06g11860.1	ethylene-responsive transcription factor, putative, expressed	ERF120	OsERF#120, OsERF120, AP2/EREBP#105, AP2/EREBP105
AP2/ERF gene family		ERF109	Os09g0309700	LOC_Os09g13940.1	AP2 domain containing protein, expressed	ERF109	OsERF#109, OsERF109, AP2/EREBP#063, AP2/EREBP63
AP2/ERF gene family		ERF108	Os01g0131600	LOC_Os01g04020.1	AP2 domain containing protein, expressed	ERF108	OsAP2, OsERF#108, OsERF108, AP2/EREBP#001, AP2/EREBP1, RD2
AP2/ERF gene family		ERF107	Os02g0521100	LOC_Os02g32140.1	AP2 domain containing protein, expressed	ERF107	OsERF#107, OsERF107, AP2/EREBP#015, AP2/EREBP15
AP2/ERF gene family		ERF106	Os08g0537900	LOC_Os08g42550.1	AP2 domain containing protein, expressed	ERF106	DERF7, OsDERF7, OsERF#106, OsERF106, AP2/EREBP#111, AP2/EREBP111
AP2/ERF gene family		ERF104	Os08g0474000	LOC_Os08g36920.1	AP2 domain containing protein, expressed	ERF104	DERF3, OsDERF3, OsERF#104, OsERF104, AP2/EREBP#152, AP2/EREBP152
AP2/ERF gene family		ERF103	Os02g0764700	LOC_Os02g52670.1	AP2 domain containing protein, expressed	ERF103	DERF5, OsDERF5, OsERF#103, OsERF103, AP2/EREBP#130, AP2/EREBP130
AP2/ERF gene family		ERF102	Os09g0457900	LOC_Os09g28440.1	AP2 domain containing protein, expressed	ERF102	OsERF#102, OsERF102, AP2/EREBP#123, AP2/EREBP123, OsEATB, EATB
AP2/ERF gene family		ERF101	Os04g0398000	LOC_Os04g32620.1	ethylene-responsive transcription factor ERF114, putative, expressed	ERF101	OsERF#101, OsERF101, OsDERF6, DERF6, AP2/EREBP#089, AP2/EREBP89, OsRap2.6, Rap2.6
AP2/ERF gene family		ERF100	Os04g0429050	LOC_Os04g34970.1	AP2 domain containing protein, expressed	ERF100	OsERF#100, OsERF100, AP2/EREBP#036, AP2/EREBP36
AP2/ERF gene family		EREBP1	Os02g0782700	LOC_Os02g54160.1	AP2 domain containing protein, expressed	EREBP1	OsEREBP1, OsERF#070, OsERF070, OsERF70, ERF70, AP2/EREBP#084, AP2/EREBP84
AP2/ERF gene family		EBP-89	Os03g0182800	LOC_Os03g08460.1	AP2 domain containing protein, expressed	EBP-89	OsEBP-89, ebp-89, OsERF#060, OsERF060, OsERF60, ERF60, AP2/EREBP#027, AP2/EREBP27, OsEBP89
AP2/ERF gene family		DREB2A	Os01g0165000	LOC_Os01g07120.1	AP2 domain containing protein, expressed	DREB2A	OsDREB2A, OsDREB2a, ERF40, OsERF#040, OsERF040, OsERF40, AP2/EREBP#167, AP2/EREBP167
AP2/ERF gene family		DREB1G	Os02g0677300	LOC_Os02g45450.1	dehydration-responsive element-binding protein, putative, expressed	DREB1G	OsDREB1G, OsERF025, OsERF#025, OsERF25, ERF25, AP2/EREBP#138, AP2/EREBP138, OsDREB1I
AP2/ERF gene family		DREB1E	Os04g0572400	LOC_Os04g48350.1	dehydration-responsive element-binding protein, putative, expressed	DREB1E	OsDREB1E, OsERF030, OsERF#030, OsERF30, ERF30, AP2/EREBP#160, AP2/EREBP160, OsDREB1-1
AP2/ERF gene family		DREB1C	Os06g0127100	LOC_Os06g03670.1	dehydration-responsive element-binding protein, putative, expressed	DREB1C	OsDREB1C, CBF1, ERF26, OsERF026, OsERF#026, OsERF26, AP2/EREBP#098, AP2/EREBP98
AP2/ERF gene family		DREB1B	Os09g0522000	LOC_Os09g35010.1	dehydration-responsive element-binding protein, putative, expressed	DREB1B	OsDREB1B, ERF31, OsERF031, OsERF#031, OsERF31, AP2/EREBP#169, AP2/EREBP169, OsDREB1b, OsDREB1C
AP2/ERF gene family		DREB1A	Os09g0522200	LOC_Os09g35030.1	dehydration-responsive element-binding protein, putative, expressed	DREB1A	OsDREB1A, Os DREB1A, CBF3, OsCBF3, OsDREB1A/OsCBF3, ERF24, OsERF24, OsERF024, OsERF#024, AP2/EREBP#114, AP2/EREBP114, OsDREBL
AP2/ERF gene family		AP2/EREBP96	Os05g0549800	LOC_Os05g47650.1	B3 DNA binding domain containing protein, expressed	AP2/EREBP96	AP2/EREBP#096
AP2/ERF gene family		AP2/EREBP86	Os03g0313100	LOC_Os03g19900.1	AP2 domain containing protein, expressed	AP2/EREBP86	AP2/EREBP#086
AP2/ERF gene family		AP2/EREBP79	Os01g0813300	LOC_Os01g59780.1	AP2 domain containing protein, expressed	AP2/EREBP79	AP2/EREBP#079
AP2/ERF gene family		AP2/EREBP22	Os02g0747600	LOC_Os02g51300.1	AP2 domain containing protein, expressed	AP2/EREBP22	AP2/EREBP#022
AP2/ERF gene family		AP2/EREBP155	Os12g0126300	LOC_Os12g03290.1	AP2 domain containing protein, expressed	AP2/EREBP155	AP2/EREBP#155
AP2/ERF gene family		AP2/EREBP153	Os09g0423800	LOC_Os09g25600.1	AP2 domain containing protein, expressed	AP2/EREBP153	AP2/EREBP#153
AP2/ERF gene family		AP2/EREBP139	Os02g0767800	_	_	AP2/EREBP139	AP2/EREBP#139
AP2/ERF gene family		AP2/EREBP131	Os11g0129700	LOC_Os11g03540.1	AP2 domain containing protein, expressed	AP2/EREBP131	AP2/EREBP#131
AP2/ERF gene family		AP2/EREBP127	Os01g0693400	LOC_Os01g49830.1	B3 DNA binding domain containing protein, expressed	AP2/EREBP127	AP2/EREBP#127
AP2/ERF gene family		AP2/EREBP109	Os08g0442400	LOC_Os08g34360.1	AP2 domain containing protein, expressed	AP2/EREBP109	AP2/EREBP#109
AP2/ERF gene family		_	Os05g0356201	LOC_Os05g28800.1	_	AP2/EREBP92	AP2/EREBP#092
AP2/ERF gene family		_	Os04g0572200	LOC_Os04g48330.1	_	ERF23	OsERF#023, OsERF023, OsERF23, AP2/EREBP#144, AP2/EREBP144
AP2/ERF gene family		_	Os12g0603300	LOC_Os12g41060.1	AP2 domain containing protein, expressed	ERF112	OsERF#112, OsERF112, AP2/EREBP#009, AP2/EREBP9
AP2/ERF gene family		_	Os12g0582900	LOC_Os12g39330.1	AP2 domain containing protein, expressed	ERF4	OsERF#004, OsERF004, OsERF4, AP2/EREBP#159, AP2/EREBP159
AP2/ERF gene family		_	Os11g0168500	LOC_Os11g06770.1	ethylene-responsive transcription factor ERF110, putative, expressed	ERF118	OsERF#118, OsERF118, AP2/EREBP#117, AP2/EREBP117
AP2/ERF gene family		_	Os10g0523900	LOC_Os10g38000.1	dehydration-responsive element-binding protein, putative	ERF18	OsERF#018, OsERF018, OsERF18, AP2/EREBP#115, AP2/EREBP115
AP2/ERF gene family		_	Os09g0571700	LOC_Os09g39810.1	AP2 domain containing protein	ERF123	OsERF#123, OsERF123, AP2/EREBP#066, AP2/EREBP66
AP2/ERF gene family		_	Os08g0545500	LOC_Os08g43200.1	dehydration-responsive element-binding protein, putative, expressed	ERF28	OsERF#028, OsERF028, OsERF28, OsERF#029, OsERF029, OsERF29, ERF29, DERF4, OsDERF4, AP2/EREBP#161, AP2/EREBP161, OsDREB1J, OsDREB1I, OsDREB1G
AP2/ERF gene family		_	Os08g0521600	LOC_Os08g41030.1	AP2 domain containing protein, expressed	ERF115	OsERF#115, OsERF115, AP2/EREBP#110, AP2/EREBP110, OsEnS-123
AP2/ERF gene family		_	Os08g0454000	LOC_Os08g35240.1	AP2 domain containing protein	ERF12	OsERF#012, OsERF012, OsERF12, OsDERF1, DERF1, AP2/EREBP#070, AP2/EREBP70
AP2/ERF gene family		_	Os08g0360800	LOC_Os08g27220.1	AP2 domain containing protein	ERF138	OsERF#138, OsERF138, AP2/EREBP#108, AP2/EREBP108
AP2/ERF gene family		_	Os08g0173700	LOC_Os08g07700.1	AP2 domain containing protein, expressed	ERF80	OsERF#080, OsERF080, OsERF80, AP2/EREBP#069, AP2/EREBP69
AP2/ERF gene family		_	Os07g0410700	LOC_Os07g22770.1	AP2 domain containing protein, expressed	ERF86	DERF2, OsDERF2, OsERF#086, OsERF086, OsERF86, AP2/EREBP#074, AP2/EREBP74, OsERF1
AP2/ERF gene family		_	Os07g0124700	LOC_Os07g03250.1	AP2-like ethylene-responsive transcription factor PLETHORA 2, putative, expressed	PLT8	OsPLT8, CRL5, AP2/EREBP141, AP2/EREBP#141
AP2/ERF gene family		_	Os06g0639200	LOC_Os06g43220.1	AP2 domain containing protein, expressed	AP2/EREBP59	AP2/EREBP#059, AP2-4
AP2/ERF gene family		_	Os06g0636000	LOC_Os06g42990.1	AP2 domain containing protein	ERF113	OsERF#113, OsERF113, AP2/EREBP#058, AP2/EREBP58
AP2/ERF gene family		_	Os06g0604000	LOC_Os06g40150.1	AP2 domain containing protein, expressed	ERF1	Os06ERF, OsWR2, WR2, OsERF#001, OsERF001, OsERF1, AP2/EREBP#057, AP2/EREBP57, RD1, OsSHN, SHN
AP2/ERF gene family		_	Os06g0553700	LOC_Os06g36000.1	AP2 domain containing protein, expressed	ERF122	OsERF#122, OsERF122, AP2/EREBP#056, AP2/EREBP56
AP2/ERF gene family		_	Os06g0223100	LOC_Os06g11940.1	dehydration-responsive element binding protein, putative, expressed	ERF13	OsERF#013, OsERF013, OsERF13, AP2/EREBP#143, AP2/EREBP143
AP2/ERF gene family		_	Os06g0165600	LOC_Os06g06970.1	AP2 domain containing protein, expressed	DREB1D	OsDREB1D, CBF4, ERF116, OsERF#116, OsERF116, AP2/EREBP#054, AP2/EREBP54, OsCbf1, OsCBF1
AP2/ERF gene family		_	Os06g0160500	LOC_Os06g06540.1	AP2 domain containing protein	ERF55	OsERF#055, OsERF055, OsERF55, AP2/EREBP#146, AP2/EREBP146
AP2/ERF gene family		_	Os06g0145700	LOC_Os06g05340.1	AP2 domain containing protein	AP2/EREBP99	AP2/EREBP#099
AP2/ERF gene family		_	Os05g0564700	LOC_Os05g49010.1	AP2 domain containing protein, expressed	ERF84	OsERF#084, OsERF084, OsERF84, OsDERF10, DERF10, AP2/EREBP#097, AP2/EREBP97
AP2/ERF gene family		_	Os05g0536250	LOC_Os05g45954.1	AP2 domain containing protein, expressed	AP2/EREBP52	AP2/EREBP#052, ERF52
AP2/ERF gene family		_	Os05g0473300	LOC_Os05g39590.1	AP2 domain containing protein, expressed	ERF43	OsERF#043, OsERF043, OsERF43, AP2/EREBP#095, AP2/EREBP95
AP2/ERF gene family		_	Os05g0420300	LOC_Os05g34730.1	ethylene-responsive transcription factor ERF020, putative, expressed	ERF131	OsERF#131, OsERF131, AP2/EREBP#094, AP2/EREBP94, SERF1, OsSERF1
AP2/ERF gene family		_	Os05g0351200	LOC_Os05g28350.1	AP2 domain containing protein, expressed	ERF117	OsERF#117, OsERF117, AP2/EREBP#150, AP2/EREBP150, OsABI4
AP2/ERF gene family		_	Os04g0655700	LOC_Os04g56150.1	AP2 domain containing protein	ERF129	OsERF#129, OsERF129, AP2/EREBP#045, AP2/EREBP45
AP2/ERF gene family		_	Os04g0547500	LOC_Os04g46240.1	AP2 domain containing protein, expressed	ERF97	OsERF#097, OsERF097, OsERF97, AP2/EREBP#038, AP2/EREBP38
AP2/ERF gene family		_	Os04g0257500	LOC_Os04g18650.1	AP2 domain containing protein	ERF128	OsERF#128, OsERF128, AP2/EREBP#034, AP2/EREBP34
AP2/ERF gene family		_	Os03g0860100	LOC_Os03g64260.1	AP2 domain containing protein, expressed	ERF83	OsERF#083, OsERF083, OsERF83, AP2/EREBP#163, AP2/EREBP163
AP2/ERF gene family		_	Os03g0770700	LOC_Os03g56050.1	AP2-like ethylene-responsive transcription factor AINTEGUMENTA, putative, expressed	PLT7	OsPLT7, AP2/EREBP#088, AP2/EREBP88
AP2/ERF gene family		_	Os03g0176300	LOC_Os03g07940.1	AP2 domain containing protein, expressed	PLT10	OsPLT10, AP2/EREBP26, AP2/EREBP#026
AP2/ERF gene family		_	Os03g0174400	LOC_Os03g07830.1	AP2 domain containing protein	ERF41	OsERF#041, OsERF041, OsERF41, AP2/EREBP#025, AP2/EREBP25, OsDREB2E
AP2/ERF gene family		_	Os03g0150200	LOC_Os03g05590.1	AP2 domain containing protein, expressed	ERF88	OsERF#088, OsERF088, OsERF88, AP2/EREBP#024, AP2/EREBP24, OsAP23
AP2/ERF gene family		_	Os02g0781300	LOC_Os02g54050.1	ethylene-responsive transcription factor, putative, expressed	ERF11	OsERF#011, OsERF011, OsERF11, OsDERF9, DERF9, AP2/EREBP#083, AP2/EREBP83
AP2/ERF gene family		_	Os02g0594300	LOC_Os02g38090.1	AP2 domain containing protein	ERF79	OsERF#079, OsERF079, OsERF79, AP2/EREBP#017, AP2/EREBP17
AP2/ERF gene family		_	Os02g0558700	LOC_Os02g35240.1	dehydration-responsive element-binding protein, putative	ERF21	OsERF#021, OsERF021, OsERF21, AP2/EREBP#140, AP2/EREBP140
AP2/ERF gene family		_	Os02g0546600	LOC_Os02g34260.1	AP2 domain containing protein	ERF98	OsERF#098, OsERF098, OsERF98, AP2/EREBP#120, AP2/EREBP120
AP2/ERF gene family		_	Os02g0202000	LOC_Os02g10760.1	AP2 domain containing protein, expressed	ERF3	Os02ERF, OsSHN1, OsWR1, WR1, OsERF#003, OsERF003, OsERF3, AP2/EREBP#012, AP2/EREBP12
AP2/ERF gene family		_	Os01g0968800	LOC_Os01g73770.1	dehydration-responsive element-binding protein, putative, expressed	DREB1F	OsERF#027, OsERF027, OsERF27, ERF27, AP2/EREBP#081, AP2/EREBP81, OsDREB1F
AP2/ERF gene family		_	Os01g0885900	LOC_Os01g66270.1	AP2 domain containing protein, expressed	ERF17	OsERF#017, OsERF017, OsERF17, AP2/EREBP#091, AP2/EREBP91
AP2/ERF gene family		_	Os01g0200600	LOC_Os01g10370.1	AP2 domain containing protein, expressed	ERF39	OsERF#039, OsERF039, OsERF39, AP2/EREBP#002, AP2/EREBP2
AP2/ERF gene family		_	Os01g0141000	LOC_Os01g04800.1	B3 DNA binding domain containing protein, expressed	AP2/EREBP129	AP2/EREBP#129, OsRAV2, RAV2
AP2/ERF gene family		_	Os01g0140700	LOC_Os01g04750.1	B3 DNA binding domain containing protein, expressed	AP2/EREBP77	AP2/EREBP#077, OsRAV1, RAV1
AUXIN RESPONSE FACTOR (ARF) gene family		ARF75	Os03g0345100	LOC_Os03g22450.1	_	_	Arf75
AUXIN RESPONSE FACTOR (ARF) gene family		OsARF1	Os01g0236300	LOC_Os01g13520.1	auxin response factor 1, putative, expressed	ARF16	OsARF16, OsARF2, OsARF1
AUXIN RESPONSE FACTOR (ARF) gene family		OsARF10	Os04g0519700	LOC_Os04g43910.1	auxin response factor, putative, expressed	ARF10	OsARF10
AUXIN RESPONSE FACTOR (ARF) gene family		OsARF11	Os04g0664400	LOC_Os04g56850.1	auxin response factor, putative, expressed	_	OsMP, OsARF5, OsARF11
AUXIN RESPONSE FACTOR (ARF) gene family		OsARF12	Os04g0671900	LOC_Os04g57610.1	auxin response factor, putative, expressed	ARF8	OsARF8, OsARF12, ARF12
AUXIN RESPONSE FACTOR (ARF) gene family		OsARF14	Os05g0515400	LOC_Os05g43920.1	auxin response factor 14, putative, expressed	ARF14	OsARF14, OsETT4, ETT4
AUXIN RESPONSE FACTOR (ARF) gene family		OsARF15	Os05g0563400	LOC_Os05g48870.1	auxin response factor 15, putative, expressed	_	OsARF15, ARF15, ETT1, OsETT1, ARF3b, OsARF3-1, ARF3-1, OsARF3, ARF3
AUXIN RESPONSE FACTOR (ARF) gene family		OsARF16	Os06g0196700	LOC_Os06g09660.1	auxin response factor, putative, expressed	ARF16	OsARF16
AUXIN RESPONSE FACTOR (ARF) gene family		OsARF17	Os06g0677800	LOC_Os06g46410.1	auxin response factor, putative, expressed	ARF17	OsARF17
AUXIN RESPONSE FACTOR (ARF) gene family		OsARF18	Os06g0685700	LOC_Os06g47150.1	auxin response factor 18, putative, expressed	ARF10	OsARF10, OsARF18, ARF18
AUXIN RESPONSE FACTOR (ARF) gene family		OsARF19	Os06g0702600	LOC_Os06g48950.1	auxin response factor 19, putative, expressed	ARF7A	OsARF7a, OsARF19, ARF19, OsARF7
AUXIN RESPONSE FACTOR (ARF) gene family		OsARF2	Os01g0670800	LOC_Os01g48060.1	auxin response factor, putative, expressed	_	OsARF2, ARF2, OsETT2, ETT2, ARF3a
AUXIN RESPONSE FACTOR (ARF) gene family		OsARF21	Os08g0520500	LOC_Os08g40900.1	auxin response factor, putative, expressed	ARF7B	OsARF7b, OsARF21
AUXIN RESPONSE FACTOR (ARF) gene family		OsARF22	Os10g0479900	LOC_Os10g33940.1	auxin response factor 18, putative, expressed	ARF22	OsARF22
AUXIN RESPONSE FACTOR (ARF) gene family		OsARF23	Os11g0523800	LOC_Os11g32110.1	auxin response factor, putative, expressed	ARF1	OsARF1, arf1, OsARF23, ARF23
AUXIN RESPONSE FACTOR (ARF) gene family		OsARF24	Os12g0479400	LOC_Os12g29520.1	auxin response factor, putative, expressed	ARF24	OsARF24
AUXIN RESPONSE FACTOR (ARF) gene family		OsARF3	Os08g0248900	LOC_Os08g15040.2, LOC_Os08g15040.1	_	ARF3	OsARF3, ARF3
AUXIN RESPONSE FACTOR (ARF) gene family		OsARF4	Os01g0927600	LOC_Os01g70270.1	auxin response factor, putative, expressed	ARF2	OsARF2, OsARF4, ARF4
AUXIN RESPONSE FACTOR (ARF) gene family		OsARF5	Os02g0141100	LOC_Os02g04810.1	auxin response factor 5, putative, expressed	ARF5	OsARF5
AUXIN RESPONSE FACTOR (ARF) gene family		OsARF6a	Os02g0164900	LOC_Os02g06910.1	auxin response factor 6, putative, expressed	ARF6A	OsARF6a, OsARF6, ARF6
AUXIN RESPONSE FACTOR (ARF) gene family		OsARF6b	Os12g0613700	LOC_Os12g41950.1	auxin response factor, putative, expressed	ARF6B	OsARF6b, OsARF25, ARF25
AUXIN RESPONSE FACTOR (ARF) gene family		OsARF7	Os02g0557200	LOC_Os02g35140.1	auxin response factor 7, putative, expressed	ARF7	OsARF7
AUXIN RESPONSE FACTOR (ARF) gene family		OsARF8	Os02g0628600	LOC_Os02g41800.1	auxin response factor, putative, expressed	ARF8	OsARF8
AUXIN RESPONSE FACTOR (ARF) gene family		OsARF9	Os04g0442000	LOC_Os04g36054.1	auxin response factor 9, putative, expressed	ARF9	OsARF9
AUXIN RESPONSE FACTOR (ARF) gene family		OsARFA1b	Os05g0489600	LOC_Os05g41060.1	_	_	ARF, ARF1, OsARFA1b, ARFA1b
AUXIN RESPONSE FACTOR (ARF) gene family		OsETT3	Os01g0753500	LOC_Os01g54990.1	auxin response factor, putative, expressed	ARF3	OsARF3, ETT3, Os ETT3, OsETT3
AUXIN RESPONSE FACTOR (ARF) gene family		_	Os04g0690600	LOC_Os04g59430.1	auxin response factor, putative, expressed	ARF13	OsARF13, OsARF12
AUXIN RESPONSE FACTOR (ARF) gene family		_	Os07g0183100	LOC_Os07g08520.1	_	ARF20	OsARF20
AUXIN RESPONSE FACTOR (ARF) gene family		_	Os07g0183050	LOC_Os07g08520.1	auxin response factor, putative	Auxin_resp B3	_
ARID gene family		Os09g0434000	Os09g0434000	LOC_Os09g26390.1	AT-rich interaction region, putative, expressed	_	_
ARID gene family		OsARID1	Os02g0469900	LOC_Os02g27060.1	high mobility group, putative, expressed	_	OsARID1,ARID1
ARID gene family		OsARID3	Os06g0622300	LOC_Os06g41730.1	ARID/BRIGHT DNA-binding domain-containing protein, putative, expressed	_	OsARID3, ARID3, SIP5
ARID gene family		OsARID5	Os09g0434100	LOC_Os09g26390.1	AT-rich interaction region, putative, expressed	_	OsARID5, ARID5
ARID gene family		_	Os02g0714300	LOC_Os02g48370.1	ARID/BRIGHT DNA-binding domain-containing protein, putative, expressed	_
ARID gene family		_	Os09g0544500	LOC_Os09g37250.1	high mobility group, putative	_	_
basic leucine zipper (bZIP) gene family		OsABI5	Os01g0859300	LOC_Os01g64000.1	bZIP transcription factor, putative, expressed	ABI5	OsABI5, OsbZIP10, OsABF1, OREB1, OsABI5-1, OsABI5-2, OsOREB1, OREB1
basic leucine zipper (bZIP) gene family		OsbZIP02	Os01g0211800	LOC_Os01g11350.1	bZIP transcription factor domain containing protein, expressed	BZIP2	OsbZIP02, OsbZIP2, OsSTA8
basic leucine zipper (bZIP) gene family		OsbZIP03	Os01g0279900	LOC_Os01g17260.1	transcription factor, putative, expressed	BZIP3	OsbZIP03, OsbZIP3, OsHBP1b, OsTGA5, TGA5, OsTGA5/OsbZIP3
basic leucine zipper (bZIP) gene family		OsbZIP04	Os01g0542700	LOC_Os01g36220.1	bZIP transcription factor domain containing protein, expressed	BZIP4	OsbZIP04, OsbZIP4
basic leucine zipper (bZIP) gene family		OsbZIP05	Os01g0658900	LOC_Os01g46970.1	transcription factor, putative, expressed	OSBZ8	OsBZ8, OsbZIP05, OsGBF1, GBF1, OsGBF1a, OsGBF1b
basic leucine zipper (bZIP) gene family		OsbZIP06	Os01g0756200	LOC_Os01g55150.1	bZIP transcription factor domain containing protein, expressed	BZIP6	OsbZIP06, OsbZIP6
basic leucine zipper (bZIP) gene family		OsbZIP08	Os01g0808100	LOC_Os01g59350.1	transcription factor, putative, expressed	BZIP8	OsbZIP08, OsbZIP8, OsTGA2, TGA2, OsTGA2/OsbZIP28
basic leucine zipper (bZIP) gene family		OsbZIP09	Os01g0813100	LOC_Os01g59760.1	bZIP transcription factor, putative, expressed	BZIP9	OsbZIP09, OsbZIP9, OsABF6, ABF6, HBF2
basic leucine zipper (bZIP) gene family		OsbZIP11	Os01g0859500	LOC_Os01g64020.1	transcription factor, putative, expressed	LG2	OsLG2, OsbZIP11, BZIP11
basic leucine zipper (bZIP) gene family		OsbZIP12	Os01g0867300	LOC_Os01g64730.1	bZIP transcription factor domain containing protein, expressed	BZIP12	OsbZIP12, OsABF1, ABF1, OsOSE2, OSE2
basic leucine zipper (bZIP) gene family		OsbZIP13	Os02g0128200	LOC_Os02g03580.1	transcription factor, putative, expressed	BZIP13	OsbZIP13
basic leucine zipper (bZIP) gene family		OsbZIP14	Os02g0132500	LOC_Os02g03960.1	CPuORF1 - conserved peptide uORF-containing transcript, expressed	BZIP14	OsbZIP14
basic leucine zipper (bZIP) gene family		OsbZIP15	Os02g0175100	LOC_Os02g07840.1	bZIP transcription factor domain containing protein, expressed	RISBZ4	OsbZIP15
basic leucine zipper (bZIP) gene family		OsbZIP16	Os02g0191600	LOC_Os02g09830.1	bZIP transcription factor domain containing protein, expressed	BZIP16	OsbZIP16, OsSTA51
basic leucine zipper (bZIP) gene family		OsbZIP17	Os02g0194900	LOC_Os02g10140.1	bZIP transcription factor domain containing protein	BZIP17	OsbZIP17
basic leucine zipper (bZIP) gene family		OsbZIP18	Os02g0203000	LOC_Os02g10860.1	bZIP transcription factor domain containing protein	BZIP18	OsbZIP18
basic leucine zipper (bZIP) gene family		OsbZIP19	Os02g0247100	LOC_Os02g14910.1	bZIP transcription factor family protein, putative, expressed	BZIP19	OsbZIP19
basic leucine zipper (bZIP) gene family		OsbZIP20	Os02g0266800	LOC_Os02g16680.1	bZIP transcription factor domain containing protein, expressed	RITA1	OsbZIP20, RITA-1, RISBZ3
basic leucine zipper (bZIP) gene family		OsbZIP23	Os02g0766700	LOC_Os02g52780.1	bZIP transcription factor, putative, expressed	BZIP23	OsbZIP23, OsAREB1, OsABF2, Osbzip23, OsAREB2, OsZIP23, ZIP23
basic leucine zipper (bZIP) gene family		OsbZIP24	Os02g0833600	LOC_Os02g58670.1	bZIP transcription factor domain containing protein, expressed	BZIP24	OsbZIP24, OsFD3, FD3
basic leucine zipper (bZIP) gene family		OsbZIP25	Os03g0127500	LOC_Os03g03550.1	bZIP family transcription factor, putative, expressed	BZIP25	OsbZIP25
basic leucine zipper (bZIP) gene family		OsbZIP26	Os03g0239400	LOC_Os03g13614.1	transcription factor, putative, expressed	BZIP26	OsbZIP26
basic leucine zipper (bZIP) gene family		OsbZIP27	Os03g0306700	LOC_Os03g19370.1	CPuORF4 - conserved peptide uORF-containing transcript, expressed	BZIP27	OsbZIP27
basic leucine zipper (bZIP) gene family		OsbZIP29	Os03g0322700	LOC_Os03g20650.1	bZIP transcription factor domain containing protein, expressed	BZIP29	OsbZIP29
basic leucine zipper (bZIP) gene family		OsbZIP30	Os03g0336200	LOC_Os03g21800.1	bZIP transcription factor family protein, putative, expressed	RF2B	RF2b, OsbZIP30
basic leucine zipper (bZIP) gene family		OsbZIP32	Os03g0770000	LOC_Os03g56010.1	bZIP transcription factor domain containing protein, expressed	BZIP32	OsbZIP32
basic leucine zipper (bZIP) gene family		OsbZIP36	Os04g0495500	LOC_Os04g41820.1	transcription factor RF2a, putative	BZIP36	OsbZIP36
basic leucine zipper (bZIP) gene family		OsbZIP37	Os04g0637000	LOC_Os04g54474.1	transcription factor, putative, expressed	BZIP37	OsTGAP1, TGAP1, OsbZIP37
basic leucine zipper (bZIP) gene family		OsbZIP38	Os05g0129300	LOC_Os05g03860.1	CPuORF3 - conserved peptide uORF-containing transcript, expressed	LIP19	Lip19, lip19, OsbZIP38
basic leucine zipper (bZIP) gene family		OsbZIP39	Os05g0411300	LOC_Os05g34050.1	bZIP transcription factor domain containing protein, expressed	BZIP39	OsbZIP39, bZIP39
basic leucine zipper (bZIP) gene family		OsbZIP40	Os05g0437700	LOC_Os05g36160.1	G-box-binding factor 4, putative, expressed	BZIP40	OsbZIP40
basic leucine zipper (bZIP) gene family		OsbZIP41	Os05g0443900	LOC_Os05g37170.1	transcription factor, putative, expressed	BZIP41	OsbZIP41, TGA1
basic leucine zipper (bZIP) gene family		OsbZIP42	Os05g0489700	LOC_Os05g41070.1	bZIP transcription factor, putative, expressed	BZIP42	OsbZIP42, OsABF7, ABF7, HBF1
basic leucine zipper (bZIP) gene family		OsbZIP44	Os05g0495200	LOC_Os05g41540.1	bZIP transcription factor domain containing protein, expressed	BZIP44	OsbZIP44
basic leucine zipper (bZIP) gene family		OsbZIP45	Os05g0569300	LOC_Os05g49420.1	transcription factor, putative, expressed	BZIP45	OsbZIP45
basic leucine zipper (bZIP) gene family		OsbZIP46	Os06g0211200	LOC_Os06g10880.1	bZIP transcription factor, putative, expressed	BZIP46	ABL1, bZIP46, OsABL1, OsbZIP46, OsAREB8, OsABF2, OsABF3, OsbZIP46CA1, OsZIP46, ZIP46
basic leucine zipper (bZIP) gene family		OsbZIP49	Os06g0614100	LOC_Os06g41100.1	transcription factor, putative, expressed	BZIP49	OsbZIP49
basic leucine zipper (bZIP) gene family		OsbZIP50	Os06g0622700	LOC_Os06g41770.1	bZIP transcription factor domain containing protein, expressed	BZIP50	OsbZIP60, bZIP50, OsbZIP50, OsbZIP74, OsbZIP50-S
basic leucine zipper (bZIP) gene family		OsbZIP52	Os06g0662200	LOC_Os06g45140.1	bZIP transcription factor domain containing protein, expressed	RISBZ5	OsbZIP52
basic leucine zipper (bZIP) gene family		OsbZIP53	Os06g0716800	LOC_Os06g50310.1	E2F-related protein, putative, expressed	BZIP53	OsbZIP53, APIP5
basic leucine zipper (bZIP) gene family		OsbZIP54	Os06g0719500	LOC_Os06g50480.1	bZIP transcription factor domain containing protein	BZIP54	OsbZIP54, OsFD6
basic leucine zipper (bZIP) gene family		OsbZIP55	Os06g0720900	LOC_Os06g50600.1	bZIP transcription factor domain containing protein, expressed	BZIP55	OsbZIP55, OsFD2
basic leucine zipper (bZIP) gene family		OsbZIP56	Os06g0724000	LOC_Os06g50830.1	bZIP transcription factor domain containing protein, expressed	BZIP56	OsbZIP56, OsFD5
basic leucine zipper (bZIP) gene family		OsbZIP57	Os07g0124300	LOC_Os07g03220.1	bZIP transcription factor domain containing protein, expressed	BZIP57	OsbZIP57
basic leucine zipper (bZIP) gene family		OsbZIP58	Os07g0182000	LOC_Os07g08420.1	bZIP transcription factor domain containing protein, expressed	RISBZ1	OsbZIP58, OsEnS-92, OsSMF1, SMF1, OsRISBZ1
basic leucine zipper (bZIP) gene family		OsbZIP59	Os07g0209800	LOC_Os07g10890.1	transcription factor, putative, expressed	BZIP59	OsbZIP59, BIP125
basic leucine zipper (bZIP) gene family		OsbZIP60	Os07g0644100	LOC_Os07g44950.1	bZIP transcription factor domain containing protein, expressed	BZIP60	OsbZIP60, bZIP60
basic leucine zipper (bZIP) gene family		OsbZIP61	Os07g0679500	LOC_Os07g48180.1	bZIP transcription factor domain containing protein, expressed	BZIP61	OsbZIP61
basic leucine zipper (bZIP) gene family		OsbZIP62	Os07g0686100	LOC_Os07g48660.1	bZIP transcription factor domain containing protein, expressed	BZIP62	OsbZIP62, OsABF8, OsEEL, EEL
basic leucine zipper (bZIP) gene family		OsbZIP63	Os07g0687700	LOC_Os07g48820.1	transcription factor, putative, expressed	BZIP63	OsbZIP63
basic leucine zipper (bZIP) gene family		OsbZIP64	Os08g0176900	LOC_Os08g07970.1	transcription factor, putative, expressed	BZIP64	OsbZIP64
basic leucine zipper (bZIP) gene family		OsbZIP65	Os08g0357300	LOC_Os08g26880.1	bZIP transcription factor domain containing protein, expressed	BZIP65	OsbZIP65
basic leucine zipper (bZIP) gene family		OsbZIP66	Os08g0472000	LOC_Os08g36790.1	bZIP transcription factor, putative, expressed	TRAB1	OsbZIP66, OsABF5, Osbzip66, OsTRAB1, bZIP66, ABF5
basic leucine zipper (bZIP) gene family		OsbZIP67	Os08g0487100	LOC_Os08g38020.1	bZIP transcription factor domain containing protein, expressed	BZIP67	OsbZIP67
basic leucine zipper (bZIP) gene family		OsbZIP68	Os08g0543900	LOC_Os08g43090.1	bZIP family transcription factor, putative, expressed	BZIP68	OsbZIP68
basic leucine zipper (bZIP) gene family		OsbZIP70	Os09g0280500	LOC_Os09g10840.1	transcription factor, putative, expressed	BZIP70	OsbZIP70
basic leucine zipper (bZIP) gene family		OsbZIP71	Os09g0306400	LOC_Os09g13570.1	CPuORF2 - conserved peptide uORF-containing transcript, expressed	BZIP71	OsbZIP71
basic leucine zipper (bZIP) gene family		OsbZIP72	Os09g0456200	LOC_Os09g28310.1	bZIP transcription factor, putative, expressed	BZIP72	OsbZIP72, OsAREB2, OsABF4, Osbzip72, OsABI5, ABI5
basic leucine zipper (bZIP) gene family		OsbZIP73	Os09g0474000	LOC_Os09g29820.1	bZIP transcription factor domain containing protein, expressed	TFX1	OsbZIP73, bZIP73, OsTFX1
basic leucine zipper (bZIP) gene family		OsbZIP74	Os09g0489500	LOC_Os09g31390.1	transcription factor, putative, expressed	BZIP74	OsbZIP74, OsTGA10, TGA10
basic leucine zipper (bZIP) gene family		OsbZIP75	Os09g0516200	LOC_Os09g34060.1	transcription factor RF2a, putative, expressed	RF2A	RF2a, OsbZIP75
basic leucine zipper (bZIP) gene family		OsbZIP77	Os09g0540800	LOC_Os09g36910.1	bZIP transcription factor domain containing protein, expressed	BZIP77	OsbZIP77, OsFD1, FD1
basic leucine zipper (bZIP) gene family		OsbZIP78	Os10g0531900	LOC_Os10g38820.1	bZIP family transcription factor, putative, expressed	BZIP78	OsbZIP78
basic leucine zipper (bZIP) gene family		OsbZIP79	Os11g0152700	LOC_Os11g05480.1	transcription factor, putative, expressed	BZIP79	OsbZIP79
basic leucine zipper (bZIP) gene family		OsbZIP80	Os11g0154900	LOC_Os11g05640.1	bZIP transcription factor domain containing protein, expressed	ZIP2A	OsbZIP80, OsZIP-2a
basic leucine zipper (bZIP) gene family		OsbZIP81	Os11g0160500	LOC_Os11g06170.1	bZIP transcriptional activator RSG, putative, expressed	BZIP81	OsbZIP81
basic leucine zipper (bZIP) gene family		OsbZIP82	Os11g0218000	LOC_Os11g11100.1	bZIP transcription factor domain containing protein, expressed	BZIP82	OsbZIP82
basic leucine zipper (bZIP) gene family		OsbZIP83	Os12g0152900	LOC_Os12g05680.1	transcription factor, putative, expressed	BZIP83	OsbZIP83
basic leucine zipper (bZIP) gene family		OsbZIP84	Os12g0162500	LOC_Os12g06520.1	bZIP transcription factor domain containing protein, expressed	RSG	OsbZIP84, BZIP84
basic leucine zipper (bZIP) gene family		OsbZIP85	Os12g0194600	LOC_Os12g09250.1	bZIP transcription factor domain containing protein, expressed	BZIP85	OsbZIP85
basic leucine zipper (bZIP) gene family		OsbZIP86	Os12g0233800	LOC_Os12g13170.1	transcription factor, putative, expressed	ZIP1A	OsbZIP86, OsZIP-1a
basic leucine zipper (bZIP) gene family		OsbZIP87	Os12g0560900	LOC_Os12g37410.1	CPuORF5 - conserved peptide uORF-containing transcript, expressed	OBF1	OsOBF1, OsbZIP87
basic leucine zipper (bZIP) gene family		OsbZIP88	Os12g0601800	LOC_Os12g40920.1	bZIP transcription factor domain containing protein, expressed	BZIP88	OsbZIP88
basic leucine zipper (bZIP) gene family		OsbZIP89	Os12g0634500	LOC_Os12g43790.1	bZIP transcription factor domain containing protein, expressed	BZIP89	OsbZIP89
basic leucine zipper (bZIP) gene family		OsZIP33	Os03g0796900	LOC_Os03g58250.1	bZIP transcription factor domain containing protein, expressed	REB	OsZIP33, RISBZ2, OsbZIP33
basic leucine zipper (bZIP) gene family		_	Os01g0174000	LOC_Os01g07880.1	transcription factor HY5, putative, expressed	BZIP1	OsbZIP01, OsbZIP1
basic leucine zipper (bZIP) gene family		_	Os01g0801901	LOC_Os01g58760.1	bZIP transcription factor domain containing protein, expressed	BZIP7	OsbZIP07, OsbZIP7
basic leucine zipper (bZIP) gene family		_	Os02g0202950	LOC_Os02g10860.1	bZIP transcription factor domain containing protein	_	_
basic leucine zipper (bZIP) gene family		_	Os02g0728001	LOC_Os02g49560.1	bZIP transcription factor domain containing protein, expressed	BZIP22	OsbZIP22
basic leucine zipper (bZIP) gene family		_	Os03g0675400	LOC_Os03g47200.1	bZIP transcription factor domain containing protein	_	_
basic leucine zipper (bZIP) gene family		_	Os03g0809200	LOC_Os03g59460.1	transcription factor, putative	BZIP34	OsbZIP34
basic leucine zipper (bZIP) gene family		_	Os04g0181300	LOC_Os04g10260.1	basic region leucine zipper domain containing protein	BZIP35	OsbZIP35
basic leucine zipper (bZIP) gene family		_	Os05g0443850	LOC_Os05g37170.3	transcription factor, putative, expressed	_	_
basic leucine zipper (bZIP) gene family		_	Os06g0265400	LOC_Os06g15480.1	transcription factor, putative, expressed	BZIP47	OsbZIP47
basic leucine zipper (bZIP) gene family		_	Os06g0601500	LOC_Os06g39960.1	bZIP transcription factor domain containing protein, expressed	BZIP48	OsbZIP48, OsHY5, HY5
basic leucine zipper (bZIP) gene family		_	Os08g0549600	LOC_Os08g43600.1	bZIP transcription factor domain containing protein, expressed	BZIP69	OsbZIP69, OsFD4
basic leucine zipper (bZIP) gene family		_	Os09g0520400	LOC_Os09g34880.1	basic region leucine zipper domain containing protein, expressed	BZIP76	OsbZIP76
Expansin gene family		Os10g0542400	Os10g0542400	LOC_Os10g39640.1	Expansin/Lol pI family protein. (Os10t0542400-01);Expansin/Lol pI family protein. (Os10t0542400-02)	_	_
Expansin gene family		Os10g0535900	Os10g0535900	LOC_Os10g39110.1	Similar to ATEXPA7 (ARABIDOPSIS THALIANA EXPANSIN A7). (Os10t0535900-00)	_	_
Expansin gene family		Os10g0439200	Os10g0439200	LOC_Os10g30340.1	Similar to Expansin-A28. (Os10t0439200-00)	_	_
Expansin gene family		Os07g0475400	Os07g0475400	LOC_Os07g29290.1	Similar to Expansin-like protein A (Fragment). (Os07t0475400-01)	_	_
Expansin gene family		Os05g0277000	Os05g0277000	LOC_Os05g19600.1	Similar to Expansin Os-EXPA3. (Os05t0277000-00)	_	_
Expansin gene family		Os03g0132200	Os03g0132200	LOC_Os03g04020.1	Expansin-like protein A. (Os03t0132200-01)	_	OsEXPLA1, EXPLA1, RIP3
Expansin gene family		Os03g0102500	Os03g0102500	LOC_Os03g01260.1	Similar to Beta-expansin precursor (Fragment). (Os03t0102500-01)	_	_
Expansin gene family		Os02g0639500	Os02g0639500	LOC_Os02g42650.1	Similar to Expansin-B16. (Os02t0639500-01)	_	_
Expansin gene family		EXPB7	Os03g0102700	LOC_Os03g01270.2, LOC_Os03g01270.1	Similar to Expansin-B7. (Os03t0102700-01)	EXPB7	OsEXPB7, osaEXPb1.12
Expansin gene family		EXPB6	Os10g0555600	LOC_Os10g40700.1	Beta-expansin precursor. (Os10t0555600-01)	EXPB6	OsEXPB6, osaEXPb1.8, EXPb1.8
Expansin gene family		EXPB5	Os04g0552200	LOC_Os04g46650.1	Beta-expansin 5. (Os04t0552200-00)	EXPB5	OxEXPB5, osaEXPb1.19
Expansin gene family		EXPB4	Os10g0556100	LOC_Os10g40730.1	Similar to beta-expansin EXPB4. (Os10t0556100-01);Similar to beta-expansin EXPB4. (Os10t0556100-02);Similar to Expansin-B4. (Os10t0556100-03)	EXPB4	OsEXPB4, OsaEXPb1.7, EXPb1.7
Expansin gene family		EXPB3	Os10g0555900	LOC_Os10g40720.1	Similar to Beta-expansin. (Os10t0555900-01);Beta-expansin precursor. (Os10t0555900-02)	EXPB3	OsEXPB3, osaEXPb1.10, EXPb1.10
Expansin gene family		EXPB2	Os10g0555700	LOC_Os10g40710.1	Beta-expansin. (Os10t0555700-02)	EXPB2	OsEXPB2, OsaEXPb1.9, EXPb1.9
Expansin gene family		EXPB17	Os04g0530100	LOC_Os04g44780.2, LOC_Os04g44780.1	Similar to Beta-expansin 1 precursor (AtEXPB1) (At-EXPB1) (Ath-ExpBeta-1.5). (Os04t0530100-01)	EXPB17	OsEXPB17
Expansin gene family		EXPB12	Os03g0645000	LOC_Os03g44290.3, LOC_Os03g44290.2, LOC_Os03g44290.1	Similar to Expansin-B12. (Os03t0645000-00)	EXPB12	OsEXPB12, OsaEXPb1.17
Expansin gene family		EXPB11	Os02g0658800	LOC_Os02g44108.1	Beta-expansin. (Os02t0658800-01)	EXPB11	OsEXPB11, osaEXPb1.20
Expansin gene family		EXPA9	Os01g0249100	LOC_Os01g14660.1	Similar to Expansin-A9. (Os01t0249100-00)	EXPA9	OsEXPA9, OsEXP9, osaEXPa1.19
Expansin gene family		EXPA8	Os01g0248900	LOC_Os01g14650.1	Alpha-expansin, Mediation of the cell extension and growth, Root system architecture (Os01t0248900-01)	EXPA8	OsEXPA8, OsEXP8, osaEXPa1.17
Expansin gene family		EXPA7	Os03g0822000	LOC_Os03g60720.1	Alpha-expansin OsEXPA7. (Os03t0822000-01);Alpha-expansin OsEXPA7. (Os03t0822000-02);Similar to Expansin-A7. (Os03t0822000-03)	EXPA7	OsEXPA7, EXP7, OsEXP7, OsaEXPa1.26
Expansin gene family		EXPA6	Os03g0336400	LOC_Os03g21820.1	Similar to Alpha-expansin OsEXPA4. (Os03t0336400-01)	EXPA6	OsEXPA6, OsEXP6, osaEXPa1.24
Expansin gene family		EXPA5	Os02g0744200	LOC_Os02g51040.1	Alpha-expansin OsEXPA5. (Os02t0744200-01)	EXPA5	OsEXPA5, OsEXP5, osaEXPa1.20
Expansin gene family		EXPA4	Os05g0477600	LOC_Os05g39990.1	Alpha-expansin OsEXPA4. (Os05t0477600-01);Non-protein coding transcript. (Os05t0477600-02)	EXPA4	OsEXP4 (Os-EXP4), OsEXPA4, OsEXP4, Os-EXP4, OsaEXPa1.22
Expansin gene family		EXPA31	Os03g0428700	LOC_Os03g31480.1	Similar to Expansin-A31. (Os03t0428700-01)	EXPA31	OsEXPA31
Expansin gene family		EXPA3	Os05g0276500	LOC_Os05g19570.1	Expansin Os-EXPA3. (Os05t0276500-01)	EXPA3	OsEXP3 (Os-EXP3), EXPA3, OsEXP3, Os-EXP3, OsaEXPa1.18, RiExD, Os-EXPA3, OsEXPA3
Expansin gene family		EXPA29	Os06g0718100	LOC_Os06g50400.1	Similar to Alpha-expansin precursor. (Os06t0718100-01)	EXPA29	OsEXPA29
Expansin gene family		EXPA25	Os03g0155500	LOC_Os03g06010.1	Similar to Expansin-A25. (Os03t0155500-00)	EXPA25	OsEXPA25, OsEXP25, osaEXPa1.6
Expansin gene family		EXPA20	Os03g0156300	LOC_Os03g06060.1	Alpha-expansin OsEXPA20. (Os03t0156300-00)	EXPA20	OsEXPA20, OsEXP20, osaEXPa1.1
Expansin gene family		EXPA2	Os01g0823100	LOC_Os01g60770.1	Alpha-expansin OsEXPA2. (Os01t0823100-01)	EXPA2	OsEXP2, OsEXP2(Os-EXP2), Os-EXP2, EXPA2, OsEXPA2, OsaEXPa1.23, RiExB, RiExC, Os-EXPA2
Expansin gene family		EXPA19	Os03g0156000	LOC_Os03g06050.1	Alpha-expansin OsEXPA19. (Os03t0156000-00)	EXPA19	OsEXPA19, OsEXP19, osaEXPa1.2
Expansin gene family		EXPA18	Os03g0155900	LOC_Os03g06040.1	Alpha-expansin OsEXPA18. (Os03t0155900-01)	EXPA18	OsEXPA18, OsEXP18, osaEXPa1.3
Expansin gene family		EXPA17	Os06g0108600	LOC_Os06g01920.1	Similar to Expansin-A17. (Os06t0108600-00)	EXPA17	OsEXPA17, OsEXP17, osaEXPa1.31
Expansin gene family		EXPA16	Os06g0621900	LOC_Os06g41700.1	Similar to Alpha-expansin OsEXPA16 (Fragment). (Os06t0621900-01)	EXPA16	OsEXPA16, OsEXP16, osaEXPa1.27
Expansin gene family		EXPA15	Os03g0155700	LOC_Os03g06020.1	Similar to Expansin-A15. (Os03t0155700-00)	EXPA15	OsEXPA15, OsEXP15, osaEXPa1.8
Expansin gene family		EXPA13	Os02g0267200	LOC_Os02g16730.1	Alpha-expansin OsEXPA13. (Os02t0267200-00)	EXPA13	OsEXPA13, OsEXP13, osaEXPa1.13
Expansin gene family		EXPA12	Os03g0155300	LOC_Os03g06000.1	Similar to Alpha-expansin precursor. (Os03t0155300-00)	EXPA12	OsEXPA12, OsEXP12, osaEXPa1.15
Expansin gene family		EXPA11	Os01g0274500	LOC_Os01g16770.1	Similar to Expansin-A11. (Os01t0274500-00)	EXPA11	OsEXPA11, OsEXP11, osaEXPa1.25
Expansin gene family		EXPA10	Os04g0583500	LOC_Os04g49410.1	Expansin, Al-inducible expansin, Root cell elongation (Os04t0583500-01);Similar to Expansin-A10. (Os04t0583500-02)	EXPA10	OsEXPA10, OsEXP10, osaEXPa1.28
Expansin gene family		EXPA1	Os04g0228400	LOC_Os04g15840.1	Expansin precursor (Alpha-expansin OsEXPA1). (Os04t0228400-01)	EXPA1	OsEXP1, EXPA1, OsEXPA1, OsaEXPa1.16, RiExA
Expansin gene family		EXP1	Os06g0686700	LOC_Os06g47230.1	_	_	Exp1
Expansin gene family		_	Os02g0267700	LOC_Os02g16780.1	Similar to Expansin-A14. (Os02t0267700-00)	EXPA14	OsEXPA14, OsEXP14, osaEXPa1.11
Expansin gene family		_	Os02g0267900	LOC_Os02g16800.1	Similar to Expansin-A24. (Os02t0267900-00)	EXPA24	OsEXPA24, OsEXP24, osaEXPa1.10
Expansin gene family		_	Os02g0268400	LOC_Os02g16809.1	Similar to Expansin-A23. (Os02t0268400-00)	_	EXPA23, OsEXPA23
Expansin gene family		_	Os02g0268050	LOC_Os02g16839.1	Similar to Expansin-A23. (Os02t0268050-00)	EXPA23	OsEXPA23, OsEXP23, osaEXPa1.12
Expansin gene family		_	Os02g0268600	LOC_Os02g16850.1	Similar to Expansin-A22. (Os02t0268600-00)	EXPA22	OsEXPA22, OsEXP22, osaEXPa1.9
Expansin gene family		_	Os02g0658600	LOC_Os02g44106.1	Similar to Beta-expansin (Fragment). (Os02t0658600-00)	EXPB14	OsEXPB14, osaEXPb1.18
Expansin gene family		_	Os03g0106500	LOC_Os03g01610.1	Beta-expansin precursor (Beta-expansin 1). (Os03t0106500-01)	EXPB1A	OsEXPB1, EXPB1a, OsaEXPb1.2, Ory s I, EXPB1.1, Ory s 1
Expansin gene family		_	Os03g0106700	LOC_Os03g01630.1	Expansin-B13. (Os03t0106700-00)	EXPB13	OsEXPB13, osaEXPb1.4p
Expansin gene family		_	Os03g0106800	LOC_Os03g01640.1	Beta-expansin precursor (Beta-expansin OsEXPB10). (Os03t0106800-01)	EXPB10	OsEXPB10, osaEXPb1.5
Expansin gene family		_	Os03g0106900	LOC_Os03g01650.1	Beta-expansin precursor (Beta-expansin 1). (Os03t0106900-00)	EXPB1B	OsEXPB1, EXPB1b, OsaEXPb1.3, Ory s I, EXPB1.1
Expansin gene family		_	Os03g0377100	LOC_Os03g25990.1	Similar to Expansin (Expansin2). (Os03t0377100-01)	EXPA21	OsEXPA21, OsEXP21, osaEXPa1.21
Expansin gene family		_	Os08g0561900	LOC_Os08g44790.1	Similar to Alpha expansin 26. (Os08t0561900-01)	EXPA32	OsEXPA32
Expansin gene family		_	Os10g0548600	LOC_Os10g40090.1	Beta-expansin precursor. (Os10t0548600-01)	EXPB9	OsEXPB9, osaEXPb1.6
Expansin gene family		_	Os12g0546800	LOC_Os12g36040.1	Alpha expansin 26. (Os12t0546800-01)	EXPA26	EXPA26, OsEXP26, osaEXPa1.29
Expansin gene family		_	Os04g0329300	LOC_Os04g26230.1	Pollen allergen/expansin, C-terminal domain containing protein. (Os04t0329300-00)	_	_
Expansin gene family		_	Os07g0496250	LOC_Os07g31390.1	Similar to Expansin-like B1. (Os07t0496250-01)	_	_
GRAS TFs gene family		CIGR1	Os07g0545800	LOC_Os07g36170.1	chitin-inducible gibberellin-responsive protein, putative, expressed	CIGR1	OsCIGR1, OsGRAS-34, OsGRAS34, GRAS-34, GRAS34
GRAS TFs gene family		CIGR2	Os07g0583600	LOC_Os07g39470.1	gibberellin response modulator protein, putative, expressed	CIGR2	OsCIGR2, OsGRAS-36, OsGRAS36, GRAS-36, GRAS36
GRAS TFs gene family		DLT	Os06g0127800	LOC_Os06g03710.1	DELLA protein SLR1, putative, expressed	DLT	dlt, OsGRAS32, OsDLT, OsDLT1, DTL1, OsGRAS-32, OsGRAS32, GRAS-32, GRAS32, SMOS2/DLT, SMOS2, OsSMOS2
GRAS TFs gene family		GRAS10	Os02g0681900	LOC_Os02g45760.1	chitin-inducible gibberellin-responsive protein 2, putative, expressed	GRAS10	OsGRAS-10, OsGRAS10, GRAS-10
GRAS TFs gene family		GRAS12	Os03g0193000	LOC_Os03g09280.1	gibberellin response modulator protein, putative, expressed	GRAS12	OsGRAS-12, OsGRAS12, GRAS-12
GRAS TFs gene family		GRAS17	Os03g0690600	LOC_Os03g48450.1	SCARECROW, putative, expressed	GRAS17	OsSCL14, SCL14, OsGRAS-17, OsGRAS17, GRAS-17
GRAS TFs gene family		GRAS19	Os03g0723000	LOC_Os03g51330.1	GRAS family transcription factor domain containing protein, expressed	GRAS19	OsSCRL, SCRL, Os-SCL7, OsSCL7, SCL7, OsGRAS-19, OsGRAS19, GRAS-19
GRAS TFs gene family		GRAS2	Os01g0842200	LOC_Os01g62460.1	ZOS1-16 - C2H2 zinc finger protein, expressed	GRAS2	OsGRAS-2, OsGRAS2, GRAS-2
GRAS TFs gene family		GRAS20	Os04g0432100	LOC_Os04g35250.1	MONOCULM 1, putative	GRAS20	OsGRAS-20, OsGRAS20, GRAS-20
GRAS TFs gene family		GRAS22	Os04g0580300	LOC_Os04g49110.1	GRAS family transcription factor domain containing protein, expressed	GRAS22	OsGRAS-22, OsGRAS22, GRAS-22
GRAS TFs gene family		GRAS23	Os04g0590400	LOC_Os04g50060.1	GRAS family transcription factor domain containing protein, expressed	GRAS23	OsGRAS23, OsGRAS-23, GRAS-23
GRAS TFs gene family		GRAS29	Os05g0500600	LOC_Os05g42130.1	MONOCULM 1, putative, expressed	GRAS29	OsGRAS-29, OsGRAS29, GRAS-29
GRAS TFs gene family		GRAS3	Os01g0881500	LOC_Os01g65900.1	chitin-inducible gibberellin-responsive protein, putative, expressed	GRAS3	SCL1, OsSCL1, OsGRAS-3, OsGRAS3, GRAS-3
GRAS TFs gene family		GRAS31	Os06g0105350	LOC_Os06g01620.1	scarecrow, putative, expressed	GRAS31	OsGRAS-31, OsGRAS31, GRAS-31
GRAS TFs gene family		GRAS35	Os07g0567700	LOC_Os07g38030.1	GRAS family transcription factor domain containing protein, expressed	GRAS35	OsGRAS-35, OsGRAS35, GRAS-35
GRAS TFs gene family		GRAS37	Os07g0589200	LOC_Os07g40020.1	GRAS family transcription factor domain containing protein, expressed	GRAS37	OsGRAS-37, OsGRAS37, GRAS-37
GRAS TFs gene family		GRAS39	Os10g0369600	LOC_Os10g22430.1	gibberellin response modulator protein, putative, expressed	GRAS39	OsGRAS-39, OsGRAS39, GRAS-39
GRAS TFs gene family		GRAS40	Os10g0551200	LOC_Os10g40390.1	scarecrow, putative	GRAS40	OsGRAS-40, OsGRAS40, GRAS-40
GRAS TFs gene family		GRAS43	Os11g0141550	LOC_Os11g47870.1	_	GRAS43	OsGRAS-43, OsGRAS43, GRAS-43
GRAS TFs gene family		GRAS45	Os11g0160600	LOC_Os01g65900.1	_	GRAS3	SCL1, OsSCL1, OsGRAS-3, OsGRAS3, GRAS-3
GRAS TFs gene family		GRAS46	Os11g0705200	LOC_Os11g47870.1	GRAS family transcription factor domain containing protein, expressed	GRAS46	OsGRAS44, OsGRAS-44, GRAS-44, GRAS44, OsGRAS-46, OsGRAS46, GRAS-46
GRAS TFs gene family		GRAS48	Os11g0705900	LOC_Os11g47900.1	SCARECROW, putative, expressed	GRAS48	OsGRAS-48, OsGRAS48, GRAS-48
GRAS TFs gene family		GRAS50	Os11g0706200	LOC_Os11g47920.1	SCARECROW, putative	GRAS50	OsGRAS-50, OsGRAS50, GRAS-50
GRAS TFs gene family		GRAS53	Os12g0138166	LOC_Os03g15680.1	_	NSP2	Os NSP2, OsNSP2, OsGRAS-13, OsGRAS13, GRAS-13, GRAS13
GRAS TFs gene family		GRAS56	Os12g0573200	LOC_Os12g38490.1	SCARECROW, putative, expressed	GRAS56	OsGRAS-56, OsGRAS56, GRAS-56
GRAS TFs gene family		GRAS6	Os01g0948200	LOC_Os01g71970.1	GRAS family transcription factor containing protein, expressed	GRAS6	OsGRAS-6, OsGRAS6, GRAS-6
GRAS TFs gene family		HAM1	Os02g0662700	LOC_Os02g44360.1	scarecrow transcription factor family protein, putative, expressed	HAM1	OsSCL1, SCL1, OsHAM1, OsGRAS-9, OsGRAS-9, GRAS-9, GRAS9
GRAS TFs gene family		HAM2	Os02g0663100	LOC_Os02g44370.1	scarecrow, putative, expressed	HAM2	OsHAM2, OsGRAS-8, OsGRAS8, GRAS-8, GRAS8
GRAS TFs gene family		HAM3	Os04g0555000	LOC_Os04g46860.1	scarecrow, putative, expressed	HAM3	OsHAM3, OsGRAS-21, OsGRAS21, GRAS-21, GRAS21
GRAS TFs gene family		NSP2	Os03g0263300	LOC_Os03g15680.1	nodulation-signaling pathway 2 protein, putative	NSP2	Os NSP2, OsNSP2, OsGRAS-13, OsGRAS13, GRAS-13, GRAS13
GRAS TFs gene family		SCR	Os12g0122000	LOC_Os12g02870.1	GRAS family transcription factor domain containing protein, expressed	SCR	OsSCR, OsSCR2, SCR2, OsGRAS-51, OsGRAS51, GRAS-51, GRAS51
GRAS TFs gene family		SCR1	Os11g0124300	LOC_Os11g03110.1	GRAS family transcription factor domain containing protein, expressed	SCR1	OsSCR1, OsSCR, OsGRAS-41, OsGRAS41, GRAS-41, GRAS41
GRAS TFs gene family		SHR1	Os07g0586900	LOC_Os07g39820.1	SHR, putative, expressed	SHR1	OsSHR1, OsGRAS-38, OsGRAS38, GRAS-38, GRAS38
GRAS TFs gene family		SHR2	Os03g0433200	LOC_Os03g31880.1	SHORT-ROOT, putative, expressed	SHR2	OsSHR2, OsGRAS-15, OsGRAS15, GRAS-15, GRAS15
GRAS TFs gene family		SLR1	Os03g0707600	LOC_Os03g49990.1	GRAS family transcription factor domain containing protein, expressed	SLR1	slr1-1, slr1, slr, GAI, OsGAI, OsSLR1, Os SLR1, OsRGA1, OsGRAS-18, OsGRAS-18, GRAS-18, GRAS18
GRAS TFs gene family		SLRL1	Os01g0646300	LOC_Os01g45860.1	GRAS family transcription factor domain containing protein, expressed	SLRL1	OsSLRL1, OsGAI, OsSLRL, OsGRAS-1, OsGRAS1, GAI, SLRL, GRAS-1, GRAS1
GRAS TFs gene family		_	Os02g0197300	LOC_Os02g10360.1	MONOCULM 1, putative	GRAS7	OsGRAS-7, OsGRAS7, GRAS-7
GRAS TFs gene family		_	Os03g0408600	LOC_Os03g29480.1	nodulation-signaling pathway 1 protein, putative, expressed	NSP1	Os NSP1, OsNSP1, OsGRAS-14, OsGRAS14, GRAS-14, GRAS14
GRAS TFs gene family		_	Os05g0378200	LOC_Os05g31380.1	GRAS family transcription factor containing protein	GRAS26	OsGRAS-26, OsGRAS26, GRAS-26
GRAS TFs gene family		_	Os05g0378500	LOC_Os05g31420.1	GRAS family transcription factor containing protein	GRAS27	OsGRAS-27, OsGRAS27, GRAS-27
GRAS TFs gene family		_	Os05g0485400	LOC_Os05g40710.1	DELLA protein GAI, putative	GRAS28	OsGRAS-28, OsGRAS28, GRAS-28
GRAS TFs gene family		_	Os05g0574900	LOC_Os05g49930.1	GRAS family transcription factor domain containing protein, expressed	SLRL2	OsSLRL2, OsGRAS-30, OsGRAS30, GRAS-30, GRAS30
GRAS TFs gene family		_	Os06g0610300	LOC_Os06g40780.1	MONOCULM 1, putative, expressed	MOC1	moc1, OsMOC1, OsGRAS-33, OsGRAS33, GRAS-33, GRAS33
GRAS TFs gene family		_	Os11g0139600	LOC_Os11g04400.1	GRAS family transcription factor containing protein	GRAS42	OsGRAS-42, OsGRAS42, GRAS-42
GRAS TFs gene family		_	Os11g0141700	LOC_Os11g04590.1	GRAS family transcription factor containing protein	GRAS44	OsGRAS-44, OsGRAS44, GRAS-44
GRAS TFs gene family		_	Os11g0160550	LOC_Os11g06180.1	nodulation-signaling pathway 2 protein, putative	GRAS3	SCL1, OsSCL1, OsGRAS-3, OsGRAS3, GRAS-3
GRAS TFs gene family		_	Os12g0138100	LOC_Os12g04370.1	GRAS family transcription factor containing protein, expressed	GRAS53	OsGRAS-53, OsGRAS53, GRAS-53
GRAS TFs gene family		_	Os12g0138200	LOC_Os12g04380.1	GRAS family transcription factor containing protein	GRAS54	OsGRAS-54, OsGRAS54, GRAS-54
GRAS TFs gene family		_	Os12g0162700	LOC_Os12g06540.1	GRAS family transcription factor containing protein	GRAS55	OsGRAS-55, OsGRAS55, GRAS-55
GRAS TFs gene family		_	Os01g0903100	LOC_Os01g67670.1	gibberellin response modulator protein, putative	_	_
GRAS TFs gene family		_	Os06g0211500	LOC_Os06g10900.1	DELLA protein RGL3, putative	_	_
GRAS TFs gene family		_	Os11g0141500	LOC_Os11g04570.1	GRAS family transcription factor containing protein, expressed	_	_
GRAS TFs gene family		_	Os11g0507300	LOC_Os11g31100.1	gibberellin response modulator protein, putative	_	OsRAM1, RAM1
							RAM1
AUX/IAA gene family		OsIAA1, OsIAA4	Os01g0178500	LOC_Os01g08320.1	Aux/IAA protein 1	IAA1	OsIAA1, OsIAA4
AUX/IAA gene family		OsIAA2	Os01g0190300	LOC_Os01g09450.2, LOC_Os01g09450.1	Aux/IAA protein 2	IAA2	OsIAA2
AUX/IAA gene family		OsIAA3	Os01g0231000	LOC_Os01g13030.1, LOC_Os01g13030.2	Aux/IAA protein 3	IAA3	OsIAA3
AUX/IAA gene family		OsIAA4	Os01g0286900	LOC_Os01g18360.2, LOC_Os01g18360.1	Aux/IAA protein 4	IAA4	OsIAA4
AUX/IAA gene family		OsIAA5	Os01g0675700	LOC_Os01g48444.1	OsIAA5 - Auxin-responsive Aux/IAA gene family member, expressed	IAA5	OsIAA5
AUX/IAA gene family		OsIAA6	Os01g0741900	LOC_Os01g53880.1	OsIAA6 - Auxin-responsive Aux/IAA gene family member, expressed	IAA6	OsIAA6
AUX/IAA gene family		OsIAA7	Os02g0228900	LOC_Os02g13520.1	Aux/IAA protein 7	IAA7	OsIAA7
AUX/IAA gene family		OsIAA8	Os02g0723400	LOC_Os02g49160.1	Aux/IAA protein 8	IAA8	OsIAA8
AUX/IAA gene family		OsIAA9, OsIAA2	Os02g0805100	LOC_Os02g56120.3, LOC_Os02g56120.2, LOC_Os02g56120.1	Aux/IAA protein 9	IAA9	OsIAA9, OsIAA2
AUX/IAA gene family		OsIAA10, OsIAA5	Os02g0817600	LOC_Os02g57250.2, LOC_Os02g57250.1	Aux/IAA protein 10	IAA10	OsIAA10, OsIAA5
AUX/IAA gene family		OsIAA11	Os03g0633500	LOC_Os03g43400.1	OsIAA11 - Auxin-responsive Aux/IAA gene family member, expressed	IAA11	OsIAA11
AUX/IAA gene family		OsIAA12	Os03g0633800	LOC_Os03g43410.1	OsIAA12 - Auxin-responsive Aux/IAA gene family member, expressed	IAA12	OsIAA12
AUX/IAA gene family		OsIAA13	Os03g0742900	LOC_Os03g53150.1	OsIAA13 - Auxin-responsive Aux/IAA gene family member, expressed	IAA13	OsIAA13
AUX/IAA gene family		OsIAA14, AUX/IAA14, OsAUX/IAA14	Os03g0797800	LOC_Os03g58350.1	Aux/IAA protein 14	IAA14	OsIAA14, AUX/IAA14, OsAUX/IAA14
AUX/IAA gene family		OsIAA15	Os05g0178600	LOC_Os05g08570.1	OsIAA15 - Auxin-responsive Aux/IAA gene family member, expressed	IAA15	OsIAA15
AUX/IAA gene family		OsIAA16	Os05g0186900	LOC_Os05g09480.1	OsIAA16 - Auxin-responsive Aux/IAA gene family member, expressed	IAA16	OsIAA16
AUX/IAA gene family		OsIAA17	Os05g0230700	LOC_Os05g14180.1	OsIAA17 - Auxin-responsive Aux/IAA gene family member, expressed	IAA17	OsIAA17
AUX/IAA gene family		OsIAA18	Os05g0523300	LOC_Os05g44810.3, LOC_Os05g44810.2, LOC_Os05g44810.1	Aux/IAA protein 18	IAA18	OsIAA18
AUX/IAA gene family		OsIAA19	Os05g0559400	LOC_Os05g48590.1	OsIAA19 - Auxin-responsive Aux/IAA gene family member, expressed	IAA19	OsIAA19
AUX/IAA gene family		OsIAA20	Os06g0166500	LOC_Os06g07040.1	OsIAA20 - Auxin-responsive Aux/IAA gene family member, expressed	IAA20	OsIAA20
AUX/IAA gene family		OsIAA21	Os06g0335500	LOC_Os06g22870.1	OsIAA21 - Auxin-responsive Aux/IAA gene family member, expressed	IAA21	OsIAA21
AUX/IAA gene family		OsIAA22	Os06g0355300	LOC_Os06g24850.1	OsIAA22 - Auxin-responsive Aux/IAA gene family member	IAA22	OsIAA22
AUX/IAA gene family		OsIAA23	Os06g0597000	LOC_Os06g39590.1	OsIAA23 - Auxin-responsive Aux/IAA gene family member, expressed	IAA23	OsIAA23
AUX/IAA gene family		OsIAA24	Os07g0182400	LOC_Os07g08460.1	OsIAA24 - Auxin-responsive Aux/IAA gene family member, expressed	IAA24	OsIAA24
AUX/IAA gene family		OsIAA25	Os08g0109400	LOC_Os08g01780.1	OsIAA25 - Auxin-responsive Aux/IAA gene family member, expressed	IAA25	OsIAA25
AUX/IAA gene family		OsIAA26	Os09g0527700	LOC_Os09g35870.1	OsIAA26 - Auxin-responsive Aux/IAA gene family member, expressed	IAA26	OsIAA26
AUX/IAA gene family		OsIAA27	Os11g0221000	LOC_Os11g11410.4, LOC_Os11g11410.3, LOC_Os11g11410.2, LOC_Os11g11410.1	Aux/IAA protein 27	IAA27	OsIAA27
AUX/IAA gene family		OsIAA28	Os11g0221200	LOC_Os11g11420.1	Putative auxin-responsive protein IAA28. (Os11t0221200-00)	IAA28	OsIAA28
AUX/IAA gene family		OsIAA29, OsEnS-141	Os11g0221300	LOC_Os11g11430.2, LOC_Os11g11430.1	AUX/IAA protein family protein. (Os11t0221300-00)	IAA29	OsIAA29, OsEnS-141
AUX/IAA gene family		OsIAA30	Os12g0601300	LOC_Os12g40890.1	OsIAA30 - Auxin-responsive Aux/IAA gene family member, expressed	IAA30	OsIAA30
AUX/IAA gene family		OsIAA31	Os12g0601400	LOC_Os12g40900.1	OsIAA31 - Auxin-responsive Aux/IAA gene family member, expressed	IAA31	OsIAA31
LOB gene family		ARL1/CRL1	Os03g0149100	LOC_Os03g05510.1	DUF260 domain containing protein, putative, expressed	CRL1	crl1, crl1*, ARL1, ARL1/CRL1, OsLBD3-2, LBD3-2, OsCRL1
LOB gene family		OsRA2	Os01g0169400	LOC_Os01g07480.1	DUF260 domain containing protein, putative, expressed	RAMOSA 2	ra2, Osra2, OsCrll4, CRL1L4, OsRA2
LOB gene family		OsLBD3-7	Os03g0790600	LOC_Os03g57670.1	DUF260 domain containing protein, putative	GO	go, go1, pla3, PLA3, PLA3/GO, OsLBD3-7, LBD3-7
LOB gene family		LBD11-1	Os11g0106900	LOC_Os11g01550.1	DUF260 domain containing protein, putative, expressed	_	LBD11-1
LOB gene family		LBD12-1	Os12g0106200	LOC_Os12g01550.1	DUF260 domain containing protein, putative, expressed	_	LBD12-1
LOB gene family		Os01g0129600	Os01g0129600	LOC_Os01g03890.1	DUF260 domain containing protein, putative, expressed	_	_
LOB gene family		Os01g0511000	Os01g0511000	LOC_Os01g32770.1	DUF260 domain containing protein, putative, expressed	_	_
LOB gene family		Os01g0825000	Os01g0825000	LOC_Os01g60960.1	DUF260 domain containing protein, putative, expressed	_	_
LOB gene family		Os03g0246900	Os03g0246900	LOC_Os03g14270.1	DUF260 domain containing protein, putative	_	_
LOB gene family		Os03g0659700	Os03g0659700	LOC_Os03g45750.1	DUF260 domain containing protein, putative, expressed	_	_
LOB gene family		Os05g0165450	Os05g0165450	LOC_Os05g07270.1	DUF260 domain containing protein, putative	_	_
LOB gene family		Os05g0346800	Os05g0346800	LOC_Os05g27980.1	DUF260 domain containing protein, putative, expressed	_	_
LOB gene family		Os07g0589000	Os07g0589000	LOC_Os07g40000.1	DUF260 domain containing protein, putative, expressed	_	_
LOB gene family		Os08g0563400	Os08g0563400	LOC_Os08g44940.1	DUF260 domain containing protein, putative, expressed	_	_
LOB gene family		OsLBD3-1	Os03g0149000	LOC_Os03g05500.1	DUF260 domain containing protein, putative, expressed	CRL1L1	OsCrll1, OsLBD3-1, LBD3-1
LOB gene family		OsCrll2	Os10g0162600	LOC_Os10g07510.1	DUF260 domain containing protein, putative, expressed	_	OsCrll2, Crll2
LOB gene family		OsLBD2-1	Os02g0820500	LOC_Os02g57490.1	DUF260 domain containing protein, putative, expressed	DH1, DEGENERATED HULL 1	OsDH1, OsLBD2-1, LBD2-1, OsLOB16, LOB16
LOB gene family		OsLBD37	Os03g0445700	LOC_Os03g33090.1	DUF260 domain containing protein, putative, expressed	_	OsLBD37, LBD37
LOB gene family		OsLBD38	Os03g0609500	LOC_Os03g41330.1	DUF260 domain containing protein, putative, expressed	_	OsLBD38, LBD38
LOB gene family		OsSTA104	Os03g0612400	LOC_Os03g41600.1	DUF260 domain containing protein, putative	_	OsSTA104
LOB gene family		_	Os01g0572800	LOC_Os01g39150.1	DUF260 domain containing protein, putative	_	_
LOB gene family		_	Os01g0573132	LOC_Os01g39180.1	DUF260 domain containing protein, putative	_	_
LOB gene family		_	Os01g0573300	LOC_Os01g39180.1	DUF260 domain containing protein, putative	_	_
LOB gene family		_	Os01g0889400	LOC_Os01g66590.1	DUF260 domain containing protein, putative, expressed	CRL1L3	OsCrll3
LOB gene family		_	Os01g0772100	LOC_Os01g56530.1	DUF260 domain containing protein, putative, expressed	_	_
LOB gene family		_	Os09g0364100	LOC_Os09g19950.1	DUF260 domain containing protein, putative, expressed	_	_
LOB gene family		_	Os08g0402100	LOC_Os08g31080.1	DUF260 domain containing protein, putative, expressed	_	_
LOB gene family		_	Os01g0242400	LOC_Os01g14030.1	DUF260 domain containing protein, putative, expressed	_	_
LOB gene family		_	Os01g0571500	LOC_Os01g39040.1	DUF260 domain containing protein, putative, expressed	_	_
LOB gene family		_	Os01g0571800	LOC_Os01g39070.1	DUF260 domain containing protein, putative, expressed	_	_
LOB gene family		_	Os03g0287400	LOC_Os03g17810.1	DUF260 domain containing protein, putative, expressed	_	_
LOB gene family		_	Os05g0123000	LOC_Os05g03160.1	DUF260 domain containing protein, putative	_	_
LOB gene family		_	Os05g0417000	LOC_Os05g34450.1	DUF260 domain containing protein, putative, expressed	_	_
LOB gene family		_	Os08g0163800	LOC_Os08g06659.1	Expressed protein	_	_
LEA ptoein gene family		LEA D-34	Os12g0626500	LOC_Os12g43140.1	late embryogenesis abundant protein D-34	_	LEA D-34
LEA ptoein gene family		Os08g0163600	Os08g0163600	_	Late embryogenesis abundant protein, LEA-14 domain containing protein. (Os08t0163600-00)	_	_
LEA ptoein gene family		OsHsp90	Os09g0482550	LOC_Os09g30418.1	Late embryogenesis abundant protein, LEA-18 domain containing protein. (Os09t0482550-01)	_	OsHsp90, HSP90
LEA ptoein gene family		OsLEA1	Os04g0589800	LOC_Os04g49980.1	late embryogenesis abundant protein 1	LEA1	OsLEA1
LEA ptoein gene family		OsLEA10	Os02g0564600	LOC_Os02g35650.1	late embryogenesis abundant protein 10	LEA10	OsLEA10
LEA ptoein gene family		OsLEA11	Os03g0400700	LOC_Os03g28260.1	late embryogenesis abundant protein 11	LEA11	OsLEA11
LEA ptoein gene family		OsLEA14a	Os01g0705200	LOC_Os01g50910.2, LOC_Os01g50910.1	late embryogenesis abundant protein 14, water stress-induced 18	WSI18	OsLEA14, OsLEA14a, OsLEA14b, wsi18, pwsi18, OsLEA14/WSI18
LEA ptoein gene family		OsLEA15	Os02g0250600	LOC_Os02g15250.1	late embryogenesis abundant protein 15	LEA15	OsLEA15
LEA ptoein gene family		OsLEA16	Os03g0168100	LOC_Os03g07180.3, LOC_Os03g07180.2, LOC_Os03g07180.1	late embryogenesis abundant protein 16	LEA16	OsLEA16
LEA ptoein gene family		OsLEA17	Os03g0322900	LOC_Os03g20680.1	late embryogenesis abundant protein 17	LEA17	OsLEA17, OsLEA3-2, LEA3-2, LEA1
LEA ptoein gene family		OsLEA18	Os04g0610600	LOC_Os04g52110.1	late embryogenesis abundant protein 18	LEA18	OsLEA18
LEA ptoein gene family		OsLEA19	Os05g0542500	LOC_Os05g46480.1, LOC_Os05g46480.2, LOC_Os05g46480.4, LOC_Os05g46480.3	Late embryogenesis abundant protein 3, late embryogenesis abundant protein 19, Group 3 LEA (type I) protein	LEA3-1	OsLEA3-1, OsLea3-1, LEA3, OsLEA3, OsLEA19, OsLEA19a, LEA19, OsLEA19b, OsLEA3, Oslea3, oslea3
LEA ptoein gene family		OsLEA2	Os06g0110200	LOC_Os06g02040.1	late embryogenesis abundant protein 2, late embryogenesis abundant protein 4	LEA2	OsLEA2, OsLEA4
LEA ptoein gene family		OsLEA20	Os01g0159600	LOC_Os01g06630.1	late embryogenesis abundant protein 20, Late embryogenesis-abundant 1, Late embryogenesis-abundant 1a	LEA20	OsLEA20, OsLEA1, OsLEA1a
LEA ptoein gene family		OsLEA21	Os05g0349800	LOC_Os05g28210.1	ABA regulated gene, ABA-regulated gene, Embryonic abundant protein 1, Em protein, Early methionine labelled polypeptide, Abscisic acid induced protein, Embryogenic protein, late embryogenesis abundant protein 21	EM	Em*, EMP1, Emp1, EM, Em, OsEm, Osem, OsLEA21, OsEm1, Em1
LEA ptoein gene family		OsLEA22	Os01g0702500	LOC_Os01g50700.1	late embryogenesis abundant protein 22, Responsive to abscisic acid 25, Dehydrin RAB25	LEA22	OsLEA22, RAB25, OsRab16, Rab16, OsABA45, ABA45
LEA ptoein gene family		OsLEA23/DIP1	Os02g0669100	LOC_Os02g44870.1	Dehydration-stress inducible protein 1, Dehydration Stress-inducible Protein 1, late embryogenesis abundant protein 23, SK3-type dehydrin	DHN1	LIP9, OsLIP9, lip9, DHN1, DIP1, OsDip1, OsLEA23, OsDhn1, COR410, OsLEA23/DIP1, DIP1/OsLEA23
LEA ptoein gene family		OsLEA24	Os03g0655400	LOC_Os03g45280.1	late embryogenesis abundant protein 24, water stress-induced 724, WATER STRESS INDUCIBLE PROTEIN 724	LEA24	OsLEA24, WSI724
LEA ptoein gene family		OsLEA25	Os11g0451700	LOC_Os11g26570.1	late embryogenesis abundant protein 25, endosperm-specific gene 143	DHN6	OsLEA25, LEA25, OsEnS-143, OsRAB21, RAB21
LEA ptoein gene family		OsLEA26	Os11g0453900	LOC_Os11g26750.1	RAB(RESPONSIVE TO ABA) GENE 16D, Dehydrin Rab16D, late embryogenesis abundant protein 26	RAB16D	rab21, OsLEA26, Rab16D, OsRab16
LEA ptoein gene family		OsLEA27	Os11g0454000	LOC_Os11g26760.1	RAB(RESPONSIVE TO ABA) GENE 16C, Dehydrin Rab16C, late embryogenesis abundant protein 27	RAB16C	rab21, OsLEA27, rab16C
LEA ptoein gene family		OsLEA28	Os11g0454200	LOC_Os11g26780.1	Dehydrin Rab16B, RAB(RESPONSIVE TO ABA) GENE 16B, late embryogenesis abundant protein 28	RAB16B	rab21, OsLEA28, OsRAB16D, OsRAB16b
LEA ptoein gene family		OsLEA29	Os11g0454300	LOC_Os11g26790.1	RAB(responsive to ABA) gene 16A, RAB gene 16A, late embryogenesis abundant protein 29, responsive to ABA protein 21	RAB16A	Rab16A, rab21, RAB21, OsRab21, OsRAB21, OsRab16A, OsLEA29, rab16A, OsRAB16A
LEA ptoein gene family		OsLEA3	Os06g0324400	LOC_Os06g21910.1	late embryogenesis abundant protein 3, endosperm-specific gene 84	LEA3	OsLEA3, OsEnS-84
LEA ptoein gene family		OsLEA30	Os03g0159600	LOC_Os03g06360.2, LOC_Os03g06360.1	late embryogenesis abundant protein 30, endosperm-specific gene 43	LEA30	OsLEA30, OsEnS-43
LEA ptoein gene family		OsLEA31	Os03g0747400	LOC_Os03g53610.1	late embryogenesis abundant protein 31	LEA31	OsLEA31
LEA ptoein gene family		OsLEA33	Os06g0341300	LOC_Os06g23350.1	late embryogenesis abundant protein 33, endosperm-specific gene 85	LEA33	OsLEA33, D34, OsEnS-85
LEA ptoein gene family		OsLEA4	Os08g0327700	LOC_Os08g23870.1	late embryogenesis abundant protein 4	LEA4	OsLEA4
LEA ptoein gene family		OsLEA5	Os01g0225600	LOC_Os01g12580.1	late embryogenesis abundant protein 5, endosperm-specific gene 2	LEA14	Lea14A, OsLEA5, OsEnS-2
LEA ptoein gene family		OsLEA6	Os09g0482300	_	group 6 Late Embryogenesis Abundant (LEA) protein, late embryogenesis abundant protein 6	_	GSC 381, OsLEA6
LEA ptoein gene family		OsLEA7	Os03g0843300	LOC_Os03g62620.4, LOC_Os03g62620.3, LOC_Os03g62620.2	late embryogenesis abundant protein 7	LEA7	OsLEA7, OsLEA7a, OsLEA7b, OsLEA7c
LEA ptoein gene family		OsLEA8a	Os05g0584200	LOC_Os05g50710.1	late embryogenesis abundant protein 8, late embryogenesis abundant protein 5	LEA8	OsLEA8, OsLEA8a, OsLEA8b, OsLEA5, LEA5
LEA ptoein gene family		OsLEA9	Os01g0314800	LOC_Os01g21250.1	late embryogenesis abundant protein 9	LEA9	OsLEA9, OsLEA5, LEA5
LEA ptoein gene family		_	Os01g0624400	LOC_Os01g43530.1	late embryogenesis abundant protein 6	LEA6	OsLEA6
LEA ptoein gene family		_	Os03g0747500	LOC_Os03g53620.1	late embryogenesis abundant protein 32, endosperm-specific gene 55	LEA32	OsLEA32, OsEnS-55
LEA ptoein gene family		_	Os05g0362600	LOC_Os05g29930.1	late embryogenesis abundant protein 12	LEA12	OsLEA12
LEA ptoein gene family		_	Os08g0451300	LOC_Os08g34990.1	late embryogenesis abundant protein 13	LEA13	OsLEA13
LEA ptoein gene family		_	Os09g0463450	LOC_Os09g28860.1	late embryogenesis abundant protein 34	LEA34	OsLEA34
LEA ptoein gene family		_	Os02g0507900	LOC_Os02g30450.1	Late embryogenesis abundant protein, LEA-14 domain containing protein. (Os02t0507900-00)	_	_
LEA ptoein gene family		_	Os04g0628300	LOC_Os04g53650.1	Late embryogenesis abundant protein, LEA-14 domain containing protein. (Os04t0628300-00)	_	_
LEA ptoein gene family		_	Os06g0119200	LOC_Os06g02840.1	Late embryogenesis abundant protein, LEA-14 domain containing protein. (Os06t0119200-00)	_	_
LEA ptoein gene family		_	Os06g0119900	LOC_Os06g02940.1	Late embryogenesis abundant protein, LEA-14 domain containing protein. (Os06t0119900-01)	_	_
LEA ptoein gene family		_	Os12g0158900	LOC_Os12g06210.1	Late embryogenesis abundant protein, LEA-14 domain containing protein. (Os12t0158900-00)	_	_
MADS-box gene family		Os02g0104100	Os02g0104100	LOC_Os02g01355.1	MADS-box transcription factor, putative, expressed	_	_
MADS-box gene family		Os02g0104150	Os02g0104150	LOC_Os02g01355.1	MADS-box transcription factor, putative, expressed	_	_
MADS-box gene family		Os06g0108500	Os06g0108500	LOC_Os06g01890.1	MADS-box transcription factor, putative, expressed	_	_
MADS-box gene family		Os06g0504450	Os06g0504450	LOC_Os06g30830.1	OsMADS76 - MADS-box family gene with M-alpha type-box, expressed	_	_
MADS-box gene family		Os12g0407350	Os12g0407350	LOC_Os12g21880.1	OsMADS74 - MADS-box family gene with M-alpha type-box, expressed	_	_
MADS-box gene family		OsMADS17	Os04g0580700	LOC_Os04g49150.1	OsMADS17 - MADS-box family gene with MIKCc type-box, expressed	MADS17	OsMADS17, NMADS3, RMADS213, nmads3
MADS-box gene family		OsMADS18	Os07g0605200	LOC_Os07g41370.1	OsMADS18 - MADS-box family gene with MIKCc type-box, expressed	MADS18	OsMADS18, MADS2, OsMADS2, MADS28, OsMADS28, FDRMADS7, OsMADS18/28
MADS-box gene family		OsMADS2	Os01g0883100	LOC_Os01g66030.1	OsMADS2 - MADS-box family gene with MIKCc type-box, expressed	MADS2	OsMADS2, RMADS219, NMADS1, PI2, nmads1, DLN33, OsDLN33
MADS-box gene family		OsMADS22	Os02g0761000	LOC_Os02g52340.1	OsMADS22 - MADS-box family gene with MIKCc type-box, expressed	MADS22	OsMADS22, RMD1, DLN68, OsDLN68
MADS-box gene family		OsMADS23	Os08g0431900	LOC_Os08g33488.1	OsMADS23 - MADS-box family gene with MIKCc type-box, expressed	MADS23	OsMADS23, MADS-23
MADS-box gene family		OsMADS25	Os04g0304400	LOC_Os04g23910.1	OsMADS25 - MADS-box family gene with MIKCc type-box, expressed	MADS25	OsMADS25
MADS-box gene family		OsMADS26	Os08g0112700	LOC_Os08g02070.1	OsMADS26 - MADS-box family gene with MIKCc type-box, expressed	MADS26	OsMADS26, FDRMADS3, RMADS220
MADS-box gene family		OsMADS27	Os02g0579600	LOC_Os02g36924.1	OsMADS27 - MADS-box family gene with MIKCc type-box, expressed	MADS27	OsMADS27, MADS-27a, OsSTA66, OsMADS27a
MADS-box gene family		OsMADS30	Os06g0667200	LOC_Os06g45650.1	OsMADS30 - MADS-box family gene with MIKCc type-box, expressed	MADS30	OsMADS30
MADS-box gene family		OsMADS31	Os04g0614100	LOC_Os04g52410.1	OsMADS31 - MADS-box family gene with MIKCc type-box, expressed	MADS31	OsMADS31
MADS-box gene family		OsMADS33	Os12g0206800	LOC_Os12g10520.1	OsMADS33 - MADS-box family gene with MIKCc type-box, expressed	MADS33	OsMADS33
MADS-box gene family		OsMADS37	Os08g0531900	LOC_Os08g41960.1	OsMADS37 - MADS-box family gene with MIKC* type-box, expressed	MADS37	OsMADS37, DLN217, OsDLN217
MADS-box gene family		OsMADS47	Os03g0186600	LOC_Os03g08754.1	OsMADS47 - MADS-box family gene with MIKCc type-box, expressed	MADS47	OsMADS47, OsMDP1, MDP, MDP1
MADS-box gene family		OsMADS50	Os03g0122600	LOC_Os03g03100.1	OsMADS50 - MADS-box family gene with MIKCc type-box, expressed	MADS50	OsMADS50, AGL20, SOC1, OsSOC1, RMADS208, OsSOC1/ OsMADS50/DTH3, DTH3, OsDTH3
MADS-box gene family		OsMADS51	Os01g0922800	LOC_Os01g69850.1	OsMADS65 - MADS-box family gene with MIKC* type-box, expressed	MADS51	OsMADS51, OsMADS65, MADS65, qHd1, DLN36, OsDLN36
MADS-box gene family		OsMADS55	Os06g0217300	LOC_Os06g11330.1	OsMADS55 - MADS-box family gene with MIKCc type-box, expressed	MADS55	OsMADS55, DLN163, OsDLN163
MADS-box gene family		OsMADS56	Os10g0536100	LOC_Os10g39130.1	OsMADS56 - MADS-box family gene with MIKCc type-box, expressed	MADS56	OsMADS56, FDRMADS8, RMADS214
MADS-box gene family		OsMADS57	Os02g0731200	LOC_Os02g49840.1	OsMADS57 - MADS-box family gene with MIKCc type-box, expressed	MADS57	OsMADS57, MADS-57
MADS-box gene family		OsMADS59	Os06g0347700	LOC_Os06g23950.1	OsMADS59 - MADS-box family gene with MIKCc type-box	MADS59	OsMADS59
MADS-box gene family		OsMADS60	Os02g0104200	LOC_Os02g01365.1	Expressed protein	MADS60	OsMADS60
MADS-box gene family		OsMADS61	Os04g0461300	LOC_Os04g38770.1	OsMADS61 - MADS-box family gene with MIKCc type-box	MADS61	OsMADS61, MADS-27b
MADS-box gene family		SPW1	Os06g0712700	LOC_Os06g49840.1	OsMADS16 - MADS-box family gene with MIKCc type-box, expressed	SPW1	SPW1, spw1, MADS16, OsMADS16
MADS-box gene family		_	Os01g0288100	LOC_Os01g18440.1	OsMADS89 - MADS-box family gene with M-gamma type-box	MADS89	OsMADS89
MADS-box gene family		_	Os01g0340200	LOC_Os01g23770.1	OsMADS94 - MADS-box family gene with M-beta type-box	MADS94	OsMADS94
MADS-box gene family		_	Os01g0906300	LOC_Os01g67890.1	OsMADS96 - MADS-box family gene with M-beta type-box	MADS96	OsMADS96
MADS-box gene family		_	Os02g0164450	LOC_Os02g06860.1	OsMADS80 - MADS-box family gene with M-alpha type-box	MADS80	OsMADS80
MADS-box gene family		_	Os04g0324900	LOC_Os04g25870.1	OsMADS84 - MADS-box family gene with M-gamma type-box	MADS84	OsMADS84
MADS-box gene family		_	Os05g0303400	LOC_Os05g23780.1	OsMADS70 - MADS-box family gene with M-alpha type-box	MADS70	OsMADS70
MADS-box gene family		_	Os06g0333700	LOC_Os06g22760.1	OsMADS71 - MADS-box family gene with M-alpha type-box	MADS71	OsMADS71
MADS-box gene family		_	Os06g0504451	LOC_Os06g30830.1	OsMADS76 - MADS-box family gene with M-alpha type-box, expressed	_	_
MADS-box gene family		_	Os07g0133900	LOC_Os07g04170.1	OsMADS90 - MADS-box family gene with M-beta type-box, expressed	MADS90	OsMADS90
MADS-box gene family		_	Os11g0229900	LOC_Os11g12360.1	Transposon protein, putative, CACTA, En/Spm sub-class	_	_
MADS-box gene family		_	Os12g0407400	LOC_Os12g21880.1	OsMADS74 - MADS-box family gene with M-alpha type-box, expressed	_	_
MADS-box gene family		_	Os05g0423400	LOC_Os05g34940.1	OsMADS4 - MADS-box family gene with MIKCc type-box, expressed	MADS4	OsMADS4, PI1, DLN140, OsDLN140
MADS-box gene family		_	Os11g0658700	LOC_Os11g43740.1	OsMADS68 - MADS-box family gene with MIKC* type-box, expressed	MADS68	OsMADS68
MADS-box gene family		_	Os03g0215400	LOC_Os03g11614.1	OsMADS1 - MADS-box family gene with MIKCc type-box, expressed	LHS1	OsMADS1, LHS, lhs1, lhs, lhs2, op, nsr, MADS1, LHS1/OsMADS1, Lhs1, AFO, OsLHS1, OsLG3b, LG3b, qLGY3, LGY3, DLN80, OsDLN80
MADS-box gene family		_	Os09g0507200	LOC_Os09g32948.1	OsMADS8 - MADS-box family gene with MIKCc type-box, expressed	MADS24	OsMADS24, MADS8, OsMADS8, OsMADS8/24
MADS-box gene family		_	Os08g0531700	LOC_Os08g41950.1	OsMADS7 - MADS-box family gene with MIKCc type-box, expressed	MADS7	OsMADS7, OsMADS45, FDRMADS1, RMADS216, AGL6, M79, MADS45, Os MADS7, Os MADS45, OsMADS7/45
MADS-box gene family		_	Os12g0207000	LOC_Os12g10540.1	OsMADS13 - MADS-box family gene with MIKCc type-box, expressed	MADS13	OsMADS13, MAF1, RMADS206
MADS-box gene family		_	Os07g0108900	LOC_Os07g01820.1	OsMADS15 - MADS-box family gene with MIKCc type-box, expressed	RAP1A	OsMADS15, FDRMADS3, RMADS215, MADS15, DEP
MADS-box gene family		_	Os01g0340100	LOC_Os01g23760.1	OsMADS93 - MADS-box family gene with M-beta type-box	MADS93	OsMADS93
MADS-box gene family		_	Os03g0752800	LOC_Os03g54160.1	OsMADS14 - MADS-box family gene with MIKCc type-box, expressed	RAP1B	MADS14, OsMADS14, FDRMADS6, RMADS211, AGL10
MADS-box gene family		_	Os01g0201700	LOC_Os01g10504.1	OsMADS3 - MADS-box family gene with MIKCc type-box, expressed	RAG	MADS3, OsMADS3, OsMADS3(t), RMADS222, RAG1
MADS-box gene family		_	Os01g0213300	LOC_Os01g11510.1	OsMADS91 - MADS-box family gene with M-beta type-box	MADS91	OsMADS91
MADS-box gene family		_	Os01g0726400	LOC_Os01g52680.1	OsMADS32 - MADS-box family gene with MIKCc type-box, expressed	MADS32	OsMADS32, CFO1, CFO1/OsMADS32, TRI1, OsMADS32/CFO, CFO
MADS-box gene family		_	Os01g0886200	LOC_Os01g66290.1	OsMADS21 - MADS-box family gene with MIKCc type-box, expressed	MADS21	OsMADS21, RMADS207
MADS-box gene family		_	Os01g0913900	LOC_Os01g68560.1	OsMADS98 - MADS-box family gene with M-beta type-box, expressed	MADS98	OsMADS98
MADS-box gene family		_	Os01g0975800	LOC_Os01g74440.1	OsMADS79 - MADS-box family gene with M-alpha type-box	MADS79	OsMADS79
MADS-box gene family		_	Os02g0170300	LOC_Os02g07430.1	OsMADS29 - MADS-box family gene with MIKCc type-box, expressed	FST	OsMADS29, MADS29, OsFST
MADS-box gene family		_	Os02g0682200	LOC_Os02g45770.1	OsMADS6 - MADS-box family gene with MIKCc type-box, expressed	MFO1	OsMADS6, MADS6, OsMFO1
MADS-box gene family		_	Os03g0582400	LOC_Os03g38610.1	OsMADS87 - MADS-box family gene with M-gamma type-box	MADS87	OsMADS87
MADS-box gene family		_	Os03g0753100	LOC_Os03g54170.1	OsMADS34 - MADS-box family gene with MIKCc type-box, expressed	PAP2	MADS34, OsMADS34, RMADS212/RMADS217/RMADS221, OsPAP2/MADS34, MADS34/PAP2, PAP2/OsMADS34, OsMADS34/PAP2
MADS-box gene family		_	Os05g0203800	LOC_Os05g11414.1	OsMADS58 - MADS-box family gene with MIKCc type-box, expressed	MADS58	OsMADS58
MADS-box gene family		_	Os06g0162800	LOC_Os06g06750.1	OsMADS5 - MADS-box family gene with MIKCc type-box, expressed	MADS5	OsMADS5, FDRMADS2
MADS-box gene family		_	Os06g0223300	LOC_Os06g11970.1	OsMADS63 - MADS-box family gene with MIKC* type-box, expressed	MADS63	OsMADS63
MADS-box gene family		_	Os06g0504100	LOC_Os06g30810.1	OsMADS75 - MADS-box family gene with M-alpha type-box	MADS75	OsMADS75
MADS-box gene family		_	Os08g0494100	LOC_Os08g38590.1	OsMADS62 - MADS-box family gene with MIKC* type-box, expressed	MADS62	OsMADS62
MADS-box gene family		_	Os09g0116000	LOC_Os09g02780.1	OsMADS77 - MADS-box family gene with M-alpha type-box	MADS77	OsMADS77
MADS-box gene family		_	Os09g0116800	LOC_Os09g02830.1	OsMADS78 - MADS-box family gene with M-alpha type-box	MADS78	OsMADS78
MADS-box gene family		_	Os12g0407000	LOC_Os12g21850.1	OsMADS73 - MADS-box family gene with M-alpha type-box, expressed	MADS73	OsMADS73
MADS-box gene family		_	Os12g0501700	LOC_Os12g31748.1	OsMADS20 - MADS-box family gene with MIKCc type-box, expressed	MADS20	OsMADS20
MYB TFs gene family		BIP133	Os07g0139500	LOC_Os07g04700.6, LOC_Os07g04700.5, LOC_Os07g04700.3, LOC_Os07g04700.2, LOC_Os07g04700.1	MYB family transcription factor, putative, expressed	_	BIP133
MYB TFs gene family		Os01g0142500	Os01g0142500	LOC_Os01g04930.1	MYB family transcription factor, putative, expressed	_	_
MYB TFs gene family		Os01g0191900	Os01g0191900	LOC_Os01g09590.1	myb-like DNA-binding domain containing protein, putative, expressed	_	R2R3-MYB
MYB TFs gene family		Os01g0229000	Os01g0229000	LOC_Os01g12860.1	MYB family transcription factor, putative, expressed	_	_
MYB TFs gene family		Os01g0298400	Os01g0298400	LOC_Os01g19330.1	MYB family transcription factor, putative, expressed	_	_
MYB TFs gene family		Os01g0305900	Os01g0305900	LOC_Os01g19970.1	MYB family transcription factor, putative, expressed	_	_
MYB TFs gene family		Os01g0685400	Os01g0685400	LOC_Os01g49160.1	MYB family transcription factor, putative, expressed	_	_
MYB TFs gene family		Os01g0722300	Os01g0722300	LOC_Os01g52410.1	myb-like DNA-binding domain containing protein, putative, expressed	_	_
MYB TFs gene family		Os01g0850400	Os01g0850400	LOC_Os01g63160.1	MYB family transcription factor, putative, expressed	_	R2R3-MYB
MYB TFs gene family		Os01g0853700	Os01g0853700	LOC_Os01g63460.1	MYB family transcription factor, putative, expressed	_	_
MYB TFs gene family		Os01g0863300	Os01g0863300	LOC_Os01g64360.1	MYB family transcription factor, putative, expressed	_	_
MYB TFs gene family		Os02g0114800	Os02g0114800	LOC_Os02g02370.1	myb-like DNA-binding domain containing protein, putative	_	_
MYB TFs gene family		Os02g0187700	Os02g0187700	LOC_Os02g09480.1	myb-like DNA-binding domain containing protein, putative, expressed	_	_
MYB TFs gene family		Os02g0641300	Os02g0641300	LOC_Os02g42850.2, LOC_Os02g42850.1	MYB family transcription factor, putative, expressed	_	R2R3-MYB
MYB TFs gene family		Os02g0754400	Os02g0754400	LOC_Os02g51799.1	MYB family transcription factor, putative	_	_
MYB TFs gene family		Os02g0786400	Os02g0786400	LOC_Os02g54520.1	MYB family transcription factor, putative, expressed	_	_
MYB TFs gene family		Os03g0142600	Os03g0142600	LOC_Os03g04900.1	MYB family transcription factor, putative, expressed	_	_
MYB TFs gene family		Os03g0771100	Os03g0771100	LOC_Os03g56090.1	MYB family transcription factor, putative, expressed	_	_
MYB TFs gene family		Os04g0348300	Os04g0348300	LOC_Os04g28090.1	MYB family transcription factor, putative, expressed	_	_
MYB TFs gene family		Os04g0508500	Os04g0508500	LOC_Os04g42950.1	MYB family transcription factor, putative, expressed	_	R2R3-MYB
MYB TFs gene family		Os04g0532800	Os04g0532800	LOC_Os04g45020.1	MYB family transcription factor, putative, expressed	_	R2R3-MYB
MYB TFs gene family		Os04g0593200	Os04g0593200	LOC_Os04g50680.1	MYB family transcription factor, putative, expressed	_	_
MYB TFs gene family		Os05g0126300	Os05g0126300	LOC_Os05g03550.1	MYB family transcription factor, putative, expressed	_	_
MYB TFs gene family		Os05g0126400	Os05g0126400	LOC_Os05g03550.1	MYB family transcription factor, putative, expressed	_	_
MYB TFs gene family		Os05g0449900	Os05g0449900	LOC_Os05g37730.1	MYB family transcription factor, putative, expressed	_	_
MYB TFs gene family		Os06g0221000	Os06g0221000	LOC_Os06g11780.1	MYB family transcription factor, putative	_	_
MYB TFs gene family		Os06g0258000	Os06g0258000	LOC_Os06g14670.1	ODORANT1, putative, expressed	_	R2R3-MYB
MYB TFs gene family		Os07g0497500	Os07g0497500	LOC_Os07g31470.1	MYB family transcription factor, putative, expressed	_	_
MYB TFs gene family		Os07g0629000	Os07g0629000	LOC_Os07g43580.1	MYB family transcription factor, putative, expressed	_	R2R3-MYB
MYB TFs gene family		Os07g0688200	Os07g0688200	LOC_Os07g48870.1	MYB family transcription factor, putative, expressed	_	R2R3-MYB
MYB TFs gene family		Os08g0248700	Os08g0248700	LOC_Os08g15020.1	MYB family transcription factor, putative, expressed	_	_
MYB TFs gene family		Os08g0428200	Os08g0428200	LOC_Os08g33150.1	MYB family transcription factor, putative, expressed	_	_
MYB TFs gene family		Os08g0450900	Os08g0450900	LOC_Os08g34960.1	MYB family transcription factor, putative	_	_
MYB TFs gene family		Os08g0486300	Os08g0486300	LOC_Os08g37970.1	MYB family transcription factor, putative, expressed	_	_
MYB TFs gene family		Os09g0106700	Os09g0106700	LOC_Os09g01960.1	MYB family transcription factor, putative, expressed	_	R2R3-MYB
MYB TFs gene family		Os09g0431300	Os09g0431300	LOC_Os09g26170.1	MYB family transcription factor, putative, expressed	_	_
MYB TFs gene family		Os11g0180900	Os11g0180900	LOC_Os11g07890.1	transposon protein, putative, CACTA, En/Spm sub-class, expressed	_	_
MYB TFs gene family		Os11g0700500	Os11g0700500	LOC_Os11g47460.1	MYB family transcription factor, putative, expressed	_	_
MYB TFs gene family		OsARM1	Os05g0442400	LOC_Os05g37060.1	MYB family transcription factor, putative, expressed	_	OsMYB-1, MYB-1, MYB1, OsARM1, ARM1
MYB TFs gene family		OsCSA	Os01g0274800	LOC_Os01g16810.1	MYB family transcription factor, putative, expressed	CSA	csa, OsCSA
MYB TFs gene family		OsDLN141	Os05g0429900	LOC_Os05g35500.1	MYB family transcription factor, putative, expressed	DLN141	R2R3-MYB, OsDLN141
MYB TFs gene family		OsDLN143	Os05g0459000	LOC_Os05g38460.1	MYB family transcription factor, putative, expressed	DLN143	OsDLN143
MYB TFs gene family		OsDLN156	Os06g0112700	LOC_Os06g02250.1	MYB family transcription factor, putative	DLN156	R2R3-MYB, OsDLN156
MYB TFs gene family		OsDLN254	Os12g0175400	LOC_Os12g07640.1	MYB family transcription factor, putative, expressed	DLN254	R2R3-MYB, OsDLN254
MYB TFs gene family		OsDLN31	Os01g0874300	LOC_Os01g65370.1	MYB family transcription factor, putative	DLN31	R2R3-MYB, OsDLN31
MYB TFs gene family		OsFLP	Os07g0627300	LOC_Os07g43420.1	MYB family transcription factor, putative, expressed	FLP	OsFLP
MYB TFs gene family		OsGAMYB	Os01g0812000	LOC_Os01g59660.3, LOC_Os01g59660.2, LOC_Os01g59660.1, LOC_Os01g59660.4	MYB family transcription factor, putative, expressed	GAMYB	OsGAMYB, GAM1, OsGAMyb, Os-MYBGA, Os GAMYB
MYB TFs gene family		OsGAMYBL1	Os06g0605600	LOC_Os06g40330.1	MYB family transcription factor, putative, expressed	GAMYBL1	OsGAMYBL1
MYB TFs gene family		OsGL1A	Os08g0549000	LOC_Os08g43550.1	MYB family transcription factor, putative, expressed	_	R2R3-MYB, OsGL1A, GL1A, DLN218, OsDLN218
MYB TFs gene family		OsJAMyb	Os11g0684000	LOC_Os11g45740.1	MYB family transcription factor, putative, expressed	JAMYB	OsJAmyb, JAmyb, OsJAMyb
MYB TFs gene family		OsMPS	Os02g0618400	LOC_Os02g40530.1	MYB family transcription factor, putative, expressed	_	OsMPS
MYB TFs gene family		OsMYb10	Os09g0401000	LOC_Os09g23620.1	MYB family transcription factor, putative, expressed	_	OsMyb10
MYB TFs gene family		OsMYB102	Os06g0637500	LOC_Os06g43090.1	MYB transcription factor TaMYB1, putative, expressed	_	R2R3-MYB, OsMYB102, MYB102
MYB TFs gene family		OsMYB103	Os08g0151300	LOC_Os08g05520.1	myb-like DNA-binding domain containing protein, putative, expressed	CEF1	OsMYB103, OsMYB103L, CEF1/OsMYB103L, MYB103, MYB103L
MYB TFs gene family		OsMYB108	Os09g0538400	LOC_Os09g36730.1	MYB family transcription factor, putative, expressed	DLN231	R2R3-MYB, OsDLN231, OsMYB108, MYB108
MYB TFs gene family		OsMyb12	Os11g0207600	LOC_Os11g10130.1	MYB family transcription factor, putative, expressed	_	OsMyb12
MYB TFs gene family		OsMYB14	Os01g0702700	LOC_Os01g50720.1	MYB family transcription factor, putative, expressed	_	OsMYB14, MYB14, JAdMYB1
MYB TFs gene family		OsMYB2	Os03g0315400	LOC_Os03g20090.1	MYB family transcription factor, putative, expressed	_	OsMYB2, MYB2
MYB TFs gene family		OsMYB20	Os02g0732600	LOC_Os02g49986.1	MYB family transcription factor, putative, expressed	MYB20	OsMYB20, MYB20/43
MYB TFs gene family		OsMYB30	Os02g0624300	LOC_Os02g41510.1	MYB family transcription factor, putative, expressed	_	OsMYB30, MYB30, OsMYB5P, MYB5P, OsMYB13a, MYB13a
MYB TFs gene family		OsMYB3R-1	Os12g0238000	LOC_Os12g13570.1	MYB family transcription factor, putative, expressed	_	OsMYB3R-1, OsMYB3R1, MYB3R1
MYB TFs gene family		OsMYB3R-2	Os01g0841500	LOC_Os01g62410.2, LOC_Os01g62410.1	MYB family transcription factor, putative, expressed	_	OsMYB3R-2, OsMYB3R2, MYB3R2, OsMSL07, MSL07, MSL7, DLN28, OsDLN28
MYB TFs gene family		OsMYB4	Os04g0517100	LOC_Os04g43680.1	MYB family transcription factor, putative, expressed	_	OsMYB4, Osmyb4, OsMyb4, MYB4, OsMYB55, MYB55, OsMyb8, MYB8, OsMYB13b, MYB13b
MYB TFs gene family		OsMyb4	Os01g0695900	LOC_Os01g50110.1	MYB family transcription factor, putative, expressed	_	OsMyb4, OSMYB4, MYB4, OsEnS-11, OsGL1C, GL1C
MYB TFs gene family		OsMYB42/85	Os09g0532900	LOC_Os09g36250.1, LOC_Os09g36260.1	MYB family transcription factor, putative, expressed	_	OsMYB42/85, MYB42/85, OsMYB85, MYB85
MYB TFs gene family		OsMYB46	Os12g0515300	LOC_Os12g33070.1	myb-like DNA-binding domain containing protein, putative, expressed	_	OsMYB46
MYB TFs gene family		OsMYB48	Os01g0975300	LOC_Os01g74410.1, LOC_Os01g74410.2	MYB family transcription factor, putative, expressed	_	OsMYB48, MYB48, OsMYB48-1, OsMYB48-2, OsMYB59, MYB59
MYB TFs gene family		OsMYB48/59	Os12g0567300	LOC_Os12g37970.1, LOC_Os12g37970.2, LOC_Os12g37970.3	MYB family transcription factor, putative, expressed	_	R2R3-MYB, MYB48/59, OsMYB48/59
MYB TFs gene family		OsMYB52	Os03g0720800	LOC_Os03g51110.1	MYB family transcription factor, putative, expressed	_	OsMYB52, OsMYB52/54
MYB TFs gene family		OsMYB55	Os05g0553400	LOC_Os05g48010.1	MYB family transcription factor, putative, expressed	_	OsMYB55, OsMYB-2
MYB TFs gene family		OsMYB55/61	Os01g0285300	LOC_Os01g18240.1	MYB family transcription factor, putative, expressed	_	OsMYB55/61, OsMYB55, MYB55, OsMYB61, MYB61, OsMYB61a, MYB61a
MYB TFs gene family		OsMYB55/61-L	Os05g0140100	LOC_Os05g04820.1	MYB family transcription factor, putative, expressed	_	R2R3-MYB, OsMYB55/61-L, MYB55/61-L, OsMYB55, OsMYB61-L, MYB55, MYB61-L, OsMYB61L, MYB61L, OsMYB61b, MYB61b
MYB TFs gene family		OsMYB58	Os02g0695200	LOC_Os02g46780.1	MYB family transcription factor, putative, expressed	_	OsMYB58/63-L, MYB58/63-L, OsMYB58/63a, MYB58/63a
MYB TFs gene family		OsMYB58/63	Os04g0594100	LOC_Os04g50770.1	MYB family transcription factor, putative, expressed	_	OsMYB58/63, OsMYB58, OsMYB63, MYB58/63, MYB58, MYB63, OsMYB58/63b, MYB58/63b
MYB TFs gene family		OsMyb7	Os07g0558100	LOC_Os07g37210.1	MYB family transcription factor, putative, expressed	_	OsMyb7
MYB TFs gene family		OsMYB86	Os07g0634900	LOC_Os07g44090.3, LOC_Os07g44090.2, LOC_Os07g44090.1	myb-related protein Hv33, putative, expressed	_	OsMYB86
MYB TFs gene family		OsMYB86-L1	Os01g0545100	LOC_Os01g36460.1	MYB family transcription factor, putative, expressed	_	OsMYB86-L1
MYB TFs gene family		OsMYB86-L2	Os05g0543600	LOC_Os05g46610.1	myb-like DNA-binding domain containing protein, putative, expressed	_	OsMYB86-L2
MYB TFs gene family		OsMyb9	Os10g0478300	LOC_Os10g33810.1	myb-related protein Myb4, putative, expressed	_	OsMyb9, OsMyb8, OsMYB110, Myb9, Myb8, MYB110
MYB TFs gene family		OsMYB91	Os12g0572000	LOC_Os12g38400.2	MYB family transcription factor, putative, expressed	_	OsMYB91, MYB91, OsRS2, RS2
MYB TFs gene family		_	Os03g0388600	LOC_Os03g27090.1	MYB family transcription factor, putative, expressed	_	_
MYB TFs gene family		__	Os06g0162700	LOC_Os06g06740.1	MYB family transcription factor, putative, expressed	_	_
MYB TFs gene family		__	Os01g0128000	LOC_Os01g03720.1	MYB family transcription factor, putative, expressed	_	_
MYB TFs gene family		__	Os01g0709000	LOC_Os01g51260.1	MYB family transcription factor, putative, expressed	_	_
MYB TFs gene family		__	Os03g0236300	LOC_Os03g13310.1	MYB family transcription factor, putative, expressed	_	_
MYB TFs gene family		__	Os08g0437300	LOC_Os08g33940.1	MYB family transcription factor, putative, expressed	_	_
MYB TFs gene family		_	Os02g0724400	LOC_Os02g49250.1	myb-like DNA-binding domain containing protein	_	_
MYB TFs gene family		_	Os06g0679400	LOC_Os06g46560.1	myb-like DNA-binding domain containing protein, expressed	_	_
MYB TFs gene family		_	Os05g0350900	LOC_Os05g28320.1	myb-like DNA-binding domain containing protein, putative, expressed	_	_
MYB TFs gene family		_	Os11g0128500	LOC_Os11g03440.1	myb-like DNA-binding domain containing protein, putative, expressed	_	_
MYB TFs gene family		_	Os01g0169100	LOC_Os01g07450.1	MYB family transcription factor, putative	_	_
MYB TFs gene family		_	Os02g0641900	LOC_Os02g42870.1	MYB family transcription factor, putative, expressed	_	myb7
MYB TFs gene family		_	Os04g0461000	LOC_Os04g38740.1	MYB family transcription factor, putative, expressed	_	Os-MYB39, OsMYB39, MYB39
MYB TFs gene family		_	Os05g0490600	LOC_Os05g41166.1	MYB family transcription factor, putative, expressed	_	OsMyb5, OSMYB5, MYB5
MYB TFs gene family		_	Os11g0558200	LOC_Os11g35390.1	MYB family transcription factor, putative, expressed	_	R2R3-MYB, OsMYB4P
MYB TFs gene family		_	Os12g0564100	LOC_Os12g37690.1	MYB family transcription factor, putative, expressed	_	R2R3-MYB
MYB TFs gene family		_	Os03g0371800	LOC_Os03g25550.1	myb-like DNA-binding domain containing protein, putative	_	Os-MYB2, OsMYB2, MYB2
MYB TFs gene family		_	Os03g0410000	LOC_Os03g29614.1	myb-like DNA-binding domain containing protein, putative, expressed	_	OsMyb3, OSMYB3, MYB3
MYB TFs gene family		_	Os12g0125000	LOC_Os12g03150.1	myb-like DNA-binding domain containing protein, putative, expressed	_	OsMyb11, Myb11, OsMYB60, MYB60
MYB TFs gene family		_	Os06g0205100	LOC_Os06g10350.1	MYB family transcription factor, putative, expressed	C	C, Cp, OsC1, Os-C1, OsMyb6, Myb6
MYB TFs gene family		_	Os07g0244500	LOC_Os07g14110.1	MYB family transcription factor, putative	DLN182	OsDLN182
MYB TFs gene family		_	Os01g0855400	LOC_Os01g63680.1	MYB family transcription factor, putative, expressed	DLN29	OsDLN29
MYB TFs gene family		_	Os03g0578900	LOC_Os03g38210.1	MYB family transcription factor, putative, expressed	GAMYBL2	OsGAMYBL2
MYB TFs gene family		_	Os03g0303500	LOC_Os03g19120.1	MYB family transcription factor, putative	_	OsP1, P1
MYB TFs gene family		_	Os05g0568200	LOC_Os05g49310.1	MYB family transcription factor, putative	_	OsSTA160
MYB TFs gene family		_	Os01g0637800	LOC_Os01g45090.1	MYB family transcription factor, putative, expressed	_	OsMYB8, MYB8
MYB TFs gene family		_	Os01g0977300	LOC_Os01g74590.1	MYB family transcription factor, putative, expressed	_	R2R3-MYB, OsEnS-23
MYB TFs gene family		_	Os04g0470600	LOC_Os04g39470.1	MYB family transcription factor, putative, expressed	MYB80	OsMYB80
MYB TFs gene family		_	Os03g0296000	LOC_Os03g18480.1	MYB family transcription factor, putative, expressed	TDF1	OsTDF1, MYB35
MYB TFs gene family		_	Os05g0568250	LOC_Os05g49310.1	MYB family transcription factor, putative	_	_
MYB TFs gene family		_	Os08g0435725	LOC_Os08g33800.1	MYB family transcription factor, putative	_	_
MYB TFs gene family		_	Os04g0549500	LOC_Os04g46384.1	MYB family transcription factor, putative	_	_
MYB TFs gene family		_	Os12g0175000	LOC_Os12g07610.1	MYB family transcription factor, putative	_	_
MYB TFs gene family		_	Os09g0414300	LOC_Os09g24800.1	MYB family transcription factor, putative	_	_
MYB TFs gene family		_	Os04g0533200	LOC_Os04g45060.1	MYB family transcription factor, putative	_	_
MYB TFs gene family		_	Os08g0435700	LOC_Os08g33800.1	MYB family transcription factor, putative	_	_
MYB TFs gene family		_	Os02g0786300	LOC_Os02g54520.1	MYB family transcription factor, putative, expressed	_	_
MYB TFs gene family		_	Os02g0579300	LOC_Os02g36890.1	MYB family transcription factor, putative, expressed	_	_
MYB TFs gene family		_	Os08g0433400	LOC_Os08g33660.1	MYB family transcription factor, putative, expressed	_	_
MYB TFs gene family		_	Os05g0132700	LOC_Os05g04210.1	MYB family transcription factor, putative, expressed	_	_
MYB-Related TFs gene family		BIP127	Os12g0613300	LOC_Os12g41920.1	single myb histone, putative, expressed	_	BIP127
MYB-Related TFs gene family		Os01g0589300	Os01g0589300	LOC_Os01g40670.1	single myb histone, putative, expressed	_	_
MYB-Related TFs gene family		Os01g0635200	Os01g0635200	LOC_Os01g44390.1	MYB family transcription factor, putative, expressed	_	_
MYB-Related TFs gene family		Os01g0708000	Os01g0708000	LOC_Os01g51154.1	single myb histone, putative, expressed	_	_
MYB-Related TFs gene family		Os02g0271900	Os02g0271900	LOC_Os02g17190.1	MYB family transcription factor, putative, expressed	_	_
MYB-Related TFs gene family		Os02g0551400	Os02g0551400	LOC_Os02g34630.1	MYB family transcription factor, putative, expressed	_	_
MYB-Related TFs gene family		Os02g0641300	Os02g0641300	LOC_Os02g42850.1	MYB family transcription factor, putative, expressed	_	R2R3-MYB
MYB-Related TFs gene family		Os02g0680700	Os02g0680700	LOC_Os02g45670.1	myb-like DNA-binding domain containing protein, expressed	_	_
MYB-Related TFs gene family		Os02g0706400	Os02g0706400	LOC_Os02g47744.1	MYB family transcription factor, putative, expressed	_	_
MYB-Related TFs gene family		Os03g0241100	Os03g0241100	LOC_Os03g13790.1	myb/SANT domain protein, putative, expressed	_	_
MYB-Related TFs gene family		Os03g0425800	Os03g0425800	LOC_Os03g31230.1	MYB family transcription factor, putative, expressed	_	_
MYB-Related TFs gene family		Os03g0639200	Os03g0639200	LOC_Os03g43800.1	DIRP family protein, putative, expressed	_	_
MYB-Related TFs gene family		Os03g0773100	Os03g0773100	LOC_Os03g56234.1	myb/SANT domain protein, putative, expressed	_	_
MYB-Related TFs gene family		Os03g0840350	Os03g0840350	LOC_Os03g62379.1	MYB family transcription factor, putative, expressed	_	_
MYB-Related TFs gene family		Os05g0114700	Os05g0114700	LOC_Os05g02420.2	expressed protein	_	_
MYB-Related TFs gene family		Os05g0195700	Os05g0195700	LOC_Os05g10690.1	Myb transcription factor, putative, expressed	_	_
MYB-Related TFs gene family		Os05g0540800	Os05g0540800	LOC_Os05g46330.1	MYB family transcription factor, putative, expressed	_	_
MYB-Related TFs gene family		Os05g0579600	Os05g0579600	LOC_Os05g50340.1	MYB family transcription factor, putative, expressed	_	_
MYB-Related TFs gene family		Os05g0589400	Os05g0589400	LOC_Os05g51160.1	Myb transcription factor, putative, expressed	_	R2R3-MYB
MYB-Related TFs gene family		Os06g0105800	Os06g0105800	LOC_Os06g01670.1	myb-like DNA-binding domain containing protein, expressed	_	_
MYB-Related TFs gene family		Os06g0303700	Os06g0303700	LOC_Os06g19980.1	MYB family transcription factor, putative, expressed	_	_
MYB-Related TFs gene family		Os06g0669700	Os06g0669700	LOC_Os06g45840.1	MYB transcription factor, putative, expressed	_	MYB
MYB-Related TFs gene family		Os07g0484700	Os07g0484700	LOC_Os07g30130.1	MYB family transcription factor, putative, expressed	_	_
MYB-Related TFs gene family		Os07g0695900	Os07g0695900	LOC_Os07g49530.1	MYB family transcription factor, putative, expressed	_	_
MYB-Related TFs gene family		Os08g0144000	Os08g0144000	LOC_Os08g04840.1	MYB family transcription factor, putative, expressed	_	_
MYB-Related TFs gene family		Os08g0151000	Os08g0151000	LOC_Os08g05510.1	MYB family transcription factor, putative, expressed	_	_
MYB-Related TFs gene family		Os08g0159000	Os08g0159000	LOC_Os08g06240.1	MYB family transcription factor, putative, expressed	_	_
MYB-Related TFs gene family		Os08g0510700	Os08g0510700	LOC_Os08g39980.1	DNA-binding bromodomain-containing protein, putative, expressed	_	_
MYB-Related TFs gene family		Os09g0491644	Os09g0491644	LOC_Os09g31454.1	MYB family transcription factor, putative, expressed	_	_
MYB-Related TFs gene family		Os09g0491660	Os09g0491660	LOC_Os09g31454.1	MYB family transcription factor, putative, expressed	_	_
MYB-Related TFs gene family		Os10g0443800	Os10g0443800	LOC_Os10g30690.1	MYB family transcription factor, putative, expressed	_	_
MYB-Related TFs gene family		Os11g0700500	Os11g0700500	LOC_Os11g47460.2	MYB family transcription factor, putative, expressed	_	_
MYB-Related TFs gene family		OsALYL1	Os01g0193900	LOC_Os01g09760.1	DIRP family protein, putative, expressed	ALYL1	OsALYL1
MYB-Related TFs gene family		OsCHB701	Os12g0176700	LOC_Os12g07730.1	SWIRM domain containing protein, expressed	_	OsCHB701, CHB701
MYB-Related TFs gene family		OsCHB702	Os02g0194000	LOC_Os02g10060.1	SWIRM domain containing protein, expressed	_	OsCHB702, CHB702, DLN49, OsDLN49
MYB-Related TFs gene family		OsCHB703	Os04g0480300	LOC_Os04g40420.1	SWIRM domain containing protein, expressed	_	OsCHB703, CHB703
MYB-Related TFs gene family		OsCHB704	Os04g0110300	LOC_Os04g01970.1	SWI/SNF-related matrix-associated actin-dependent regulator of chromatin subfamily C member, putative, expressed	_	OsCHB704, CHB704
MYB-Related TFs gene family		OsCHB706	Os03g0722100	LOC_Os03g51220.1	SWI/SNF-related matrix-associated actin-dependent regulator of chromatin subfamily C member, putative, expressed	_	OsCHB706, CHB706
MYB-Related TFs gene family		OsDLN13	Os01g0603300	LOC_Os01g41900.1	Myb transcription factor, putative, expressed	DLN13	OsDLN13
MYB-Related TFs gene family		OsDLN159	Os06g0181300	LOC_Os06g08290.1	MYB family transcription factor, putative, expressed	AID1	aid1, OsAID1, DLN159, OsDLN159
MYB-Related TFs gene family		OsDLN203	Os08g0157600	LOC_Os08g06110.2	MYB family transcription factor, putative, expressed	CCA1	OsCCA1, OsLHY, LHY, LHY-like_chr.8, COC1, DLN203, OsDLN203
MYB-Related TFs gene family		OsDLN4	Os01g0187900	LOC_Os01g09280.1	myb-related transcription activator, putative, expressed	DLN4	OsDLN4
MYB-Related TFs gene family		OsEPR1	Os06g0728700	LOC_Os06g51260.1	MYB family transcription factor, putative, expressed	EPR1	OsEPR1
MYB-Related TFs gene family		OsHXA701	Os03g0750800	LOC_Os03g53960.1	transcriptional adaptor, putative, expressed	_	OsHXA701, HXA701, ADA2
MYB-Related TFs gene family		OsMSL19	Os04g0377932	LOC_Os04g30890.1	MYB family transcription factor, putative, expressed	MSL19	OsMSL19
MYB-Related TFs gene family		OsMyb1R	Os02g0685200	LOC_Os02g46030.1	MYB family transcription factor, putative, expressed	_	OsMyb1R, LHY-like_chr.2
MYB-Related TFs gene family		OsMYB1R1	Os01g0192300	LOC_Os01g09640.1	Myb transcription factor, putative, expressed	MYB1R1	OsMYB1R1, 1R-MYB1
MYB-Related TFs gene family		OsMYB1R35	Os04g0583900	LOC_Os04g49450.1	MYB family transcription factor, putative, expressed	_	LHY, LHY-like_chr.4, OsMYBR1, MYBR1, OsMYB1R35, MYB1R35
MYB-Related TFs gene family		OsMYB48	Os01g0975300	LOC_Os01g74410.2	MYB family transcription factor, putative, expressed	_	OsMYB48, MYB48, OsMYB48-1, OsMYB48-2, OsMYB59, MYB59
MYB-Related TFs gene family		OsMYB48/59	Os12g0567300	LOC_Os12g37970.2	MYB family transcription factor, putative, expressed	_	R2R3-MYB, MYB48/59, OsMYB48/59
MYB-Related TFs gene family		OsMYB6	Os04g0676700	LOC_Os04g58020.1	MYB_Al protein, putative, expressed	_	OsMYB6, MYB6
MYB-Related TFs gene family		OsMYB86	Os07g0634900	LOC_Os07g44090.1	myb-related protein Hv33, putative, expressed	_	OsMYB86
MYB-Related TFs gene family		OsMYBS1	Os01g0524500	LOC_Os01g34060.1	MYB family transcription factor, putative, expressed	MYBS1	OsMYBS1, Os-MYBS1, Mybs1
MYB-Related TFs gene family		OsMYBS2	Os10g0562100	LOC_Os10g41260.1	MYB family transcription factor, putative, expressed	MYBS2	OsMYBS2
MYB-Related TFs gene family		OsMYBS3	Os10g0561400	LOC_Os10g41200.1	MYB family transcription factor, putative, expressed	MYBS3	OsMYBS3
MYB-Related TFs gene family		OsSWI3C	Os11g0183700	LOC_Os11g08080.1	SWIRM domain containing protein, expressed	_	OsSWI3C, OsCHB705, CHB705
MYB-Related TFs gene family		OsTBP1	Os02g0817800	LOC_Os02g57270.1	MYB family transcription factor, putative, expressed	RTBP1	rtbp1, TBP1, OsTBP1
MYB-Related TFs gene family		_	Os01g0168900	LOC_Os01g07430.1	myb-like DNA-binding domain containing protein, putative	_	_
MYB-Related TFs gene family		_	Os01g0226800	LOC_Os01g12700.1	MYB family transcription factor, putative	_	_
MYB-Related TFs gene family		_	Os02g0511200	LOC_Os02g30700.1	MYB family transcription factor, putative	_	_
MYB-Related TFs gene family		_	Os03g0837200	LOC_Os03g62100.1	MYB family transcription factor, putative	_	_
MYB-Related TFs gene family		_	Os03g0855900	LOC_Os03g63890.1	MYB family transcription factor, putative	_	_
MYB-Related TFs gene family		_	Os06g0250760	LOC_Os06g14010.1	myb-like DNA-binding domain containing protein	_	_
MYB-Related TFs gene family		_	Os06g0258200	LOC_Os06g14700.1	myb-like DNA-binding domain containing protein	_	_
MYB-Related TFs gene family		_	Os10g0350400	LOC_Os10g20990.1	ribosomal protein S12 containing protein	_	_
MYB-Related TFs gene family		_	Os01g0156000	LOC_Os01g06320.1	MYB family transcription factor, putative, expressed	_	_
MYB-Related TFs gene family		_	Os01g0210200	LOC_Os01g11200.1	transforming protein myb, putative	MSL01	OsMSL01, MSL1
MYB-Related TFs gene family		_	Os01g0619100	LOC_Os01g43180.1	MYB family transcription factor, putative	TCL1	OsTCL1
MYB-Related TFs gene family		_	Os01g0619900	LOC_Os01g43230.3	expressed protein	TCL2	OsTCL2
MYB-Related TFs gene family		_	Os01g0635000	LOC_Os01g44370.1	MYB family transcription factor, putative	_	_
MYB-Related TFs gene family		_	Os01g0663051	LOC_Os01g47370.1	MYB family transcription factor, putative, expressed	_	_
MYB-Related TFs gene family		_	Os04g0341900	LOC_Os04g27410.1	MYB family transcription factor, putative	_	_
MYB-Related TFs gene family		_	Os05g0162800	LOC_Os05g07010.1	myb-like DNA-binding domain containing protein, expressed	_	_
MYB-Related TFs gene family		_	Os05g0579700	LOC_Os05g50350.1	MYB family transcription factor, putative, expressed	_	_
MYB-Related TFs gene family		_	Os06g0258500	LOC_Os06g14710.1	myb-like DNA-binding domain containing protein, expressed	_	_
MYB-Related TFs gene family		_	Os07g0434300	LOC_Os07g25370.1	myb-like DNA-binding domain containing protein	_	_
MYB-Related TFs gene family		_	Os07g0443500	LOC_Os07g26150.1	MYB family transcription factor, putative, expressed	_	_
MYB-Related TFs gene family		_	Os10g0350200	LOC_Os10g20990.1	ribosomal protein S12 containing protein	_	_
MYB-Related TFs gene family		_	Os10g0350450	LOC_Os10g20990.1	ribosomal protein S12 containing protein	_	_
MYB-Related TFs gene family		_	Os12g0522516	LOC_Os12g33950.1	MYB family transcription factor, putative	_	_
NAC gene family		ONAC1	Os09g0509100	LOC_Os09g33490.1	no apical meristem protein, putative, expressed	_	ONAC001, ONAC1
NAC gene family		ONAC10	Os07g0566500	LOC_Os07g37920.1	no apical meristem protein, putative, expressed	NAC10	ONAC010, ONAC10, OsSTA199
NAC gene family		ONAC103	Os07g0683200	LOC_Os07g48450.1	no apical meristem protein, putative, expressed	NAC103	ONAC103, OsNAC18, NAC18
NAC gene family		ONAC104	Os08g0200600	LOC_Os08g10080.1	no apical meristem protein, putative, expressed	NAC104	OMTN6, ONAC104, DLN206, OsDLN206
NAC gene family		ONAC106	Os08g0433500	LOC_Os08g33670.1	no apical meristem protein, putative, expressed	NAC106	ONAC106
NAC gene family		ONAC11	Os06g0675600	LOC_Os06g46270.1	no apical meristem protein, putative, expressed	Y37	NAC11, ONAC011, ONAC11, OMTN4, OsY37, OsY37N, OsY37I, OsNAC1, DLN172, OsDLN172
NAC gene family		ONAC12	Os05g0442700	LOC_Os05g37080.1	No apical meristem protein, putative, expressed	NAC12	ONAC012, ONAC12
NAC gene family		ONAC120	Os10g0477600	LOC_Os10g33760.1	No apical meristem protein, putative, expressed	NAC120	ONAC120
NAC gene family		ONAC121	Os10g0571600	LOC_Os10g42130.1	no apical meristem protein, putative, expressed	NAC121	ONAC121
NAC gene family		ONAC13	Os02g0252200	LOC_Os02g15340.1	no apical meristem protein, putative, expressed	NAC13	ONAC013, ONAC13, ONAC064, ONA064, DLN53, OsDLN53
NAC gene family		ONAC131	Os12g0123700	LOC_Os12g03040.1	no apical meristem protein, putative, expressed	NAC131	ONAC131
NAC gene family		ONAC132	Os12g0123800	LOC_Os12g03050.1	no apical meristem protein, putative, expressed	ONAC300	ONAC077, NAC77, NAC300, ONAC132, NAC132, DLN250, OsDLN250
NAC gene family		ONAC139	Os12g0477400	LOC_Os12g29330.1	no apical meristem protein, putative, expressed	NAC139	ONAC139, OsNAM
NAC gene family		ONAC15	Os07g0684800	LOC_Os07g48550.1	no apical meristem protein, putative, expressed	NAC15	ONAC015, ONAC15, ONAC069, ONAC69
NAC gene family		ONAC16	Os01g0104200	LOC_Os01g01430.1	No apical meristem protein, putative, expressed	NAC16	ONAC016, ONAC16
NAC gene family		ONAC17	Os11g0154500	LOC_Os11g05614.1	no apical meristem protein, putative, expressed	NAC17	ONAC017, ONAC17, ONAC030, ONAC30, OsNAC111
NAC gene family		ONAC18	Os10g0532000	LOC_Os10g38834.1	no apical meristem protein, putative, expressed	NAC18	ONAC018, ONAC18, OsSWN4
NAC gene family		ONAC19	Os06g0101800	LOC_Os06g01230.1	no apical meristem protein, putative, expressed	NAC19	ONAC019, ONAC19
NAC gene family		ONAC22	Os03g0133000	LOC_Os03g04070.1	no apical meristem protein, putative, expressed	NAC22	ONAC022, ONAC22
NAC gene family		ONAC23	Os02g0214500	LOC_Os02g12310.1	no apical meristem protein, putative, expressed	TMS5	tms5, NAC18, ONAC023, ONAC23, NAC23, TMS5/ONAC023, OsEnS-30
NAC gene family		ONAC28	Os02g0555300	LOC_Os02g34970.1	no apical meristem protein, putative, expressed	NAC28	ONAC028, ONAC28
NAC gene family		ONAC29	Os08g0115800	LOC_Os08g02300.1	no apical meristem protein, putative, expressed	NAC29	ONAC029, ONAC29, OsSWN2, OsSWN2L, OsSWN2S, OsNST1/2, SWN2, SWN2L, SWN2S, NST1/2, DLN201, OsDLN201
NAC gene family		ONAC3	Os01g0191300	LOC_Os01g09550.1	no apical meristem protein, putative, expressed	_	ONAC003, ONAC3, ONAC016, ONAC16, SNAC3, OsSND3, SND3
NAC gene family		ONAC31	Os08g0103900	LOC_Os08g01330.1	no apical meristem protein, putative, expressed	NAC31	ONAC031, ONAC31, OsSWN3
NAC gene family		ONAC32	Os02g0810900	LOC_Os02g56600.1	no apical meristem protein, putative, expressed	NAC32	ONAC032, ONAC32, ONAC056, ONAC56
NAC gene family		ONAC36	Os05g0426200	LOC_Os05g35170.1	no apical meristem protein, putative, expressed	NAC36	ONAC036, ONAC36, ONAC038, ONAC38, IDEF2, OsIDEF2
NAC gene family		ONAC37	Os08g0157900	LOC_Os08g06140.1	no apical meristem protein, putative, expressed	NAC37	ONAC037, ONAC37, OsNTL2, NTL2
NAC gene family		ONAC39	Os03g0327100	LOC_Os03g21030.1	no apical meristem protein, putative, expressed	CUC1	ONAC039, ONAC39, NAC39, OsCUC1, DLN86, OsDLN86
NAC gene family		ONAC40	Os08g0562200	LOC_Os08g44820.1	no apical meristem protein, putative, expressed	NAC40	ONAC040, ONAC40, ONAC054, ONAC54, OsNTL5, NTL5
NAC gene family		ONAC41	Os01g0925400	LOC_Os01g70110.1	No apical meristem protein, putative, expressed	NAC41	ONAC041, ONAC41, ONAC050, ONAC50
NAC gene family		ONAC42	Os09g0493700	LOC_Os09g32040.1	no apical meristem protein, putative, expressed	NAC42	ONAC042, ONAC42, ONAC051, ONAC51, OsNTL4, NTL4
NAC gene family		ONAC45	Os11g0127600	LOC_Os11g03370.1	no apical meristem protein, putative, expressed	NAC45	ONAC045, ONAC45, DLN243, OsDLN243, OsNAM, NAM
NAC gene family		ONAC5	Os08g0535800	LOC_Os08g42400.1	no apical meristem protein, putative, expressed	_	ONAC005, ONAC5, ONAC035, ONAC35, ONAC046, ONAC46, ONAC052, ONAC52
NAC gene family		ONAC50	Os02g0594800	LOC_Os02g38130.1	no apical meristem protein, putative, expressed	NAC50	ONAC050, ONAC50
NAC gene family		ONAC51	Os02g0623300	LOC_Os02g41450.1	no apical meristem protein, putative	NAC51	ONAC051, ONAC51
NAC gene family		ONAC52	Os02g0643600	LOC_Os02g42970.1	NAC domain containing protein, putative	NAC52	ONAC052, ONAC52
NAC gene family		ONAC54	Os03g0119966	LOC_Os03g02800.1	no apical meristem protein, putative, expressed	RIM1	ONAC054, ONAC54, NAC54
NAC gene family		ONAC57	Os03g0221300	LOC_Os03g12120.1	no apical meristem protein, putative, expressed	NAC57	ONAC057, ONAC57
NAC gene family		ONAC58	Os03g0327800	LOC_Os03g21060.1	No apical meristem protein, putative, expressed	NAC58	OsNAP, NAP, ONAC058, ONAC58, Os PS1, PS1, OsCTb1, CTb1
NAC gene family		ONAC59	Os01g0862800	LOC_Os01g64310.1	no apical meristem protein, putative, expressed	NAC59	ONAC059, ONAC59
NAC gene family		ONAC6	Os03g0624600	LOC_Os03g42630.1	No apical meristem protein, putative, expressed	_	ONAC006, ONAC6, DLN95, OsDLN95
NAC gene family		ONAC60	Os12g0610600	LOC_Os12g41680.1	No apical meristem protein, putative, expressed	NAC60	ONAC060, ONAC60, OMTN3, OsNAC60, DLN265, OsDLN265
NAC gene family		ONAC61	Os10g0359500	LOC_Os10g21560.1	no apical meristem protein, putative, expressed	NAC61	ONAC061, ONAC61
NAC gene family		ONAC62	Os05g0563000	LOC_Os05g48850.1	no apical meristem protein, putative, expressed	NAC62	ONAC062, ONAC62, OsSND2, SND2
NAC gene family		ONAC66	Os03g0777000	LOC_Os03g56580.1	no apical meristem protein, putative, expressed	NAC66	ONAC066, ONAC66
NAC gene family		ONAC7	Os06g0131700	LOC_Os06g04090.1	no apical meristem protein, putative, expressed	_	ONAC007, ONAC7, OsSND1, SND1, OsSWN1, SWN1, DLN157, OsDLN157
NAC gene family		ONAC70	Os02g0822400	LOC_Os02g57650.1	No apical meristem protein, putative, expressed	NAC70	ONAC070, ONAC70, OsNTL6, NTL6
NAC gene family		ONAC72	Os09g0497900	LOC_Os09g32260.1	no apical meristem protein, putative, expressed	NAC72	ONAC072, ONAC72, DLN228, OsDLN228
NAC gene family		ONAC73	Os01g0672100	LOC_Os01g48130.1	no apical meristem protein, putative, expressed	NAC73	ONAC073, ONAC73, OsSND2, SND2
NAC gene family		ONAC75	Os01g0888300	LOC_Os01g66490.1	no apical meristem protein, putative, expressed	NAC75	ONAC075, ONAC75
NAC gene family		ONAC79	Os04g0437000	LOC_Os04g35660.1	no apical meristem protein, putative, expressed	NAC79	ONAC079, ONAC79
NAC gene family		ONAC8	Os04g0515900	LOC_Os04g43560.1	no apical meristem protein, putative, expressed	_	ONAC008, ONAC8
NAC gene family		ONAC83	Os04g0619000	LOC_Os04g52810.1	no apical meristem protein, putative, expressed	NAC83	ONAC083, ONAC83
NAC gene family		ONAC85	Os05g0194500	LOC_Os05g10620.1	no apical meristem protein, putative, expressed	NAC85	ONAC085, ONAC85
NAC gene family		ONAC88	Os05g0421600	LOC_Os05g34830.1	No apical meristem protein, putative, expressed	NAC88	ONAC088, ONAC88
NAC gene family		ONAC90	Os06g0104200	LOC_Os06g01480.1	NAC domain containing protein, putative, expressed	NAC90	OsSWN7, SWN7, ONAC090, ONAC90, VND6, VND4/5/6, OsVND6, OsVND4/5/6, DLN155, OsDLN155
NAC gene family		ONAC94	Os06g0560300	LOC_Os06g36480.1	no apical meristem protein, putative, expressed	NAC94	ONAC094, ONAC94
NAC gene family		ONAC95	Os06g0726300	LOC_Os06g51070.1	no apical meristem protein, putative, expressed	NAC95	ONAC095, ONAC95
NAC gene family		OsNAC1	Os02g0579000	LOC_Os02g36880.1	No apical meristem protein, putative, expressed	NAC1	OsNAC1, ONAC027, ONAC27, NAC27, OMTN1, OsNAC1/ONAC027, DLN60, OsDLN60
NAC gene family		OsNAC10	Os11g0126900	LOC_Os11g03300.1	NAC domain transcription factor, putative, expressed	NAC122	OsNAC10, NAC10, ONAC122, NAC122
NAC gene family		OsNAC14	Os01g0675800	LOC_Os01g48446.1	no apical meristem protein, putative, expressed	NAC14	ONAC014, ONAC14, OsNAC14, NAC14
NAC gene family		OsNAC2	Os04g0460600	LOC_Os04g38720.1	no apical meristem protein, putative, expressed	NAC2	OsNAC2, ONAC004, ONAC4, ONAC034, ONAC34, ONAC058, ONAC58, OMTN2, Ostil1, OsNAC2/ONAC004, OsORE1.2, DLN113, OsDLN113
NAC gene family		OsNAC3	Os07g0225300	LOC_Os07g12340.1	NAC domain-containing protein 67, putative, expressed	NAC3	OsNAC3, NAC67, ONAC067, OnNAC3*, OsNAC3/ONAC067, DLN180, OsDLN180
NAC gene family		OsNAC4	Os01g0816100	LOC_Os01g60020.1	NAC domain transcription factor, putative, expressed	NAC4	OsNAC4, NAC68, ONAC068, OnNAC4*, OnNAC4, OsNAC4/ONAC068
NAC gene family		OsNAC5	Os11g0184900	LOC_Os11g08210.1	no apical meristem protein, putative, expressed	NAC5	OsNAC5, NAC71, ONAC071, ONAC009, ONAC9, ONAC020, ONAC20, OnNAC5*, OnNAC5, OsNAC5/ONAC009
NAC gene family		OsNAC6	Os01g0884300	LOC_Os01g66120.1	No apical meristem protein, putative, expressed	NAC6	OsNAC6, ONAC048, NAC48, SNAC2, SNAC2/OsNAC6, OsNAC6/ONAC048, OsSNAC2, SNAC-2, OsSNAC-2
NAC gene family		OsNAC7	Os06g0530400	LOC_Os06g33940.1	NAC domain containing protein, putative, expressed	NAC7	OsNAC7, ONAC076, NAC76, OsNAC7/ONAC093, ONAC093, ONAC93, NAC93, DLN167, OsDLN167
NAC gene family		OsNAC8	Os01g0261200	LOC_Os01g15640.1	no apical meristem protein, putative, expressed	NAC8	OsNAC8, ONAC074, ONAC74, NAC74, OsNAC8/ONAC074, OsNTL3, NTL3
NAC gene family		OsNAC9	Os03g0815100	LOC_Os03g60080.1	NAC domain-containing protein 67, putative, expressed	_	SNAC1, snac1, OsNAC9, ONAC002, ONAC2, ONAC033, ONAC33, ONAC043, ONAC43, ONAC044, ONAC44, OsNAC19, NAC19, SNAC1/ONAC002, OsSNAC1
NAC gene family		_	Os01g0104500	LOC_Os01g01470.1	no apical meristem protein, putative, expressed	NAC20	ONAC020, ONAC20, DLN1, OsDLN1
NAC gene family		_	Os01g0393100	LOC_Os01g29840.1	no apical meristem protein, putative, expressed	NAC26	ONAC026, ONAC26, OsEnS-8, DLN11, OsDLN11
NAC gene family		_	Os01g0811500	LOC_Os01g59640.1	no apical meristem protein, putative	NAC35	ONAC035, ONAC35
NAC gene family		_	Os02g0165400	LOC_Os02g06950.1	no apical meristem protein, putative	NAC43	ONAC043, ONAC43, DLN44, OsDLN44
NAC gene family		_	Os03g0109000	LOC_Os03g01870.1	no apical meristem protein, putative, expressed	NAC55	ONAC055, ONAC55
NAC gene family		_	Os03g0587700	LOC_Os03g39050.1	no apical meristem protein	NAC64	ONAC064, ONAC64
NAC gene family		_	Os03g0587850	LOC_Os03g39050.1	no apical meristem protein	_	_
NAC gene family		_	Os03g0588000	LOC_Os03g39100.1	no apical meristem protein	NAC69	ONAC069, ONAC69
NAC gene family		_	Os03g0811850	LOC_Os03g59730.1	No apical meristem protein, putative	NAC71	ONAC071, ONAC71
NAC gene family		_	Os04g0691300	LOC_Os04g59470.1	no apical meristem protein, putative, expressed	NAC84	ONAC084, ONAC84, DLN128, OsDLN128
NAC gene family		_	Os05g0325300	LOC_Os05g25960.1	no apical meristem protein	NAC86	ONAC086, ONAC86
NAC gene family		_	Os05g0415400	LOC_Os05g34310.1	no apical meristem protein, putative, expressed	NAC24	NAC94, ONAC024, ONAC24
NAC gene family		_	Os05g0418800	LOC_Os05g34600.1	no apical meristem protein, putative, expressed	NAC87	ONAC087, ONAC87
NAC gene family		_	Os05g0515800	LOC_Os05g43960.1	no apical meristem protein, putative, expressed	NAC89	ONAC089, ONAC89
NAC gene family		_	Os06g0344900	LOC_Os06g23650.1	no apical meristem protein, putative, expressed	NAM	OsNAM, OMTN5, ONAC092, ONAC92, NAC92, CUC2, OsNAM/CUC2, DLN165, OsDLN165
NAC gene family		_	Os07g0138200	LOC_Os07g04560.1	no apical meristem protein, putative	NAC96	NAC94, ONAC096, ONAC96, NAC4, OsNAC4
NAC gene family		_	Os07g0195600	LOC_Os07g09740.1	no apical meristem protein	NAC97	ONAC097, ONAC97
NAC gene family		_	Os07g0196500	LOC_Os07g09830.1	no apical meristem protein	NAC98	ONAC098, ONAC98
NAC gene family		_	Os07g0196800	LOC_Os07g09860.1	no apical meristem protein	NAC99	ONAC099, ONAC99
NAC gene family		_	Os07g0242800	LOC_Os07g13920.1	no apical meristem protein	NAC100	ONAC100
NAC gene family		_	Os07g0272700	LOC_Os07g17180.1	no apical meristem protein, expressed	NAC101	ONAC101
NAC gene family		_	Os07g0456900	LOC_Os07g27330.1	no apical meristem protein, expressed	NAC65	ONAC065, ONAC65
NAC gene family		_	Os07g0457100	LOC_Os07g27340.1	No apical meristem protein, putative	NAC102	ONAC102
NAC gene family		_	Os08g0327800	LOC_Os08g23880.1	No apical meristem protein, putative	NAC105	ONAC105
NAC gene family		_	Os08g0436700	LOC_Os08g33910.1	no apical meristem protein, putative, expressed	NAC63	ONAC063, ONAC63
NAC gene family		_	Os08g0511200	LOC_Os08g40030.1	CUP-SHAPED COTYLEDON3, putative, expressed	CUC3	OsCUC3, ONAC107, NAC107, DLN214, OsDLN214
NAC gene family		_	Os09g0295000	LOC_Os09g12380.1	no apical meristem protein, putative, expressed	NAC21	ONAC021, ONAC21, DLN220, OsDLN220
NAC gene family		_	Os09g0411900	LOC_Os09g24560.1	No apical meristem protein, putative, expressed	NAC108	ONAC108
NAC gene family		_	Os09g0552800	LOC_Os09g38000.1	no apical meristem protein, putative	NAC109	ONAC109
NAC gene family		_	Os09g0552900	LOC_Os09g38010.1	no apical meristem protein, putative, expressed	NAC110	ONAC110
NAC gene family		_	Os10g0177000	LOC_Os10g09820.1	no apical meristem protein, putative	NAC111	ONAC111
NAC gene family		_	Os10g0395650	LOC_Os10g25620.1	no apical meristem protein, expressed	NAC112	ONAC112
NAC gene family		_	Os10g0395700	LOC_Os10g25620.1	no apical meristem protein, expressed	_	_
NAC gene family		_	Os10g0396050	LOC_Os10g25640.1	no apical meristem protein, putative	NAC114	ONAC114
NAC gene family		_	Os10g0401550	LOC_Os10g26240.1	no apical meristem protein, putative	NAC115	ONAC115
NAC gene family		_	Os10g0402100	LOC_Os10g26270.1	no apical meristem protein	NAC117	ONAC117
NAC gene family		_	Os10g0402150	LOC_Os10g26270.1	no apical meristem protein	_	_
NAC gene family		_	Os10g0413700	LOC_Os10g27360.1	no apical meristem protein, putative, expressed	NAC118	ONAC118
NAC gene family		_	Os10g0414000	LOC_Os10g27390.1	no apical meristem protein, putative, expressed	NAC119	ONAC119
NAC gene family		_	Os11g0127000	LOC_Os11g03310.1	no apical meristem protein, putative, expressed	NAC123	ONAC123, N77
NAC gene family		_	Os11g0146900	LOC_Os11g04960.1	no apical meristem protein, putative	NAC125	ONAC125
NAC gene family		_	Os11g0512000	LOC_Os11g31330.1	no apical meristem protein, putative, expressed	NAC25	ONAC025, ONAC25, OsEnS-144
NAC gene family		_	Os11g0512100	LOC_Os11g31340.1	no apical meristem protein, putative, expressed	NAC127	ONAC127, OsEnS-145
NAC gene family		_	Os11g0512200	LOC_Os11g31360.1	no apical meristem protein, putative	NAC128	ONAC128
NAC gene family		_	Os11g0512600	LOC_Os11g31380.1	no apical meristem protein, putative	NAC129	ONAC129
NAC gene family		_	Os12g0156100	LOC_Os12g05990.1	No apical meristem protein, putative, expressed	NAC134	ONAC134
NAC gene family		_	Os12g0177550	LOC_Os12g07790.1	no apical meristem protein, putative	NAC135	ONAC135
NAC gene family		_	Os12g0177600	LOC_Os12g07790.1	no apical meristem protein, putative	_	_
NAC gene family		_	Os12g0415000	LOC_Os12g22630.1	retrotransposon protein, putative, unclassified, expressed	NAC136	ONAC136, OsSTA279
NAC gene family		_	Os12g0418300	LOC_Os12g22940.1	no apical meristem protein, putative	NAC137	ONAC137
NAC gene family		_	Os12g0419600	LOC_Os12g23090.1	no apical meristem protein, putative	NAC138	ONAC138
NAC gene family		_	Os12g0630800	LOC_Os12g43530.1	no apical meristem protein, putative	NAC140	ONAC140
SWEET gene family		SWEET12	Os03g0347500	LOC_Os03g22590.1	Bidirectional sugar transporter SWEET12 (OsSWEET12)	SWEET12	OsSWEET12
SWEET gene family		SWEET13	Os12g0476200	LOC_Os12g29220.1	Bidirectional sugar transporter SWEET13 (OsSWEET13)	SWEET13	OsSWEET13
SWEET gene family		SWEET14	Os11g0508600	LOC_Os11g31190.1	Bidirectional sugar transporter SWEET14 (OsSWEET14)	SWEET14	OsSWEET14
SWEET gene family		SWEET15	Os02g0513100	LOC_Os02g30910.1	Bidirectional sugar transporter SWEET15 (OsSWEET15)	SWEET15	OsSWEET15
SWEET gene family		SWEET16	Os03g0341300	LOC_Os03g22200.2, LOC_Os03g22200.1	Bidirectional sugar transporter SWEET16 (OsSWEET16)	SWEET16	OsSWEET16
SWEET gene family		SWEET1A	Os01g0881300	LOC_Os01g65880.3, LOC_Os01g65880.2, LOC_Os01g65880.1	Bidirectional sugar transporter SWEET1a (OsSWEET1a)	SWEET1A	OsSWEET1a
SWEET gene family		SWEET1B	Os05g0426000	LOC_Os05g35140.1	Bidirectional sugar transporter SWEET1b (OsSWEET1b)	SWEET1B	OsSWEET1b
SWEET gene family		SWEET2A	Os01g0541800	LOC_Os01g36070.1	Bidirectional sugar transporter SWEET2a (OsSWEET2a)	SWEET2A	OsSWEET2a
SWEET gene family		SWEET2B	Os01g0700100	LOC_Os01g50460.1	Bidirectional sugar transporter SWEET2b (OsSWEET2b)	SWEET2B	OsSWEET2b
SWEET gene family		SWEET3A	Os05g0214300	LOC_Os05g12320.1	Bidirectional sugar transporter SWEET3a (OsSWEET3a)	SWEET3A	OsSWEET3a
SWEET gene family		SWEET3B	Os01g0220700	LOC_Os01g12130.1	Bidirectional sugar transporter SWEET3b (OsSWEET3b)	SWEET3B	OsSWEET3b
SWEET gene family		SWEET4	Os02g0301100	LOC_Os02g19820.1	Bidirectional sugar transporter SWEET4 (OsSWEET4)	SWEET4	OsSWEET4
SWEET gene family		SWEET6A	Os01g0606000	LOC_Os01g42110.1	Bidirectional sugar transporter SWEET6a (OsSWEET6a)	SWEET6A	OsSWEET6a
SWEET gene family		SWEET6B	Os01g0605700	LOC_Os01g42090.1	Bidirectional sugar transporter SWEET6b (OsSWEET6b)	SWEET6B	OsSWEET6b
SWEET gene family		_	Os08g0535200	LOC_Os08g42350.1	Bidirectional sugar transporter SWEET11 (OsSWEET11) (Disease resistant allele Xa13)	SWEET11	OsSWEET11
SWEET gene family		_	Os05g0588500	LOC_Os05g51090.1	Bidirectional sugar transporter SWEET5 (OsSWEET5)	SWEET5	OsSWEET5
SWEET gene family		_	Os12g0178500	LOC_Os12g07860.1	Bidirectional sugar transporter SWEET7c (OsSWEET7c)	SWEET7C	OsSWEET7c
SWEET gene family		_	Os09g0258700	LOC_Os09g08440.1	Bidirectional sugar transporter SWEET7b (OsSWEET7b)	SWEET7B	OsSWEET7b
SWEET gene family		_	Os09g0254600	LOC_Os09g08030.1	Bidirectional sugar transporter SWEET7a (OsSWEET7a)	SWEET7A	OsSWEET7a
SWEET gene family		_	Os09g0256600	LOC_Os09g08270	Putative bidirectional sugar transporter SWEET7e (OsSWEET7e)	SWEET7E	_
SWEET gene family		_	Os09g0259200	LOC_Os09g08490.1	Putative bidirectional sugar transporter SWEET7d (OsSWEET7d)	SWEET7D	OsSWEET7d
SWEET gene family		_	Os09g0256650	LOC_Os09g08270.1	_	SWEET7E	OsSWEET7e
WRKY TFs gene family		Os03g0758050	Os03g0758050	LOC_Os03g55080.1	OsWRKY3 - Superfamily of TFs having WRKY and zinc finger domains, expressed	WRKY3	Os03g0758050
WRKY TFs gene family		Os12g0102350	Os12g0102350	LOC_Os12g01180.1	OsWRKY57v2 - Superfamily of TFs having WRKY and zinc finger domains, expressed	WRKY57	Os12g0102350
WRKY TFs gene family		Os12g0507350	Os12g0507350	LOC_Os12g32250.1	WRKY DNA-binding domain containing protein, expressed	WRKY96	Os12g0507350
WRKY TFs gene family		OsWRKY1	Os01g0246700	LOC_Os01g14440.1	OsWRKY1v2 - Superfamily of TFs having WRKY and zinc finger domains, expressed	WRKY1	OsWRKY1, OsWRKY1v2
WRKY TFs gene family		OsWRKY10	Os01g0186000	LOC_Os01g09100.1	OsWRKY10 - Superfamily of TFs having WRKY and zinc finger domains, expressed	WRKY10	OsWRKY10
WRKY TFs gene family		OsWRKY102	Os01g0182700	LOC_Os01g08710.1	OsWRKY79 - Superfamily of TFs having WRKY and zinc finger domains, expressed	WRKY102	OsWRKY102
WRKY TFs gene family		OsWRKY104	Os11g0117400	LOC_Os11g02520.1	WRKY DNA-binding domain containing protein, expressed	WRKY104	OsWRKY104
WRKY TFs gene family		OsWRKY107	Os01g0185900	LOC_Os01g09080.1	WRKY DNA-binding domain containing protein, expressed	WRKY107	OsWRKY107
WRKY TFs gene family		OsWRKY108	Os01g0821300	LOC_Os01g60600.1	WRKY DNA-binding domain containing protein, expressed	WRKY108	OsWRKY108
WRKY TFs gene family		OsWRKY109	Os05g0129800	LOC_Os05g03900.1	WRKY DNA-binding domain containing protein, expressed	WRKY109	OsWRKY109
WRKY TFs gene family		OsWRKY11	Os01g0626400	LOC_Os01g43650.1	OsWRKY11 - Superfamily of TFs having WRKY and zinc finger domains, expressed	WRKY11	OsWRKY11, Dlf1, OsWRKY11.1, OsWRKY11.2
WRKY TFs gene family		OsWRKY118	Os08g0198900	LOC_Os08g09900.1	transposon protein, putative, unclassified, expressed	WRKY118	OsWRKY118
WRKY TFs gene family		OsWRKY12	Os01g0624700	LOC_Os01g43550.1	OsWRKY12 - Superfamily of TFs having WRKY and zinc finger domains, expressed	WRKY12	OsWRKY12
WRKY TFs gene family		OsWRKY121	Os03g0741400	LOC_Os03g53050.1	WRKY transcription factor, putative, expressed	WRKY121	OsWRKY121
WRKY TFs gene family		OsWRKY13	Os01g0750100	LOC_Os01g54600.1	OsWRKY13 - Superfamily of TFs having WRKY and zinc finger domains, expressed	WRKY13	OsWRKY13
WRKY TFs gene family		OsWRKY14	Os01g0730700	LOC_Os01g53040.1	OsWRKY14 - Superfamily of TFs having WRKY and zinc finger domains, expressed	WRKY14	OsWRKY14
WRKY TFs gene family		OsWRKY16	Os01g0665500	LOC_Os01g47560.1	OsWRKY16 - Superfamily of TFs having WRKY and zinc finger domains, expressed	WRKY16	OsWRKY16
WRKY TFs gene family		OsWRKY16	Os01g0665750	LOC_Os01g47560.1	OsWRKY16 - Superfamily of TFs having WRKY and zinc finger domains, expressed	WRKY16	OsWRKY16
WRKY TFs gene family		OsWRKY17	Os01g0972800	LOC_Os01g74140.1	OsWRKY17 - Superfamily of TFs having WRKY and zinc finger domains, expressed	WRKY17	OsWRKY17
WRKY TFs gene family		OsWRKY19	Os05g0571200	LOC_Os05g49620.1	OsWRKY19 - Superfamily of TFs having WRKY and zinc finger domains, expressed	WRKY19	OsWRKY19
WRKY TFs gene family		OsWRKY21	Os01g0821600	LOC_Os01g60640.1	OsWRKY21 - Superfamily of TFs having WRKY and zinc finger domains, expressed	WRKY21	OsWRKY21
WRKY TFs gene family		OsWRKY23	Os01g0734000	LOC_Os01g53260.1	OsWRKY23 - Superfamily of TFs having WRKY and zinc finger domains, expressed	WRKY23	OsWRKY23
WRKY TFs gene family		OsWRKY24	Os01g0826400	LOC_Os01g61080.1	OsWRKY24 - Superfamily of TFs having WRKY and zinc finger domains, expressed	WRKY24	OsWRKY24
WRKY TFs gene family		OsWRKY25	Os08g0235800	LOC_Os08g13840.1	OsWRKY44 - Superfamily of TFs having WRKY and zinc finger domains, expressed	WRKY44	OsWRKY25, OsWRKY44, WRKY44
WRKY TFs gene family		OsWRKY28	Os06g0649000	LOC_Os06g44010.1	OsWRKY28 - Superfamily of TFs having WRKY and zinc finger domains, expressed	WRKY28	OsWRKY28, DLN170, OsDLN170
WRKY TFs gene family		OsWRKY29	Os07g0111400	LOC_Os07g02060.1	OsWRKY29 - Superfamily of TFs having WRKY and zinc finger domains, expressed	WRKY29	OsWRKY29
WRKY TFs gene family		OsWRKY3	Os03g0758000	LOC_Os03g55080.1	OsWRKY3 - Superfamily of TFs having WRKY and zinc finger domains, expressed	WRKY3	OsWRKY3
WRKY TFs gene family		OsWRKY30	Os08g0499300	LOC_Os08g38990.1	OsWRKY30 - Superfamily of TFs having WRKY and zinc finger domains, expressed	WRKY30	OsWRKY30
WRKY TFs gene family		OsWRKY31	Os06g0504900	LOC_Os06g30860.1	OsWRKY31 - Superfamily of TFs having WRKY and zinc finger domains, expressed	WRKY31	OsWRKY31
WRKY TFs gene family		OsWRKY32	Os02g0770500	LOC_Os02g53100.1	OsWRKY32 - Superfamily of TFs having WRKY and zinc finger domains, expressed	WRKY32	OsWRKY32
WRKY TFs gene family		OsWRKY35	Os04g0471700	LOC_Os04g39570.1	OsWRKY35v2 - Superfamily of TFs having WRKY and zinc finger domains, expressed	WRKY35	OsWRKY35
WRKY TFs gene family		OsWRKY37	Os04g0597300	LOC_Os04g50920.1	OsWRKY37 - Superfamily of TFs having WRKY and zinc finger domains, expressed	WRKY37	OsWRKY37
WRKY TFs gene family		OsWRKY39	Os02g0265200	LOC_Os02g16540.1	OsWRKY39v2 - Superfamily of TFs having WRKY and zinc finger domains, expressed	WRKY39	OsWRKY39
WRKY TFs gene family		OsWRKY4	Os03g0758900	LOC_Os03g55164.1	OsWRKY4 - Superfamily of TFs having WRKY and zinc finger domains	WRKY4	OsWRKY4, WRKY122, OsWRKY122
WRKY TFs gene family		OsWRKY45	Os05g0322900	LOC_Os05g25770.1	OsWRKY45 - Superfamily of TFs having WRKY and zinc finger domains, expressed	WRKY45	OsWRKY45
WRKY TFs gene family		OsWRKY46	Os11g0116900	LOC_Os11g02480.1	OsWRKY46 - Superfamily of TFs having WRKY and zinc finger domains, expressed	WRKY46	OsWRKY46, WRKY91, OsWRKY91
WRKY TFs gene family		OsWRKY47	Os07g0680400	LOC_Os07g48260.1	OsWRKY47 - Superfamily of TFs having WRKY and zinc finger domains, expressed	WRKY47	OsWRKY47
WRKY TFs gene family		OsWRKY48	Os05g0478400	LOC_Os05g40060.1	OsWRKY48 - Superfamily of TFs having WRKY and zinc finger domains, expressed	WRKY48	OsWRKY48
WRKY TFs gene family		OsWRKY5	Os05g0137500	LOC_Os05g04640.1	OsWRKY5 - Superfamily of TFs having WRKY and zinc finger domains, expressed	WRKY5	OsWRKY5
WRKY TFs gene family		OsWRKY51	Os04g0287400	LOC_Os04g21950.1	OsWRKY51 - Superfamily of TFs having WRKY and zinc finger domains, expressed	WRKY51	OsWRKY51
WRKY TFs gene family		OsWRKY53	Os05g0343400	LOC_Os05g27730.1	OsWRKY53 - Superfamily of TFs having WRKY and zinc finger domains, expressed	WRKY53	OsWRKY53, WRKY-53
WRKY TFs gene family		OsWRKY54	Os05g0478800	LOC_Os05g40080.1	OsWRKY54 - Superfamily of TFs having WRKY and zinc finger domains	WRKY54	OsWRKY54
WRKY TFs gene family		OsWRKY55	Os03g0321700	LOC_Os03g20550.1	OsWRKY55 - Superfamily of TFs having WRKY and zinc finger domains, expressed	WRKY55	OsWRKY55
WRKY TFs gene family		OsWRKY57	Os12g0102300	LOC_Os12g01180.1	OsWRKY57v2 - Superfamily of TFs having WRKY and zinc finger domains, expressed	WRKY57	OsWRKY57
WRKY TFs gene family		OsWRKY58	Os05g0528500	LOC_Os05g45230.1	OsWRKY58 - Superfamily of TFs having WRKY and zinc finger domains	WRKY58	OsWRKY58
WRKY TFs gene family		OsWRKY6	Os03g0798500	LOC_Os03g58420.1	OsWRKY6 - Superfamily of TFs having WRKY and zinc finger domains, expressed	WRKY6	OsWRKY6, WRKY-6, DLN103, OsDLN103
WRKY TFs gene family		OsWRKY62	Os09g0417800	LOC_Os09g25070.1	OsWRKY62 - Superfamily of TFs having WRKY and zinc finger domains, expressed	WRKY62	OsWRKY62, OsWRKY62.1, OsWRKY62.2, XB10
WRKY TFs gene family		OsWRKY66	Os02g0698800	LOC_Os02g47060.1	OsWRKY66 - Superfamily of TFs having WRKY and zinc finger domains, expressed	WRKY66	OsWRKY66
WRKY TFs gene family		OsWRKY67	Os05g0183100	LOC_Os05g09020.1	OsWRKY67 - Superfamily of TFs having WRKY and zinc finger domains, expressed	WRKY67	OsWRKY67
WRKY TFs gene family		OsWRKY68	Os04g0605100	LOC_Os04g51560.1	OsWRKY68 - Superfamily of TFs having WRKY and zinc finger domains, expressed	WRKY68	OsWRKY68
WRKY TFs gene family		OsWRKY69	Os08g0386200	LOC_Os08g29660.1	OsWRKY69 - Superfamily of TFs having WRKY and zinc finger domains, expressed	WRKY69	OsWRKY69
WRKY TFs gene family		OsWRKY7	Os05g0537100	LOC_Os05g46020.1	OsWRKY7 - Superfamily of TFs having WRKY and zinc finger domains, expressed	WRKY7	OsWRKY7
WRKY TFs gene family		OsWRKY70	Os05g0474800	LOC_Os05g39720.1	OsWRKY70 - Superfamily of TFs having WRKY and zinc finger domains, expressed	WRKY70	OsWRKY70
WRKY TFs gene family		OsWRKY71	Os02g0181300	LOC_Os02g08440.1	OsWRKY71 - Superfamily of TFs having WRKY and zinc finger domains, expressed	WRKY71	OsWRKY71, WRKY-71
WRKY TFs gene family		OsWRKY72	Os11g0490900	LOC_Os11g29870.1	OsWRKY72 - Superfamily of TFs having WRKY and zinc finger domains, expressed	WRKY72	OsWRKY72, WRKY-72
WRKY TFs gene family		OsWRKY73	Os06g0146250	LOC_Os06g05380.1	OsWRKY73 - Superfamily of TFs having WRKY and zinc finger domains, expressed	WRKY73	OsWRKY73
WRKY TFs gene family		OsWRKY74	Os09g0334500	LOC_Os09g16510.1	OsWRKY74 - Superfamily of TFs having WRKY and zinc finger domains, expressed	WRKY74	OsWRKY74
WRKY TFs gene family		OsWRKY76	Os09g0417600	LOC_Os09g25060.1	OsWRKY76 - Superfamily of TFs having WRKY and zinc finger domains, expressed	WRKY76	OsWRKY76, OsWRKY76.1, OsWRKY76.2, OsWRKY76.3
WRKY TFs gene family		OsWRKY79	Os03g0335200	LOC_Os03g21710.1	WRKY45 transcription factor, putative, expressed	WRKY79	OsWRKY79, WRKY-79
WRKY TFs gene family		OsWRKY81	Os03g0444900	LOC_Os03g33012.1	WRKY DNA-binding domain containing protein, expressed	WRKY81	OsWRKY81, OsWRKY33
WRKY TFs gene family		OsWRKY84	Os05g0478700	LOC_Os05g40070.1	WRKY DNA-binding domain containing protein, expressed	WRKY84	OsWRKY84
WRKY TFs gene family		OsWRKY87	Os07g0583700	LOC_Os07g39480.1	OsWRKY78 - Superfamily of TFs having WRKY and zinc finger domains, expressed	WRKY87	OsWRKY87, OsSUSIBA2-like
WRKY TFs gene family		OsWRKY88	Os07g0596900	LOC_Os07g40570.1	WRKY DNA-binding domain containing protein, expressed	WRKY88	OsWRKY88
WRKY TFs gene family		OsWRKY89	Os08g0276200	LOC_Os08g17400.1	WRKY DNA-binding domain containing protein, expressed	WRKY89	OsWRKY89
WRKY TFs gene family		OsWRKY9	Os01g0289600	LOC_Os01g18584.1	OsWRKY9 - Superfamily of TFs having WRKY and zinc finger domains, expressed	WRKY9	OsWRKY9
WRKY TFs gene family		OsWRKY90	Os09g0481700	LOC_Os09g30400.1	OsWRKY80 - Superfamily of TFs having WRKY and zinc finger domains, expressed	WRKY90	OsWRKY90
WRKY TFs gene family		OsWRKY94	Os12g0597700	LOC_Os12g40570.1	WRKY transcription factor, putative, expressed	WRKY94	OsWRKY94
WRKY TFs gene family		OsWRKY95	Os12g0116600	LOC_Os12g02440.1	WRKY DNA-binding domain containing protein, expressed	WRKY95	OsWRKY95
WRKY TFs gene family		OsWRKY96	Os12g0507300	LOC_Os12g32250.1	WRKY DNA-binding domain containing protein, expressed	WRKY96	OsWRKY96
WRKY TFs gene family		OsWRKY97	Os12g0116400	LOC_Os12g02420.1	WRKY DNA-binding domain containing protein, expressed	WRKY97	OsWRKY97
WRKY TFs gene family		_	Os01g0820900	LOC_Os01g60540.1	OsWRKY20 - Superfamily of TFs having WRKY and zinc finger domains	WRKY20	OsWRKY20
WRKY TFs gene family		_	Os05g0233100	LOC_Os05g14370.1	WRKY DNA-binding domain containing protein, expressed	WRKY82	OsWRKY82
WRKY TFs gene family		_	Os07g0460900	LOC_Os07g27670.1	WRKY DNA-binding domain containing protein, expressed	WRKY115	OsWRKY115
WRKY TFs gene family		_	Os08g0198400	LOC_Os08g09840.1	transposon protein, putative, unclassified	WRKY117	OsWRKY117, DLN205, OsDLN205
WRKY TFs gene family		_	Os11g0117550	LOC_Os11g02540.1	OsWRKY50 - Superfamily of TFs having WRKY and zinc finger domains, expressed	WRKY50	Os11g0117550
WRKY TFs gene family		_	Os12g0116750	LOC_Os12g02470.1	OsWRKY65 - Superfamily of TFs having WRKY and zinc finger domains, expressed	WRKY65	OsWRKY65
WRKY TFs gene family		_	Os12g0116800	LOC_Os12g02470.1	OsWRKY65 - Superfamily of TFs having WRKY and zinc finger domains, expressed	WRKY65	OsWRKY65
WRKY TFs gene family		_	Os11g0686250	LOC_Os11g45920.1	OsWRKY63 - Superfamily of TFs having WRKY and zinc finger domains	WRKY63	OsWRKY63
WRKY TFs gene family		_	Os08g0198100	LOC_Os08g09810.1	transposon protein, putative, unclassified	WRKY106	OsWRKY106
WRKY TFs gene family		_	Os01g0820700	LOC_Os01g60520.1	WRKY DNA-binding domain containing protein	WRKY116	OsWRKY116
WRKY TFs gene family		_	Os05g0565900	LOC_Os05g49100.1	OsWRKY49 - Superfamily of TFs having WRKY and zinc finger domains, expressed	WRKY49	OsWRKY49
WRKY TFs gene family		_	Os06g0158100	LOC_Os06g06360.1	WRKY DNA-binding domain containing protein, expressed	WRKY113	OsWRKY113
WRKY TFs gene family		_	Os05g0567200	LOC_Os05g49210.1	OsWRKY43 - Superfamily of TFs having WRKY and zinc finger domains, expressed	WRKY43	OsWRKY43
WRKY TFs gene family		_	Os01g0820400	LOC_Os01g60490.1	OsWRKY22 - Superfamily of TFs having WRKY and zinc finger domains, expressed	WRKY22	OsWRKY22
WRKY TFs gene family		_	Os05g0583000	LOC_Os05g50610.1	OsWRKY8v2 - Superfamily of TFs having WRKY and zinc finger domains	WRKY8	OsWRKY8
WRKY TFs gene family		_	Os01g0584900	LOC_Os01g40260.1	OsWRKY77 - Superfamily of TFs having WRKY and zinc finger domains, expressed	WRKY77	OsWRKY77, WRKY-77
WRKY TFs gene family		_	Os01g0586800	LOC_Os01g40430.1	OsWRKY27 - Superfamily of TFs having WRKY and zinc finger domains, expressed	WRKY27	OsWRKY27
WRKY TFs gene family		_	Os01g0656400	LOC_Os01g46800.1	OsWRKY15 - Superfamily of TFs having WRKY and zinc finger domains, expressed	WRKY15	OsWRKY15
WRKY TFs gene family		_	Os01g0714800	LOC_Os01g51690.1	OsWRKY59 - Superfamily of TFs having WRKY and zinc finger domains, expressed	WRKY26	OsWRKY26, OsWRKY59, DLN19, OsDLN19
WRKY TFs gene family		_	Os01g0842801	LOC_Os01g62514.1	WRKY DNA-binding domain containing protein, expressed	WRKY56	OsWRKY56
WRKY TFs gene family		_	Os02g0462800	LOC_Os02g26430.1	OsWRKY42 - Superfamily of TFs having WRKY and zinc finger domains, expressed	WRKY42	OsWRKY42, WRKY-42
WRKY TFs gene family		_	Os02g0652100	LOC_Os02g43560.1	OsWRKY34 - Superfamily of TFs having WRKY and zinc finger domains, expressed	WRKY34	OsWRKY34
WRKY TFs gene family		_	Os03g0657400	LOC_Os03g45450.1	OsWRKY60 - Superfamily of TFs having WRKY and zinc finger domains, expressed	WRKY60	OsWRKY60
WRKY TFs gene family		_	Os03g0758950	LOC_Os03g55164.1	OsWRKY4 - Superfamily of TFs having WRKY and zinc finger domains	WRKY4	Os03g0758950
WRKY TFs gene family		_	Os03g0855100	LOC_Os03g63810.1	WRKY DNA-binding domain containing protein, expressed	WRKY80	OsWRKY80
WRKY TFs gene family		_	Os04g0545000	LOC_Os04g46060.1	OsWRKY36 - Superfamily of TFs having WRKY and zinc finger domains	WRKY36	OsWRKY36
WRKY TFs gene family		_	Os08g0198000	LOC_Os08g09800.1	transposon protein, putative, unclassified	WRKY105	OsWRKY105
WRKY TFs gene family		_	Os10g0579400	LOC_Os10g42850.1	OsWRKY2 - Superfamily of TFs having WRKY and zinc finger domains, expressed	WRKY2	OsWRKY2
WRKY TFs gene family		_	Os11g0116600	LOC_Os11g02470.1	OsWRKY52 - Superfamily of TFs having WRKY and zinc finger domains, expressed	WRKY52	OsWRKY52
WRKY TFs gene family		_	Os11g0117500	LOC_Os11g02530.1	OsWRKY40 - Superfamily of TFs having WRKY and zinc finger domains, expressed	WRKY40	OsWRKY40
WRKY TFs gene family		_	Os11g0117600	LOC_Os11g02540.1	OsWRKY50 - Superfamily of TFs having WRKY and zinc finger domains, expressed	WRKY50	OsWRKY50
WRKY TFs gene family		_	Os11g0685700	LOC_Os11g45850.1	OsWRKY81 - Superfamily of TFs having WRKY and zinc finger domains, expressed	WRKY61	OsWRKY61, OsWRKY103, WRKY103
WRKY TFs gene family		_	Os12g0116700	LOC_Os12g02450.1	OsWRKY64 - Superfamily of TFs having WRKY and zinc finger domains	WRKY64	OsWRKY64
WOX gene family		QHB	Os01g0854500	LOC_Os01g63510.1	Homeobox domain containing protein. (Os01t0854500-01)	QHB	OsWOX9, WOX9, WOX5, Os WOX5, OsWOX5, QHB/OsWOX9
WOX gene family		WOX10	Os08g0242400	LOC_Os08g14400.1	Similar to WUSCHEL-related homeobox 8. (Os08t0242400-01)	WOX10	OsWOX10, Os WOX10, OsWOX11/12, OsWOX11
WOX gene family		WOX11	Os07g0684900	LOC_Os07g48560.1	WUSCHEL-related homeobox protein, Transcription factor, Crown root development (Os07t0684900-01)	WOX11	OsWOX11, Os WOX11, OsWOX12A
WOX gene family		WOX6	Os03g0325600	LOC_Os03g20910.2, LOC_Os03g20910.1	Similar to WUSCHEL-related homeobox 6. (Os03t0325600-01);Homeodomain-like containing protein. (Os03t0325600-02)	WOX6	OsWOX6, Os WOX6, OsWOX12B
WOX gene family		WOX8	Os01g0818400	LOC_Os01g60270.2, LOC_Os01g60270.1	Homeodomain-like containing protein. (Os01t0818400-01);Homeodomain-like containing protein. (Os01t0818400-02);Homeodomain-like containing protein. (Os01t0818400-03)	WOX8	OsWOX8, Os WOX8, OsWOX13, WOX13, OsWOX9B
WOX gene family		_	Os04g0649400	LOC_Os04g55590.1	WUSCHEL-related homeobox protein, Meristem maintenance (Os04t0649400-01)	WOX4	OsWOX4, Os WOX4
WOX gene family		_	Os07g0533201	LOC_Os07g34880.1	Similar to WUSCHEL-related homeobox 7. (Os07t0533201-00)	WOX9	OsWOX9, DWL1
WOX gene family		_	Os01g0667400	LOC_Os01g47710.1	Similar to WUSCHEL-related homeobox 7. (Os01t0667400-01);WUSCHEL-related homeobox transcription factor, Tiller growth (Os01t0667400-02)	DWT1	OsWOX7, Os WOX7, WOX7, OsWOX9A
WOX gene family		_	Os05g0564500	LOC_Os05g48990.1	Similar to WUSCHEL-related homeobox 12. (Os05t0564500-00)	WOX9C	OsWOX9C, DWL2
WOX gene family		_	Os05g0118700	LOC_Os05g02730.1	A member of the WUSCHEL-RELATED HOMEOBOX gene family, Regulation of lateral leaf development, Regulation of adaxial-abaxial patterning at the margins of the leaf primordia (Os05t0118700-01)	GL1	gl1, NUDA/GL-1, NUDA/GL1, NUDA, GL-1, OsWOX3B, OsWOX2, OsWOX3, Os WOX3, WOX3B, WOX2, WOX3
WOX gene family		_	Os12g0101600	LOC_Os12g01120.1	WUS-type homenodomain protein, Leaf development (Os12t0101600-01);WUS-type homenodomain protein, Leaf development (Os12t0101600-02)	NAL3	nal3(nal2), nal2, nal3, cul3, OsWOX3A, WOX3, OsWOX3, OsNS, OsNS1/OsNS2, OsPRS
WOX gene family		_	Os11g0102100	LOC_Os11g01130.2, LOC_Os11g01130.1	WUS-type homenodomain protein, Leaf development (Os11t0102100-01);WUS-type homenodomain protein, Leaf development (Os11t0102100-02)	NAL2	nal2, nal3, cul2, OsWOX3A, Os NS, NS, OsNS, OsWOX3, OsNS1/OsNS2, OsPRS
WOX gene family		_	Os04g0663600	LOC_Os04g56780.1	Homeobox protein orthologous to Arabidopsis WUS, Initiation of axillary meristem formation (Os04t0663600-01)	WOX1	Os WUS, WUS, OsWOX1, OsWUS, TAB1, TAB1/WUS, MOC3, MOC3/OsWUS, SRT1
WOX gene family		_	Os01g0840300	LOC_Os01g62310.1	Similar to WUSCHEL-related homeobox 5. (Os01t0840300-00)	WOX5	OsWOX2, Os WOX2, WOX2, OsWOX5, OsWOX2L, WOX2L
WOX gene family		_	Os06g0550442	_	Similar to WUSCHEL-related homeobox 11. (Os06t0550442-00)	_	_
TIP & PIP aquaporin gene family		Os02g0184000	Os02g0184000	LOC_Os02g09130.1	_	_	TIP1
TIP & PIP aquaporin gene family		OsPIP1.2	Os04g0559700	LOC_Os04g47220.1	PLASMA MEMBRANE INTRINSIC PROTEIN 1;2	PIP1;2	OsPIP1;2, PIP1-2, OsPIP1-2
TIP & PIP aquaporin gene family		OsPIP1.3	Os02g0823100	LOC_Os02g57720.1	PLASMA MEMBRANE INTRINSIC PROTEIN 1;3	PIP1;3	OsPIP1;3. PIP1.3, PIP1-3, RWC3, RWC-3, OsPIP1-3
TIP & PIP aquaporin gene family		OsPIP1a	Os02g0666200	LOC_Os02g44630.3, LOC_Os02g44630.2, LOC_Os02g44630.1	PLASMA MEMBRANE INTRINSIC PROTEIN 1A	PIP1A	OsPIP1a, OsPIP1;1, PIP1a, RWC-1, PIP1-1, RWC1, OsPIP1-1, PIP1;1, PIP1-5
TIP & PIP aquaporin gene family		OsPIP2.10	Os10g0481100	LOC_Os10g34000.1	PLASMA MEMBRANE INTRINSIC PROTEIN 2;10	PIP2;10	OsPIP2;10, PIP2.10, PIP2-10
TIP & PIP aquaporin gene family		OsPIP2.2	Os02g0629200	LOC_Os02g41860.4, LOC_Os02g41860.3, LOC_Os02g41860.2, LOC_Os02g41860.1	PLASMA MEMBRANE INTRINSIC PROTEIN 2;2	PIP2;2	OsPIP2;2, PIP2-2, OsPIP2-3
TIP & PIP aquaporin gene family		OsPIP2.3	Os04g0521100	LOC_Os04g44060.1	PLASMA MEMBRANE INTRINSIC PROTEIN 2;3	PIP2;3	OsPIP2;3, PIP2-3, OsPIP2-2
TIP & PIP aquaporin gene family		OsPIP2.4	Os07g0448100	LOC_Os07g26630.1	PLASMA MEMBRANE INTRINSIC PROTEIN 2;4	PIP2;4	OsPIP2;4, PIP2.4, PIP2-4, OsPIP2-4
TIP & PIP aquaporin gene family		OsPIP2.5	Os07g0448400	LOC_Os07g26660.1	PLASMA MEMBRANE INTRINSIC PROTEIN 2;5	PIP2;5	OsPIP2;5, PIP2-5
TIP & PIP aquaporin gene family		OsPIP2.6	Os04g0233400	LOC_Os04g16450.1	PLASMA MEMBRANE INTRINSIC PROTEIN 2;6	PIP2;6	OsPIP2;6, PIP2-6, OsPIP2-5
TIP & PIP aquaporin gene family		OsPIP2.8	Os03g0861300	LOC_Os03g64330.1	PLASMA MEMBRANE INTRINSIC PROTEIN 2;8	PIP2;8	OsPIP2;8, PIP2.8, PIP2-8, OsPIP2-7
TIP & PIP aquaporin gene family		OsPIP2.9	Os07g0448200	LOC_Os07g26640.1	PLASMA MEMBRANE INTRINSIC PROTEIN 2;9	PIP2;9	OsPIP2;9, PIP2.9, PIP2-9
TIP & PIP aquaporin gene family		OsPIP2a	Os07g0448800	LOC_Os07g26690.2, LOC_Os07g26690.1	PLASMA MEMBRANE INTRINSIC PROTEIN 2A	PIP2A	OsPIP2a, PIP2-1, PIP2a, PIP2.1, OsPIP2;1, OsPIP2-1
TIP & PIP aquaporin gene family		OsPIPK1	Os03g0701800	LOC_Os03g49510.1	PHOSPHATIDYLINOSITOL MONOPHOSPHATE KINASE 1	PIPK1	OsPIPK1, PIP5K
TIP & PIP aquaporin gene family		TIP1.1	Os03g0146100	LOC_Os03g05290.1	TONOPLAST INTRINSIC PROTEIN 1;1	TIP1;1	OsTIP1;1, TIP1-1, rTIP1
TIP & PIP aquaporin gene family		TIP1.2	Os01g0975900	LOC_Os01g74450.1	TONOPLAST INTRINSIC PROTEIN 1;2	TIP1;2	OsTIP1;2, TIP1-2, TIP1.2, TIP1
TIP & PIP aquaporin gene family		TIP2.1	Os02g0658100	LOC_Os02g44080.1	TONOPLAST INTRINSIC PROTEIN 2;1	TIP2;1	OsTIP2;1, TIP2-1, TIP2
TIP & PIP aquaporin gene family		TIP2.2	Os06g0336200	LOC_Os06g22960.1	TONOPLAST INTRINSIC PROTEIN 2;2	TIP2;2	OsTIP2;2, TIP2-2
TIP & PIP aquaporin gene family		TIP3.1	Os10g0492600	LOC_Os10g35050.1	TONOPLAST INTRINSIC PROTEIN 3;1	TIP3;1	OsTIP3;1, TIP3-1, TIP3.1, TIP3, OsEnS-139
TIP & PIP aquaporin gene family		TIP3.2	Os04g0527900	LOC_Os04g44570.1	TONOPLAST INTRINSIC PROTEIN 3;2	TIP3;2	OsTIP3;2, TIP3-2, OsEnS-70
TIP & PIP aquaporin gene family		TIP4.1	Os05g0231700	LOC_Os05g14240.2, LOC_Os05g14240.1	TONOPLAST INTRINSIC PROTEIN 4;1	TIP4;1	OsTIP4;1, TIP4-1
TIP & PIP aquaporin gene family		_	Os09g0541000	LOC_Os09g36930.1	PLASMA MEMBRANE INTRINSIC PROTEIN 2;7	PIP2;7	OsPIP2;7, PIP2.7, PIP2-7, OsPIP2-6
TIP & PIP aquaporin gene family		_	Os01g0232100	LOC_Os01g13130.1	TONOPLAST INTRINSIC PROTEIN 4;2	TIP4;2	OsTIP4;2, TIP4.2, TIP4-2
TIP & PIP aquaporin gene family		_	Os01g0232000	LOC_Os01g13120.1	TONOPLAST INTRINSIC PROTEIN 4;3	TIP4;3	OsTIP4;3, TIP4.3, TIP4-3
TIP & PIP aquaporin gene family		_	Os04g0550800	LOC_Os04g46490.1	TONOPLAST INTRINSIC PROTEIN 5;1	TIP5;1	OsTIP5;1
EIL gene family			Os02g0574800	LOC_Os02g36510.1	ethylene-insensitive 3, putative, expressed	EIL5	OsEIL5
EIL gene family			Os03g0324200	LOC_Os03g20780.1	ethylene-insensitive 3, putative	EIL1	OsEIL1, EIN3, OsEIN3, MHZ6, OsEIL1a, EIL1a
EIL gene family			Os03g0324300	LOC_Os03g20790.1	ethylene-insensitive 3, putative	_	EIL1, OsEIL1, MHZ6/OsEIL1, MHZ6
EIL gene family			Os04g0456900	LOC_Os04g38400.1	ethylene-insensitive 3, putative, expressed	EIL6	OsEIL6
EIL gene family			Os07g0223600	LOC_Os07g12210.1	conserved hypothetical protein	_	_
EIL gene family			Os07g0272500	LOC_Os07g17160.1	conserved hypothetical protein	_	_
EIL gene family			Os07g0685700	LOC_Os07g48630.1	ethylene-insensitive 3, putative, expressed	EIL2	OsEIL2
EIL gene family			Os08g0508700	LOC_Os08g39830.1	ethylene-insensitive 3, putative, expressed	EIL4	OsEIL4
EIL gene family			Os09g0490200	LOC_Os09g31400.1	ethylene-insensitive 3, putative, expressed	EIL3	OsEIL3
basic helix-loop-helix (bHLH) gene family		ILI5/PGL2	Os02g0747900	LOC_Os02g51320.1	helix-loop-helix DNA-binding domain containing protein, expressed	ILI5	ILI5, OsILI5, PGL2, OsPGL2, Os170, OsBUL1, BUL1, ILI5/PGL2, OsbHLH170, bHLH170
basic helix-loop-helix (bHLH) gene family		Os01g0108600	Os01g0108600	LOC_Os01g01870.1	helix-loop-helix DNA-binding domain containing protein, expressed	_	_
basic helix-loop-helix (bHLH) gene family		OsbHLH004	Os10g0544200	LOC_Os10g39750.1	inducer of CBF expression 2, putative, expressed	_	OsbHLH004
basic helix-loop-helix (bHLH) gene family		OsbHLH006	Os04g0301500	LOC_Os04g23550.1	basic helix-loop-helix family protein, putative, expressed	_	OsbHLH006, bHLH006, OsbHLH6, bHLH6, RERJ1, OsRERJ1, bHLH35
basic helix-loop-helix (bHLH) gene family		OsbHLH007	Os04g0300600	LOC_Os04g23440.1	helix-loop-helix DNA-binding domain containing protein, expressed	_	OsbHLH007
basic helix-loop-helix (bHLH) gene family		OsbHLH018	Os03g0725800	LOC_Os03g51580.1	helix-loop-helix DNA-binding domain containing protein, expressed	_	OsbHLH018
basic helix-loop-helix (bHLH) gene family		OsbHLH019	Os03g0229100	LOC_Os03g12760.1	helix-loop-helix DNA-binding domain containing protein	_	OsbHLH019
basic helix-loop-helix (bHLH) gene family		OsbHLH020	Os03g0671800	LOC_Os03g46860.1	helix-loop-helix DNA-binding protein, putative, expressed	_	OsbHLH020, bHLH020, bHLH20
basic helix-loop-helix (bHLH) gene family		OsbHLH021	Os12g0632600	LOC_Os12g43620.1	helix-loop-helix DNA-binding domain containing protein	_	OsbHLH021
basic helix-loop-helix (bHLH) gene family		OsbHLH022	Os03g0671000	LOC_Os03g46790.1	helix-loop-helix DNA-binding domain containing protein	_	OsbHLH022
basic helix-loop-helix (bHLH) gene family		OsbHLH024	Os01g0575200	LOC_Os01g39330.1	helix-loop-helix DNA-binding domain containing protein, expressed	_	OsbHLH024
basic helix-loop-helix (bHLH) gene family		OsbHLH031	Os08g0490000	LOC_Os08g38210.1	transcription factor BIM2, putative, expressed	_	OsbHLH031
basic helix-loop-helix (bHLH) gene family		OsbHLH032	Os09g0475400	LOC_Os09g29930.1	transcription factor BIM2, putative, expressed	_	OsbHLH032
basic helix-loop-helix (bHLH) gene family		OsbHLH034	Os02g0726700	LOC_Os02g49480.1	helix-loop-helix DNA-binding domain containing protein, expressed	_	OsbHLH034
basic helix-loop-helix (bHLH) gene family		OsbHLH035	Os01g0159800	LOC_Os01g06640.1	basic helix-loop-helix, putative, expressed	_	OsbHLH035, bHLH035, OsbHLH35, bHLH35
basic helix-loop-helix (bHLH) gene family		OsbHLH036	Os05g0163900	LOC_Os05g07120.1	basic helix-loop-helix, putative, expressed	_	OsbHLH036
basic helix-loop-helix (bHLH) gene family		OsbHLH037	Os01g0218100	LOC_Os01g11910.1	basic helix-loop-helix, putative, expressed	_	OsbHLH037, bHLH037
basic helix-loop-helix (bHLH) gene family		OsbHLH038	Os08g0432800	LOC_Os08g33590.1	basic helix-loop-helix, putative, expressed	_	OsbHLH038
basic helix-loop-helix (bHLH) gene family		OsbHLH039	Os09g0410700	LOC_Os09g24490.1	basic helix-loop-helix family protein, putative, expressed	_	OsbHLH039
basic helix-loop-helix (bHLH) gene family		OsbHLH040	Os03g0260600	LOC_Os03g15440.1	basic helix-loop-helix, putative, expressed	_	OsbHLH040, bHLH40
basic helix-loop-helix (bHLH) gene family		OsbHLH041	Os03g0811400	LOC_Os03g59670.1	basic helix-loop-helix, putative, expressed	_	OsbHLH041
basic helix-loop-helix (bHLH) gene family		OsbHLH044	Os03g0188400	LOC_Os03g08930.1	helix-loop-helix DNA-binding protein, putative, expressed	_	OsbHLH044, bHLH044, OsbHLH96, bHLH96, bHLH096
basic helix-loop-helix (bHLH) gene family		OsbHLH045	Os10g0376900	LOC_Os10g23050.1	helix-loop-helix DNA-binding protein, putative, expressed	_	OsbHLH045
basic helix-loop-helix (bHLH) gene family		OsbHLH046	Os09g0468700	LOC_Os09g29360.1	helix-loop-helix DNA-binding protein, putative, expressed	_	OsbHLH046
basic helix-loop-helix (bHLH) gene family		OsbHLH047	Os08g0483900	LOC_Os08g37730.1	helix-loop-helix DNA-binding protein, putative, expressed	_	OsbHLH047, bHLH047
basic helix-loop-helix (bHLH) gene family		OsbHLH048	Os02g0759000	LOC_Os02g52190.1	helix-loop-helix DNA-binding protein, putative, expressed	_	OsbHLH048
basic helix-loop-helix (bHLH) gene family		OsbHLH049	Os02g0691500	LOC_Os02g46560.1	helix-loop-helix DNA-binding protein, putative, expressed	_	OsbHLH049
basic helix-loop-helix (bHLH) gene family		OsbHLH050	Os04g0590800	LOC_Os04g50090.1	helix-loop-helix DNA-binding protein, putative	_	OsbHLH050
basic helix-loop-helix (bHLH) gene family		OsbHLH057	Os07g0543000	LOC_Os07g35870.1	basic helix-loop-helix DND-binding domain containing protein, expressed	BHLH57	OsbHLH057, bHLH057, OsbHLH57, bHLH57
basic helix-loop-helix (bHLH) gene family		OsbHLH058	Os05g0455400	LOC_Os05g38140.1	basic helix-loop-helix DND-binding domain containing protein, expressed	BHLH58	OsbHLH058, bHLH058, bHLH58
basic helix-loop-helix (bHLH) gene family		OsbHLH059	Os02g0116600	LOC_Os02g02480.1	basic helix-loop-helix DND-binding domain containing protein, expressed	BHLH59	OsbHLH059, bHLH059, OsbHLH59, bHLH59
basic helix-loop-helix (bHLH) gene family		OsbHLH061	Os11g0601700	LOC_Os11g38870.1	helix-loop-helix DNA-binding domain containing protein, expressed	_	OsbHLH061
basic helix-loop-helix (bHLH) gene family		OsbHLH064	Os02g0433600	LOC_Os02g23823.1	helix-loop-helix DNA-binding domain containing protein, expressed	_	OsbHLH064
basic helix-loop-helix (bHLH) gene family		OsbHLH066	Os03g0759700	LOC_Os03g55220.1	bHelix-loop-helix transcription factor, putative, expressed	_	OsbHLH066
basic helix-loop-helix (bHLH) gene family		OsbHLH069	Os01g0784900	LOC_Os01g57580.1	bHelix-loop-helix transcription factor, putative, expressed	_	OsbHLH069
basic helix-loop-helix (bHLH) gene family		OsbHLH084	Os03g0728900	LOC_Os03g51910.1	basic helix-loop-helix protein, putative, expressed	_	OsbHLH084
basic helix-loop-helix (bHLH) gene family		OsbHLH085	Os09g0474100	LOC_Os09g29830.1	helix-loop-helix DNA-binding domain containing protein, expressed	_	OsbHLH085, DLN227, OsDLN227
basic helix-loop-helix (bHLH) gene family		OsbHLH086	Os06g0275600	LOC_Os06g16400.1	helix-loop-helix DNA-binding domain containing protein, expressed	_	OsbHLH086, TA1
basic helix-loop-helix (bHLH) gene family		OsbHLH087	Os08g0487700	LOC_Os08g38080.1	helix-loop-helix DNA-binding domain containing protein, expressed	_	OsbHLH087
basic helix-loop-helix (bHLH) gene family		OsbHLH088	Os03g0231950	LOC_Os03g12940.1	OsFBO13 - F-box and other domain containing protein, expressed	_	OsbHLH088
basic helix-loop-helix (bHLH) gene family		OsbHLH089	Os03g0802900	LOC_Os03g58830.1	BEE 1, putative, expressed	_	OsbHLH089, bHLH089, bHLH89
basic helix-loop-helix (bHLH) gene family		OsbHLH090	Os01g0915600	LOC_Os01g68700.1	BHLH transcription factor, putative, expressed	_	OsbHLH090
basic helix-loop-helix (bHLH) gene family		OsbHLH091	Os08g0524800	LOC_Os08g41320.1	BHLH transcription factor, putative, expressed	_	OsbHLH091, bHLH091
basic helix-loop-helix (bHLH) gene family		OsbHLH092	Os09g0501600	LOC_Os09g32510.1	BHLH transcription factor, putative, expressed	_	OsbHLH092
basic helix-loop-helix (bHLH) gene family		OsbHLH093	Os04g0350700	LOC_Os04g28280.1	BEE 3, putative, expressed	AN1	An-1, OsbHLH093, RAE1, An-1/RAE1, RAE1/An-1
basic helix-loop-helix (bHLH) gene family		OsbHLH094	Os07g0193800	LOC_Os07g09590.1	bHLH transcription factor, putative	_	OsbHLH094, bHLH094, bHLH94
basic helix-loop-helix (bHLH) gene family		OsbHLH097	Os02g0564700	LOC_Os02g35660.1	PTF1, putative, expressed	_	OsbHLH097
basic helix-loop-helix (bHLH) gene family		OsbHLH098	Os03g0797600	LOC_Os03g58330.1	BHLH transcription factor, putative, expressed	_	OsbHLH098
basic helix-loop-helix (bHLH) gene family		OsbHLH1	Os07g0628500	LOC_Os07g43530.1	helix-loop-helix DNA-binding domain containing protein, expressed	_	OsbHLH1, OsbHLH062
basic helix-loop-helix (bHLH) gene family		OsbHLH100	Os09g0417400	LOC_Os09g25040.1	joka8, putative, expressed	_	OsbHLH100
basic helix-loop-helix (bHLH) gene family		OsbHLH101	Os04g0618600	LOC_Os04g52770.1	helix-loop-helix DNA-binding domain containing protein, expressed	_	OsbHLH101
basic helix-loop-helix (bHLH) gene family		OsbHLH108	Os06g0164400	LOC_Os06g06900.1	helix-loop-helix DNA-binding domain containing protein, expressed	_	OsbHLH108, OsbHLH108/SPT, bHLH108, SPT
basic helix-loop-helix (bHLH) gene family		OsbHLH109	Os01g0900800	LOC_Os01g67480.1	helix-loop-helix DNA-binding domain containing protein, expressed	_	OsbHLH109, bHLH109
basic helix-loop-helix (bHLH) gene family		OsbHLH110	Os02g0603600	LOC_Os02g39140.1	helix-loop-helix DNA-binding domain containing protein, expressed	_	OsbHLH110
basic helix-loop-helix (bHLH) gene family		OsbHLH111	Os04g0489600	LOC_Os04g41229.1	helix-loop-helix DNA-binding domain containing protein, expressed	_	OsbHLH111
basic helix-loop-helix (bHLH) gene family		OsbHLH114	Os02g0795800	LOC_Os02g55250.1	BHLH transcription factor, putative	_	OsbHLH114
basic helix-loop-helix (bHLH) gene family		OsbHLH117	Os01g0566800	LOC_Os01g38610.1	helix-loop-helix DNA-binding domain containing protein, expressed	_	OsbHLH117
basic helix-loop-helix (bHLH) gene family		OsbHLH118	Os01g0707500	LOC_Os01g51140.1	helix-loop-helix DNA-binding domain containing protein, expressed	_	OsbHLH118
basic helix-loop-helix (bHLH) gene family		OsbHLH120	Os09g0455300	LOC_Os09g28210.1	bHelix-loop-helix transcription factor, putative, expressed	_	OsbHLH120, bHLH120
basic helix-loop-helix (bHLH) gene family		OsbHLH140	Os03g0591300	LOC_Os03g39432.1	CPuORF31 - conserved peptide uORF-containing transcript, expressed	_	OsbHLH140
basic helix-loop-helix (bHLH) gene family		OsbHLH143	Os09g0487900	LOC_Os09g31300.1	helix-loop-helix DNA-binding domain containing protein, expressed	_	OsbHLH143
basic helix-loop-helix (bHLH) gene family		OsbHLH148	Os03g0741100	LOC_Os03g53020.1	helix-loop-helix DNA-binding domain containing protein, expressed	_	OsbHLH148, bHLH148
basic helix-loop-helix (bHLH) gene family		OsbHLH156	Os04g0381700	LOC_Os04g31290.1	helix-loop-helix DNA-binding domain containing protein, expressed	_	OsbHLH156
basic helix-loop-helix (bHLH) gene family		OsbHLH167	Os09g0519100	LOC_Os09g34330.1	helix-loop-helix DNA-binding domain containing protein	_	OsbHLH167
basic helix-loop-helix (bHLH) gene family		OsbHLH79	Os02g0705500	LOC_Os02g47660.1	basic helix-loop-helix, putative, expressed	_	OsbHLH079, OsbHLH79, bHLH079, bHLH79
basic helix-loop-helix (bHLH) gene family		OsFBH1	Os08g0506700	LOC_Os08g39630.1	helix-loop-helix DNA-binding domain containing protein, expressed	_	OsFBH1, OsbHLH112, DLN213, OsDLN213
basic helix-loop-helix (bHLH) gene family		OsFbox136	Os03g0232000	LOC_Os03g12940.1	OsFBO13 - F-box and other domain containing protein, expressed	_	OsFbox136, Os_F0187
basic helix-loop-helix (bHLH) gene family		OsICE1	Os01g0705700	LOC_Os01g50940.1	helix-loop-helix DNA-binding domain containing protein, expressed	_	_
basic helix-loop-helix (bHLH) gene family		OsICE2	Os01g0928000	LOC_Os01g70310.1	inducer of CBF expression 2, putative, expressed	_	OsbHLH001, bHLH001, OsbHLH1, bHLH1, OsICE2, ICE2
basic helix-loop-helix (bHLH) gene family		OsILI4	Os06g0226500	LOC_Os06g12210.1	helix-loop-helix DNA-binding domain containing protein, expressed	BU1	ILI4, OsILI4, OsBU1, BU1/ILI4, OsbHLH172, bHLH172
basic helix-loop-helix (bHLH) gene family		OsIRO2	Os01g0952800	LOC_Os01g72370.1	helix-loop-helix DNA-binding domain containing protein, expressed	_	OsIRO2, IRO2, OsbHLH056, bHLH056, bHLH56, OsbHLH56
basic helix-loop-helix (bHLH) gene family		OsIRO3	Os03g0379300	LOC_Os03g26210.1	helix-loop-helix DNA-binding domain containing protein, expressed	_	OsIRO3, IRO3, OsbHLH063, bHLH063, bHLH63
basic helix-loop-helix (bHLH) gene family		OsLF	Os05g0541400	LOC_Os05g46370.1	bHelix-loop-helix transcription factor, putative, expressed	_	OsLF, LF, OsbHLH119
basic helix-loop-helix (bHLH) gene family		OsMYC1	Os01g0235700	LOC_Os01g13460.1	helix-loop-helix DNA-binding domain containing protein, expressed	_	OsbHLH008, bHLH008, OsMYL2, MYL2, DLN6, OsDLN6, OsMYC1, MYC1
basic helix-loop-helix (bHLH) gene family		OsMYC2	Os10g0575000	LOC_Os10g42430.1	transcription factor MYC7E, putative, expressed	_	OsbHLH009, bHLH009, OsMYC2, MYC2
basic helix-loop-helix (bHLH) gene family		OsPIL1	Os03g0782500	LOC_Os03g56950.1	phytochrome-interacting factor 4, putative, expressed	PIL13	OsPIL1, OsPIL13, OsbHLH152, bHLH152, PIF7, OsPIF7
basic helix-loop-helix (bHLH) gene family		OsPIL14	Os07g0143200	LOC_Os07g05010.1	helix-loop-helix DNA-binding domain containing protein, expressed	PIL14	OsPIL14, OsbHLH104, OsPIF14, PIF14, OsPIF14alpha, OsPIF14beta
basic helix-loop-helix (bHLH) gene family		OsPIL16	Os05g0139100	LOC_Os05g04740.1	helix-loop-helix DNA-binding domain containing protein, expressed	PIL16	APG, OsPIL16, OsbHLH106
basic helix-loop-helix (bHLH) gene family		OsPRI1	Os08g0138500	LOC_Os08g04390.2	basic helix-loop-helix DND-binding domain containing protein, expressed	BHLH60	OsbHLH060, bHLH060, bHLH60, OsPRI1, PRI1, OsbHLH115, bHLH115
basic helix-loop-helix (bHLH) gene family		OsPTF1	Os06g0193400	LOC_Os06g09370.1	PTF1, putative, expressed	_	_
basic helix-loop-helix (bHLH) gene family		OsRAI1	Os03g0135700	LOC_Os03g04310.1	BHLH transcription factor, putative, expressed	_	OsRAI1, RAI1, OsbHLH003, bHLH003, bHLH3
basic helix-loop-helix (bHLH) gene family		OsRHL1	Os06g0184000	LOC_Os06g08500.1	BHLH transcription factor, putative	RHL1	OsbHLH115, OsRHL1
basic helix-loop-helix (bHLH) gene family		OsRSL1	Os01g0111500	LOC_Os01g02110.1	helix-loop-helix DNA-binding domain containing protein, expressed	_	OsbHLH125, bHLH125, OsRSL1, RSL1
basic helix-loop-helix (bHLH) gene family		OsRSL2	Os02g0710300	LOC_Os02g48060.1	helix-loop-helix DNA-binding domain containing protein, expressed	_	OsbHLH126, bHLH126, OsRSL2, RSL2
basic helix-loop-helix (bHLH) gene family		OsRSL3	Os06g0496400	LOC_Os06g30090.1	helix-loop-helix DNA-binding domain containing protein	_	OsbHLH127, bHLH127, OsRSL3, RSL3
basic helix-loop-helix (bHLH) gene family		OsRSL6	Os07g0588400	LOC_Os07g39940.1	helix-loop-helix DNA-binding domain containing protein	_	OsbHLH128, bHLH128, OsRSL6, RSL6, DLN190, OsDLN190
basic helix-loop-helix (bHLH) gene family		OsRSL9	Os12g0589000	LOC_Os12g39850.1	helix-loop-helix DNA-binding domain containing protein	_	OsbHLH130, bHLH130, OsRSL9, RSL9, DLN264, OsDLN264
basic helix-loop-helix (bHLH) gene family		_	Os01g0196300	LOC_Os01g09990.1	helix-loop-helix DNA-binding domain containing protein, expressed	DPF	OsbHLH025, bHLH025, bHLH25
basic helix-loop-helix (bHLH) gene family		_	Os01g0293100	LOC_Os01g18870.1	helix-loop-helix DNA-binding domain containing protein, expressed	_	OsbHLH142, bHLH142, TIP2, OsTIP2
basic helix-loop-helix (bHLH) gene family		_	Os01g0518300	LOC_Os01g33400.1	helix-loop-helix DNA-binding domain containing protein	_	OsbHLH183, bHLH183
basic helix-loop-helix (bHLH) gene family		_	Os01g0576100	LOC_Os01g39480.1	anthocyanin regulatory Lc protein, putative	_	OsbHLH012
basic helix-loop-helix (bHLH) gene family		_	Os01g0577300	LOC_Os01g39580.1	anthocyanin regulatory Lc protein, putative	RB	Rb, Rb*, bhlh165, OsbHLH165
basic helix-loop-helix (bHLH) gene family		_	Os01g0773800	LOC_Os01g56690.1	helix-loop-helix DNA-binding domain containing protein, expressed	_	OsbHLH185, bHLH185
basic helix-loop-helix (bHLH) gene family		_	Os01g0831000	LOC_Os01g61480.1	helix-loop-helix DNA-binding domain containing protein, expressed	LAX1	lax, lax(lx), LAX1, lx, OsbHLH123, OsLAX1
basic helix-loop-helix (bHLH) gene family		_	Os02g0120500	LOC_Os02g02820.1	helix-loop-helix DNA-binding domain containing protein, expressed	TDR	tdr, OsbHLH005, bHLH005, OsbHLH5, bhlh5, TDR1, OsTDR, OsTDR1, OsMYC5, MYC5
basic helix-loop-helix (bHLH) gene family		_	Os02g0221100	LOC_Os02g12820.1	helix-loop-helix DNA-binding domain containing protein, expressed	_	OsbHLH029
basic helix-loop-helix (bHLH) gene family		_	Os02g0257500	LOC_Os02g15760.1	helix-loop-helix DNA-binding domain containing protein	_	OsbHLH053, bHLH053, bHLH53, OsSPCH2, SPCH2
basic helix-loop-helix (bHLH) gene family		_	Os02g0547600	LOC_Os02g34320.1	basic helix-loop-helix, putative	_	OsbHLH146, bHLH146, OsZOU-2, OsZOU2, ZOU-2, ZOU2
basic helix-loop-helix (bHLH) gene family		_	Os02g0805250	LOC_Os02g56140.1	helix-loop-helix DNA-binding domain containing protein, expressed	LGS1	OsbHLH107, bHLH107
basic helix-loop-helix (bHLH) gene family		_	Os03g0122100	LOC_Os03g03000.1	helix-loop-helix DNA-binding domain containing protein, expressed	_	OsbHLH052
basic helix-loop-helix (bHLH) gene family		_	Os03g0205300	LOC_Os03g10770.1	helix-loop-helix DNA-binding domain containing protein	_	OsbHLH129, bHLH129, OsRSL4, RSL4, DLN79, OsDLN79
basic helix-loop-helix (bHLH) gene family		_	Os03g0279500	LOC_Os03g17130.1	bHelix-loop-helix transcription factor, putative, expressed	_	OsbHLH078
basic helix-loop-helix (bHLH) gene family		_	Os03g0639300	LOC_Os03g43810.1	helix-loop-helix DNA-binding domain containing protein, expressed	PIL12	OsPIL12, OsbHLH103, bHLH103
basic helix-loop-helix (bHLH) gene family		_	Os03g0764200	LOC_Os03g55550.1	helix-loop-helix DNA-binding domain containing protein	_	OsbHLH134, bHLH134, DLN100, OsDLN100
basic helix-loop-helix (bHLH) gene family		_	Os04g0429400	LOC_Os04g35010.1	helix-loop-helix DNA-binding domain containing protein, expressed	_	OsbHLH144, OsEnS-65, bHLH144, EnS-65, OsZOU-1, OsZOU1, ZOU-1, ZOU1
basic helix-loop-helix (bHLH) gene family		_	Os04g0557200	LOC_Os04g47040.1	anthocyanin regulatory Lc protein, putative, expressed	_	OsbHLH015, OsbHLH15, bHLH15, OsGL3B, GL3B, OsMYC6, MYC6
basic helix-loop-helix (bHLH) gene family		_	Os04g0557500	LOC_Os04g47059.1	TRANSPARENT TESTA 8, putative, expressed	_	OsbHLH016, Kala4, OSB2, OsB2
basic helix-loop-helix (bHLH) gene family		_	Os04g0557800	LOC_Os04g47080.1	anthocyanin regulatory Lc protein, putative, expressed	RA	Ra*, bhlh13, OsbHLH013, OsbHLH13, Ra, OSB1, Ra1, OsGL3A, GL3A, OsB2, OsMYC7, MYC7
basic helix-loop-helix (bHLH) gene family		_	Os04g0599300	LOC_Os04g51070.1	helix-loop-helix DNA-binding domain containing protein, expressed	EAT1	OsEAT1, OsbHLH141, EAT1/DTD1, bHLH141, DTD1, DTD, DLN120, OsDLN120
basic helix-loop-helix (bHLH) gene family		_	Os05g0103000	LOC_Os05g01256.1	helix-loop-helix DNA-binding domain containing protein, expressed	_	OsbHLH083
basic helix-loop-helix (bHLH) gene family		_	Os05g0157400	LOC_Os05g06520.1	helix-loop-helix DNA-binding domain containing protein	_	OsbHLH159
basic helix-loop-helix (bHLH) gene family		_	Os05g0199800	LOC_Os05g11070.1	helix-loop-helix DNA-binding domain containing protein, expressed	_	OsbHLH028
basic helix-loop-helix (bHLH) gene family		_	Os05g0586300	LOC_Os05g50900.1	helix-loop-helix DNA-binding protein, putative	_	OsbHLH051, bHLH051, bHLH51, OsFAMA, FAMA
basic helix-loop-helix (bHLH) gene family		_	Os05g0597000	LOC_Os05g51820.1	helix-loop-helix DNA-binding protein, putative	_	OsbHLH055, bHLH055, bHLH55, OsMUTE, MUTE
basic helix-loop-helix (bHLH) gene family		_	Os06g0210600	LOC_Os06g10820.1	helix-loop-helix DNA-binding domain containing protein	_	OsbHLH122
basic helix-loop-helix (bHLH) gene family		_	Os06g0526100	LOC_Os06g33450.1	helix-loop-helix DNA-binding domain containing protein, expressed	_	OsbHLH054, bHLH054, bHLH54, OsSPCH1, SPCH
basic helix-loop-helix (bHLH) gene family		_	Os06g0570900	LOC_Os06g37410.1	helix-loop-helix DNA-binding domain containing protein	_	OsbHLH030
basic helix-loop-helix (bHLH) gene family		_	Os07g0549600	LOC_Os07g36460.1	helix-loop-helix DNA-binding domain containing protein, expressed	UDT1	Udt1, bHLH164, OsUDT1, OsbHLH164
basic helix-loop-helix (bHLH) gene family		_	Os08g0108500	LOC_Os08g01700.1	basic helix-loop-helix family protein, putative, expressed	_	OsbHLH124
basic helix-loop-helix (bHLH) gene family		_	Os08g0471401	LOC_Os08g36740.1	bHelix-loop-helix transcription factor, putative	_	OsbHLH121
basic helix-loop-helix (bHLH) gene family		_	Os08g0477900	LOC_Os08g37290.1	basic helix-loop-helix, putative, expressed	_	OsbHLH042, bHLH042
basic helix-loop-helix (bHLH) gene family		_	Os08g0536800	LOC_Os08g42470.1	BEE 1, putative, expressed	_	OsbHLH080
basic helix-loop-helix (bHLH) gene family		_	Os08g0543700	LOC_Os08g43070.1	helix-loop-helix DNA-binding domain containing protein	_	OsbHLH011
basic helix-loop-helix (bHLH) gene family		_	Os09g0463900	LOC_Os09g28900.1	basic helix-loop-helix, putative	_	OsbHLH043
basic helix-loop-helix (bHLH) gene family		_	Os09g0510500	LOC_Os09g33580.1	BEE 1, putative, expressed	_	OsbHLH081, bHLH081, OsBC1, BC1
basic helix-loop-helix (bHLH) gene family		_	Os10g0104300	LOC_Os10g01530.1	helix-loop-helix DNA-binding domain containing protein, expressed	_	OsbHLH023
basic helix-loop-helix (bHLH) gene family		_	Os10g0556200	LOC_Os10g40740.1	helix-loop-helix DNA-binding domain containing protein, expressed	_	OsbHLH113, bHLH113
basic helix-loop-helix (bHLH) gene family		_	Os11g0258700	LOC_Os11g15210.1	anthocyanin regulatory Lc protein, putative	_	OsbHLH014
basic helix-loop-helix (bHLH) gene family		_	Os11g0523700	LOC_Os11g32100.1	inducer of CBF expression 1, putative, expressed	_	OsbHLH002, bHLH002, OsbHLH2, bHLH2, OsICE1, ICE1, OsbHLH002/OsICE1
basic helix-loop-helix (bHLH) gene family		_	Os11g0603000	LOC_Os11g39000.1	helix-loop-helix DNA-binding domain containing protein, expressed	ILI2	ILI2, OsbHLH186, bHLH186
basic helix-loop-helix (bHLH) gene family		_	Os11g0634700	LOC_Os11g41640.1	helix-loop-helix DNA-binding domain containing protein	_	OsbHLH132, bHLH132, OsRSL7, RSL7
basic helix-loop-helix (bHLH) gene family		_	Os12g0508500	LOC_Os12g32400.1	helix-loop-helix DNA-binding domain containing protein	_	OsbHLH133, bHLH133, OsRSL8, RSL8
basic helix-loop-helix (bHLH) gene family		_	Os12g0597800	LOC_Os12g40590.1	helix-loop-helix DNA-binding domain containing protein, expressed	_	OsbHLH135
basic helix-loop-helix (bHLH) gene family		_	Os12g0598200	LOC_Os12g40630.1	helix-loop-helix DNA-binding domain containing protein	_	OsbHLH137
basic helix-loop-helix (bHLH) gene family		_	Os12g0599000	LOC_Os12g40710.1	helix-loop-helix DNA-binding domain containing protein	_	OsbHLH136
basic helix-loop-helix (bHLH) gene family		_	Os12g0610200	LOC_Os12g41650.2	helix-loop-helix DNA-binding domain containing protein, expressed	PIL11	OsPIL11, OsbHLH102, bHLH102, PIF4, OsPIF4
basic helix-loop-helix (bHLH) gene family		_	Os01g0108500	LOC_Os01g01840.1	helix-loop-helix DNA-binding domain containing protein, expressed	_	_
basic helix-loop-helix (bHLH) gene family		_	Os01g0195700	LOC_Os01g09900.1	helix-loop-helix DNA-binding domain containing protein, expressed	_	OsbHLH027
basic helix-loop-helix (bHLH) gene family		_	Os01g0195801	LOC_Os01g09900.1	helix-loop-helix DNA-binding domain containing protein, expressed	_	OsbHLH027
basic helix-loop-helix (bHLH) gene family		_	Os01g0566701	LOC_Os01g38610.1	helix-loop-helix DNA-binding domain containing protein, expressed	_	OsbHLH117
basic helix-loop-helix (bHLH) gene family		_	Os02g0230500	LOC_Os02g13670.1	helix-loop-helix DNA-binding domain containing protein	_	_
basic helix-loop-helix (bHLH) gene family		_	Os08g0506850	LOC_Os08g39630.1	helix-loop-helix DNA-binding domain containing protein, expressed	_	_
basic helix-loop-helix (bHLH) gene family		_	Os11g0601650	LOC_Os11g38870.1	helix-loop-helix DNA-binding domain containing protein, expressed	_	OsbHLH061
basic helix-loop-helix (bHLH) gene family		_	Os12g0599400	LOC_Os12g40730.1	helix-loop-helix DNA-binding domain containing protein, expressed	_	OsbHLH116
basic helix-loop-helix (bHLH) gene family		_	Os12g0599550	LOC_Os12g40730.1	helix-loop-helix DNA-binding domain containing protein, expressed	_	OsbHLH116
basic helix-loop-helix (bHLH) gene family		_	Os01g0108400	LOC_Os01g01840.1	helix-loop-helix DNA-binding domain containing protein, expressed	_	OsbHLH187, bHLH187
HSF gene family		OsHsfA7	Os01g0571300	LOC_Os01g39020.1	HSF-type DNA-binding domain containing protein, expressed	HSFA7	OsHsfA7, OsHsf-01, HSFA6B, HSF01, OsHSF1, HSF1, OsEnS-9, OsHsfA7a, HsfA7a
HSF gene family		OsHSF15	Os05g0530400	LOC_Os05g45410.1	HSF-type DNA-binding domain containing protein, expressed	SPL7	spl7, HSFA4D, HSF10, HSF15, OsHSF15, SP17, OsHsf-15, rHsf10, OsHsfA4d, HSfA4d, lrd13, HSF1
HSF gene family		OsHsf-16	Os06g0553100	LOC_Os06g35960.1	HSF-type DNA-binding domain containing protein, expressed	HSFC2B	HSfC2b, OsHsfC2b, OsHsf-16, HSF16, OsHSF16
HSF gene family		OsHsfA1	Os03g0854500	LOC_Os03g63750.1	HSF-type DNA-binding domain containing protein, expressed	HSFA1	OsHsfA1, HSFA1, OsHSF13, HSF13, OsHsf-13, HSF3, rHsf3, OsHsfA1a
HSF gene family		OsHsfA2a	Os03g0745000	LOC_Os03g53340.1	HSF-type DNA-binding domain containing protein, expressed	HSFA2A	HSfA2a, OsHsfA2a, OsHsf-11, rHsf4, OsHSF11, HSF11, HSF4, RHSP2, OsHsfA2a-1, OsHsfA2a-2, OsHsfA2a-3, OsHsfA2a-4, OsHsfA2a-5, OsHsfA2a-6, OsHsfA2e, HsfA2e
HSF gene family		OsHsfA2b	Os07g0178600	LOC_Os07g08140.1	heat stress transcription factor, putative, expressed	HSFA2B	HSfA2b, OsHsfA2b, OsHsf-18, rHsf5, HS1, HSF18, OsHSF18, HSF5, OsHSF5
HSF gene family		OsHsfA2c	Os10g0419300	LOC_Os10g28340.1	heat stress transcription factor, putative, expressed	HSFA2C	HSfA2c, OsHsfA2c, OsHsf-25, rHsf6, OsHSF6, HSF25, OsHSF25, HSF6, OsHsfA6a, HsfA6a
HSF gene family		OsHsfA2d	Os03g0161900	LOC_Os03g06630.1	heat stress transcription factor, putative, expressed	HSFA2D	HSfA2d, OsHsfA2d, OsHsf-08, rHsf7, HSF08, OsHSF8, HSF8, HSF7, OsHSF7, OsHSFA2dI, OsHSFA2dII, OsHSFA2dIII, OsHsfA6b, HsfA6b
HSF gene family		OsHsfA2e	Os03g0795900	LOC_Os03g58160.1	heat stress transcription factor, putative, expressed	HSFA2E	HSfA2e, OsHsfA2e, OsHsf-12, OsHSF12, HSF12, OsHsfA2a, HsfA2a
HSF gene family		OsHsfA3	Os02g0527300	LOC_Os02g32590.1	HSF-type DNA-binding domain containing protein, expressed	HSFA3	HSfA3, OsHsfA3, OsHsf-07, HSF07, OsHSF7, HSF7, DLN57, OsDLN57
HSF gene family		OsHsfA4a	Os01g0749300	LOC_Os01g54550.1	HSF-type DNA-binding domain containing protein, expressed	HSFA4A	OsHsfA4a, OsHsf-04, HSFA4B, HSF04, OsHSF4, HSF4, HSF9, OsHsfA4b, OsHSF9
HSF gene family		OsHsfA5	Os02g0496100	LOC_Os02g29340.1	HSF-type DNA-binding domain containing protein, expressed	HSFA5	HSfA5, OsHsfA5, OsHsf-06, HSF06, OsHSF6, HSF6
HSF gene family		OsHsfA9	Os03g0224700	LOC_Os03g12370.1	HSF-type DNA-binding domain containing protein, expressed	HSFA9	HSfA9, OsHsfA9, OsHsf-09, rHsf8, HSF09, OsHSF9, HSF9, HSF8, OsHsfA8, HsfA8
HSF gene family		OsHsfB1	Os09g0456800	LOC_Os09g28354.1	CPuORF39 - conserved peptide uORF-containing transcript, expressed	HSFB1	HSfB1, OsHsfB1, OsHsf-23, HSF23, OsHsf23, OsHSF23, TBF1
HSF gene family		OsHsfB2a	Os04g0568700	LOC_Os04g48030.1	heat stress transcription factor B-1, putative, expressed	HSFB2A	HSfB2a, OsHsfB2a, OsHsf-14, rHsf1, HSF1, HSF14, OsHSF14
HSF gene family		OsHsfB2b	Os08g0546800	LOC_Os08g43334.1	HSF-type DNA-binding domain containing protein, expressed	HSFB2B	HSfB2b, OsHsfB2b, OsHsf-21, rHsf2, HSF2, HSF21, OsHSF21
HSF gene family		OsHsfB2c	Os09g0526600	LOC_Os09g35790.1	HSF-type DNA-binding domain containing protein, expressed	HSFB2C	HSfB2c, OsHsfB2c, OsHsf-24, HSF24, OsHSF24
HSF gene family		OsHsfB4a	Os08g0471000	LOC_Os08g36700.1	HSF-type DNA-binding domain containing protein, expressed	HSFB4A	HSfB4a, OsHsfB4a, OsHsf-20, HSF20, OsHSF20
HSF gene family		OsHSFB4b	Os07g0640900	LOC_Os07g44690.1	HSF-type DNA-binding domain containing protein, expressed	HSFB4B	HSFB4b, OsHSFB4b, OsHsf-19, OsHSF19, rHsf12, OsHSF12, HSF12, HSF19
HSF gene family		OsHsfB4c	Os09g0455200	LOC_Os09g28200.1	HSF-type DNA-binding domain containing protein, expressed	HSFB4C	HSfB4c, OsHsfB4c, OsHsf-22, HSF22, OsHSF22
HSF gene family		OsHsfB4d	Os03g0366800	LOC_Os03g25120.1	HSF-type DNA-binding domain containing protein, expressed	HSFB4D	OsHsfB4d, HSfB4d, OsHsf-10, HSF10, OsHSF10
HSF gene family		OsHsfC1a	Os01g0625300	LOC_Os01g43590.1	HSF-type DNA-binding domain containing protein, expressed	HSFC1A	HSfC1a, OsHsfC1a, OsHsf-02, OsHSF2, HSF2, rHsf13, HSF02, HSF13
HSF gene family		OsHsfC1b	Os01g0733200	LOC_Os01g53220.1	HSF-type DNA-binding domain containing protein, expressed	HSFC1B	OsHsfC1b, HsfC1b, HSF03, OsHsf-03, OsHSF3, HSF3, HSF11, rHsf11
HSF gene family		OsHsfC2a	Os02g0232000	LOC_Os02g13800.1	HSF-type DNA-binding domain containing protein, expressed	HSFC2A	HSfC2a, OsHsfC2a, OsHsf-05, HSF05, OsHSF5, HSF5
HSF gene family		_	Os06g0565200	LOC_Os06g36930.1	HSF-type DNA-binding domain containing protein	HSFA6	HSfA6, OsHsfA6, OsHsf-17, HSF17, OsHSF17, HSFA6A, OsHsfA2f, HsfA2f, OsHsfA7b, HsfA7b
HSP gene family		OsHsp90-3	Os09g0482600	LOC_Os09g30438.1	rice 90kDa heat shock protein, heat-shock protein 90, heat-shock protein 82, heat shock protein 82, heat-shock protein 86	_	OsHsp90, HSP90
HSP gene family		OsHSP90-2	Os06g0716700	LOC_Os06g50300.1	rice 90kDa heat shock protein, heat shock protein90, heat shock protein 90, glucose-regulated protein 94, endoplasmin	HSP90	OsHsp90, rHSP90, OsHSP90, GRP94, OsGRP94
HSP gene family		OsHsp90-1	Os09g0482550	LOC_Os09g30438.1	rice 90kDa heat shock protein, heat-shock protein 90, heat-shock protein 82, heat shock protein 82, heat-shock protein 86	_	OsHsp90, HSP90
HSP gene family		OsHSP90.1	Os04g0107900	LOC_Os04g01740.1	Heat shock protein 90.1	_	Hsp90, OsHSP90.1
HSP gene family		OsHSP82A	Os08g0500700	LOC_Os08g39140.4, LOC_Os08g39140.3, LOC_Os08g39140.2, LOC_Os08g39140.1	Heat shock protein 82A	HSP82A	OsHSP82A, hsp82A, HSP90, OsHSP81, HSP81
HSP gene family		OsHSP82	Os09g0482100	LOC_Os09g30412.1	Heat shock protein 82, Heat shock protein 81-2	HSP82B	OsHSP82, hsp82B, HSP82
HSP gene family		OsHsp80.2	Os09g0482400	_	80.2 kDa heat shock protein, 80.2-kD heat shock protein	HSP80.2	OsHsp80.2, OsHSP80.2
HSP gene family		OsHSP74.8	Os09g0474300	LOC_Os09g29840.2, LOC_Os09g29840.1	74.8 kDa heat shock protein, 74.8-kD heat shock protein	HSP74.8	OsHsp74.8, OsHSP74.8
HSP gene family		OsHsp71.1	Os03g0276500	LOC_Os03g16860.2, LOC_Os03g16860.1	71.1 kDa heat shock protein, 71.1-kD heat shock protein, Mediator 37_3	HSP71.1	OsHsp71.1, OsHSP71.1, OsMED37_3, MED37_3
HSP gene family		OsHsp70CP2	Os12g0244100	LOC_Os12g14070.1	heat shock protein 70 chloroplast protein 2	HSP70CP2	OsHsp70CP2
HSP gene family		OsHsp70CP1	Os05g0303000	LOC_Os05g23740.1	heat shock protein 70 chloroplast protein 1	HSP70CP1	OsHsp70CP1
HSP gene family		OsHSP70-4	Os01g0721000	LOC_Os01g52290.1	heat shock protein 70, heat-shock protein 70, HEAT SHOCK PROTEIN 70KD	_	OsHSP70, hsp70
HSP gene family		OsHSP70-3	Os03g0276800	LOC_Os03g16880.1	heat shock protein 70, heat-shock protein 70, HEAT SHOCK PROTEIN 70KD	_	OsHSP70, hsp70
HSP gene family		OsHsp70-2	Os11g0187700	LOC_Os11g08460.2	heat shock protein 70, heat-shock protein 70, HEAT SHOCK PROTEIN 70KD	_	OsHSP70, hsp70
HSP gene family		OsHSP70-1	Os03g0821100	LOC_Os03g60620.1	heat shock protein 70, heat-shock protein 70, HEAT SHOCK PROTEIN 70KD, Mediator 37_4	_	OsHSP70, hsp70, OsMed37_4, Med37_4
HSP gene family		OsHsp58.7	Os09g0491772	LOC_Os09g31486.2, LOC_Os09g31486.1	58.7 kDa heat shock protein, 58.7-kD heat shock protein, Iron-sulfur cluster protein 25, heat shock protein 70	HSP58.7	OsHsp58.7, OsHSP58.7, OsISC25, ISC25
HSP gene family		OsHSP40	Os02g0100300	LOC_Os02g01030.4, LOC_Os02g01030.3, LOC_Os02g01030.2, LOC_Os02g01030.1	heat shock protein 40, TPR-containing HSP40	_	HSP40
HSP gene family		OsHSP26	Os03g0245800	LOC_Os03g14180.1	26kDa heat shock protein	HSP26	OsHSP26, Oshsp26, OsHSP26.7, HSP26.7
HSP gene family		OsHsp24.1	Os02g0758000	LOC_Os02g52150.2, LOC_Os02g52150.1	24.1 kDa heat shock protein, 24.1-kD heat shock protein	HSP24.1	OsHsp24.1, OsHSP24.1
HSP gene family		OsHsp23.7	Os12g0569700	LOC_Os12g38180.1	23.7 kDa heat shock protein	HSP23.7	OsHsp23.7, OsHSP23.7
HSP gene family		OsHSP18.6	Os03g0267000	LOC_Os03g16030.1	18.0 kDa class I heat shock protein, 18.0 kDa heat shock protein, 18.0-kD class I heat shock protein, multiple stress responsive gene 3, small heat shock protein 20	HSP18.0	OsHSP18.0-CI, HSP18.0-CI, OsHsp18.0, OsHSP18.0, Oshsp18.0, OsSHSP1, SHSP1, OsMSR3, MSR3, OsHSP20, HSP20, OsHSP18.6, HSP18.6
HSP gene family		OsHSP18.2	Os01g0184100	LOC_Os01g08860.2, LOC_Os01g08860.1	18.0 kDa class II heat shock protein, small heat shock protein 18.0	HSP18.0-CII	OsHSP18.0-CII, Oshsp18.0-CII, OsHSP18.0, OsHSP18.2
HSP gene family		OsHSP18.0-CIII	Os02g0782500	LOC_Os02g54140.1	18.0 kDa class III heat shock protein, 18.0-kD class III heat shock protein	HSP18.0-CIII	OsHSP18.0-CIII
HSP gene family		OsHsp17.9B	Os01g0135900	LOC_Os01g04350.1	17.9 kDa heat shock protein 2	HSP17.9B	Oshsp17.9B., OsHsp17.9B
HSP gene family		OsHsp17.9A	Os03g0266300	LOC_Os03g15960.2, LOC_Os03g15960.1	17.9 kDa class I heat shock protein, 17.9 kDa heat shock protein 1, 17.9-kD class I heat shock protein	HSP17.9A	Oshsp17.9A, OsHsp17.9A, OsHSP17.9A-CI, Oshsp17.9
HSP gene family		OsHsp17.7	Os03g0267200	LOC_Os03g16040.1	17.7 kDa class I heat shock protein, 17.7 kDa heat shock protein, 17.7-kD class I heat shock protein	HSP17.7	OsHsp17.7, OsHSP17.4-CI, OsHSP17.7, Oshsp17.7
HSP gene family		OsHsp17.3	Os03g0266900	LOC_Os03g16020.1	17.3 kDa class I heat shock protein, 17.3 kDa heat shock protein, 17.3-kD class I heat shock protein	HSP17.3	OsHsp17.3, OsHSP17.3, Oshsp17.3
HSP gene family		OsHsp16.9C	Os01g0136000	LOC_Os01g04360.1	16.9 kDa class I heat shock protein 3, 16.9 kDa heat shock protein 3	HSP16.9C	Oshsp16.9C, OsHsp16.9C, HSP16.9C, OsHSP16.9C-CI, Oshsp 16.9C
HSP gene family		OsHsp16.9B	Os01g0136200	LOC_Os01g04380.1	16.9 kDa class I heat shock protein 2, 16.9 kDa heat shock protein 2	HSP16.9B	Oshsp16.9B, OsHsp16.9B, HSP16.9B, OsHsp17.0, OsHSP16.9B-CI, OsHSP17.0, OsSHSP2, OsSTA3
HSP gene family		OsHsp16.9A	Os01g0136100	LOC_Os01g04370.1	16.9 kDa class I heat shock protein 1, 16.9 kDa heat shock protein 1	HSP16.9A	Oshsp16.9A, OsHsp16.9A, HSP16.9A, OsHSP16.9A-CI
HSP gene family		OsHSP101	Os05g0519700	LOC_Os05g44340.1	Heat shock protein 101, class I Clp ATPase B-CYT, Clp-B cytoplasmic, Heat shock protein 101, ClpB/Hsp100 cytoplasmic isoform	HSP101	Oshsp101, OsHSP101, ClpB-cyt, OsClpB-cyt, ClpB-C/Hsp100, OsClpB-C
HSP gene family		OsHSBP2	Os06g0274000	LOC_Os06g16270.1	HSF-binding protein 2	_	OsHSBP2
HSP gene family		OsHSBP1	Os09g0375100	LOC_Os09g20830.5, LOC_Os09g20830.4, LOC_Os09g20830.3	HSF-binding protein 1	_	OsHSBP1
HSP gene family		OsctHSP70-1	Os05g0460000	LOC_Os05g38530.1	cytosolic HSP70-1, cytosolic heat shock protein 70-1, heat-shock protein cognate 70, Mediator 37_6	CTHSP70-1	OsctHSP70-1, ctHSP70-1, OsMed37_6, Med37_6
HSP gene family		_	Os09g0534600	LOC_Os09g36420.1	50.2 kDa heat shock protein, 50.2-kD heat shock protein	HSP50.2	OsHsp50.2, OsHSP50.2
HSP gene family		_	Os11g0187800	LOC_Os11g08470.1	heat shock protein 70, heat-shock protein 70, HEAT SHOCK PROTEIN 70KD	_	OsHSP70, hsp70
HSP gene family		_	Os11g0703900	LOC_Os11g47760.6, LOC_Os11g47760.5, LOC_Os11g47760.4, LOC_Os11g47760.3, LOC_Os11g47760.2, LOC_Os11g47760.1	heat shock protein 70, heat-shock protein 70, HEAT SHOCK PROTEIN 70KD, heat-shock protein cognate 70, Mediator 37_8	_	HSP70, hsp70, OsHSP70, OsMed37_8, Med37_8
HSP gene family		_	Os03g0277300	LOC_Os03g16920.1	endosperm-specific gene 45	HSP70	OsHSP70, OsEnS-45, EnS-45
HSP gene family		_	Os11g0187600	LOC_Os11g08460.2	heat shock protein 70, heat-shock protein 70, HEAT SHOCK PROTEIN 70KD	_	OsHSP70, hsp70
Response regulator (RR) gene family		OsPRR1	Os02g0618200	LOC_Os02g40510.1	response regulator receiver domain containing protein, expressed	TOC1	OsTOC1, OsPRR1, Os-PRR1, PRR1, OsRRA21, OsCCT07
Response regulator (RR) gene family		OsPRR2	Os09g0532400	LOC_Os09g36220.1	response regulator receiver domain containing protein, expressed	PRR95	OsPRR95, Os-PRR95, Prr2, OsPRR2, OsCCT33
Response regulator (RR) gene family		OsPRR37	Os07g0695100	LOC_Os07g49460.1	response regulator receiver domain containing protein, expressed	HD2	Hd2(t), Hd2, qHD2(t), OsPRR37, Os-PRR37, PRR37, Prr4, OsPRR4, DTH7, OsCCT28, Ghd7.1, PRR37/Hd2, EH7-2, EH7-2/Hd2, Hd2/PRR37, PRR37-1a, PRR37-1b, PRR37-1c, PRR37-2a, PRR37- 2, HD7.2
Response regulator (RR) gene family		OsPRR59	Os11g0157600	LOC_Os11g05930.1	response regulator receiver domain containing protein, expressed	PRR59	OsPRR59, Os-PRR59, Prr5, OsPRR5, OsCCT38
Response regulator (RR) gene family		OsPRR73	Os03g0284100	LOC_Os03g17570.1	response regulator receiver domain containing protein, expressed	PRR73	OsPRR73, Os-PRR73, Prr3, OsPRR3, OsRRA20, OsCCT11
Response regulator (RR) gene family		OsRR1	Os04g0442300	LOC_Os04g36070.1	_	RR1	rr1, OsRR1, Rra9, OsRRA9
Response regulator (RR) gene family		OsRR10	Os12g0139400	LOC_Os12g04500.1	_	RR10	OsRR10, Rra2, OsRRA2, RR2
Response regulator (RR) gene family		OsRR2	Os02g0557800	LOC_Os02g35180.1	_	RR2	rr2, Osrr2, OsRR2, Rra10, OsRRA10
Response regulator (RR) gene family		OsRR21	Os03g0224200	LOC_Os03g12350.1	G2-like Myb_DNA-binding Response_reg	RR21	OsRR21, Rrb1, Orr1, OsRR19, OsRRB1, ORR1
Response regulator (RR) gene family		OsRR22	Os06g0183100	LOC_Os06g08440.1	G2-like Myb_DNA-binding Response_reg	HST1	RR22, OsRR22, Rrb4, Orr2, OsRR20, OsRRB4, OsHST1
Response regulator (RR) gene family		OsRR23	Os02g0796500	LOC_Os02g55320.1	G2-like Myb_DNA-binding Response_reg	RR23	OsRR23, Rrb5, Orr3, OsRR18, OsRRB5
Response regulator (RR) gene family		OsRR24	Os02g0182100	LOC_Os02g08500.1	G2-like Myb_DNA-binding Response_reg	DLC1	RR24, OsRR24, Rrb2, Orr4, OsRR17, OsRRB2, OsRR24/LEPTO1, OsLEPTO1, LEPTO1, OsDLC1
Response regulator (RR) gene family		OsRR26	Os01g0904700	LOC_Os01g67770.1	G2-like Myb_DNA-binding Response_reg	RR26	OsRR26, Rrb6, Orr6, OsRR16, OsRRB6
Response regulator (RR) gene family		OsRR3	Os02g0830200	LOC_Os02g58350.1	_	RR3	OSRR3, OsRR3, rr3, Rra7, OsRRA7
Response regulator (RR) gene family		OsRR4	Os01g0952500	LOC_Os01g72330.1	_	RR4	rr4, OsRR4, Rra3, OsRRA3
Response regulator (RR) gene family		OsRR6	Os04g0673300	LOC_Os04g57720.1	_	RR6	OsRR6, rr6, Rra6, OsRRA6
Response regulator (RR) gene family		OsRR9	Os11g0143300	LOC_Os11g04720.2, LOC_Os11g04720.1	_	RR9	OsRR9, Rra1, OsRRA1, OsRR10, RR10
Response regulator (RR) gene family		_	Os05g0395600	LOC_Os05g32880.1	G2-like Response_reg	RR27	OsRR27, Rra16, OsPRR5, OsRRA16
Response regulator (RR) gene family		_	Os06g0647200	LOC_Os06g43910.1	G2-like Myb_DNA-binding Response_reg	RR25	OsRR25, Rrb3, Orr5, OsRR21, OsRRB3
Response regulator (RR) gene family		_	Os04g0348800	LOC_Os04g28130.1	G2-like Myb_DNA-binding Response_reg	RR29	OsRR29, Rrb7, OsPRR4, OsRRB7
Response regulator (RR) gene family		_	Os05g0395700	LOC_Os05g32890.1	G2-like Response_reg	_	OsPRR10, Rra18, OsRRA18
Response regulator (RR) gene family		_	Os02g0631700	LOC_Os02g42060.1	_	RR11	OsRR11, Rra8, OsRRA8, RR8
Response regulator (RR) gene family		_	Os03g0742300	LOC_Os03g53100.1	_	_	OsRR41, RR41, Rra14, OsRR14, RR14, OsRRA14, OsEnS-54
Response regulator (RR) gene family		_	Os04g0348600	LOC_Os04g28120.1	_	_	OsPRR12, Rra17, OsRRA17, OsEnS-61
Response regulator (RR) gene family		_	Os04g0349100	LOC_Os04g28160.1	_	RR28	OsRR28, Rra22, OsPRR3, OsRRA22
Response regulator (RR) gene family		_	Os04g0524300	LOC_Os04g44280.1	_	RR5	rr5, OsRR5, Rra4, OsRRA4
Response regulator (RR) gene family		_	Os07g0449700	LOC_Os07g26720.2, LOC_Os07g26720.1	_	RR7	rr7, OsRR7, Rra5, OsRRA5
Response regulator (RR) gene family		_	Os08g0279900	LOC_Os08g17760.1	_	_	OsRR32
Response regulator (RR) gene family		_	Os08g0358800	LOC_Os08g26990.1	_	RR13	OsRR13, Rra12, OsRR12, OsRRA12, RR12
Response regulator (RR) gene family		_	Os08g0376700	LOC_Os08g28900.1	_	RR8	rr8, OsRR8, Rra13, OsRR15, RR15, OsRRA13
Response regulator (RR) gene family		_	Os08g0377200	LOC_Os08g28950.1	_	RR12	OsRR12, Rra11, OsRR8, RR8, OsRRA11
Response regulator (RR) gene family		_	Os08g0458400	LOC_Os08g35650.1	_	RR31	OsRR31
Response regulator (RR) gene family		_	Os08g0458600	LOC_Os08g35670.1	_	RR33	OsRR33, Rra19, OsRRA19
Response regulator (RR) gene family		_	Os10g0463400	LOC_Os10g32600.1	_	EF1	Ef1 (Ef2), Ef2, Ef1, Ehd1, Eh1(t)*, EF1, ef1, qEHD-10-1(t) (qEhd1), OsRR30, OsRR22
Response regulator (RR) gene family		_	Os04g0212450	LOC_Os04g13480.1	_	0	OsRR42, Rra15, OsRR13, OsRRA15
G2-Like gene family		NIGT1	Os02g0325600	LOC_Os02g22020.1	MYB family transcription factor, putative, expressed	NIGT1	_
G2-Like gene family		Os01g0176700	Os01g0176700	LOC_Os01g08160.1	MYB family transcription factor, putative, expressed	_	_
G2-Like gene family		Os01g0844900	Os01g0844900	LOC_Os01g62660.1	MYB family transcription factor, putative, expressed	_	_
G2-Like gene family		Os02g0174000	Os02g0174000	LOC_Os02g07770.1	Myb transcription factor, putative	_	_
G2-Like gene family		Os03g0764600	Os03g0764600	LOC_Os03g55590.1	MYB family transcription factor, putative, expressed	_	_
G2-Like gene family		Os04g0566600	Os04g0566600	LOC_Os04g47890.1	MYB family transcription factor, putative, expressed	_	_
G2-Like gene family		Os05g0412000	Os05g0412000	LOC_Os05g34110.1	homeodomain-related, putative, expressed	_	_
G2-Like gene family		Os05g0491500	Os05g0491500	LOC_Os05g41240.1	Myb-like DNA-binding domain containing protein, putative, expressed	_	_
G2-Like gene family		Os06g0609500	Os06g0609500	LOC_Os06g40710.1	Myb-like DNA-binding domain containing protein, putative, expressed	_	_
G2-Like gene family		Os06g0664800	Os06g0664800	LOC_Os06g45410.1	MYB family transcription factor, putative, expressed	_	_
G2-Like gene family		Os07g0119300	Os07g0119300	LOC_Os07g02800.2	MYB family transcription factor, putative, expressed	_	_
G2-Like gene family		Os08g0160300	Os08g0160300	LOC_Os08g06370.1	MYB family transcription factor, putative, expressed	_	_
G2-Like gene family		Os08g0346400	Os08g0346400	LOC_Os08g25799.1	Myb transcription factor, putative, expressed	_	_
G2-Like gene family		Os08g0346500	Os08g0346500	LOC_Os08g25820.1	myb-like DNA-binding domain containing protein, expressed	_	_
G2-Like gene family		Os12g0586300	Os12g0586300	LOC_Os12g39640.1	MYB family transcription factor, putative, expressed	_	_
G2-Like gene family		OsADD1	Os09g0395300	LOC_Os09g23200.1	KANADI1, putative	RL9	rl9, SLL1/RL9, SLL1, OsADD1, ADD1
G2-Like gene family		OsDLN147	Os05g0488600	LOC_Os05g40960.1	Myb transcription factor, putative, expressed	DLN147	OsDLN147, OsDLN147a, OsDLN147b, DLN147a, DLN147b
G2-Like gene family		OsDLN168	Os06g0543200	LOC_Os06g35140.1	MYB family transcription factor, putative, expressed	DLN168	OsDLN168
G2-Like gene family		OsDLN196	Os07g0685300	LOC_Os07g48596.1	Myb transcription factor, putative, expressed	DLN196	OsDLN196
G2-Like gene family		OsDLN210	Os08g0434700	LOC_Os08g33750.1	myb-like DNA-binding domain containing protein, expressed	DLN210	OsDLN210
G2-Like gene family		OsDLN52	Os02g0241200	LOC_Os02g14490.1	MYB family transcription factor, putative, expressed	DLN52	OsDLN52
G2-Like gene family		OsDLN66	Os02g0700300	LOC_Os02g47190.1	MYB family transcription factor, putative, expressed	DLN66	OsDLN66
G2-Like gene family		OsDLN85,	Os03g0325500	LOC_Os03g20900.1	Myb transcription factor, putative, expressed	DLN85	OsDLN85, OsDLN85a, OsDLN85b, DLN85a, DLN85b
G2-Like gene family		OsKANADI1	Os02g0696900	LOC_Os02g46940.1	MYB family transcription factor, putative, expressed	_	OsKANADI1, OsKANADI2, KANADI1, KANADI2
G2-Like gene family		OsKANADI4	Os03g0766500	LOC_Os03g55760.1	MYB family transcription factor, putative, expressed	_	OsKANADI4
G2-Like gene family		OsMPH1	Os06g0670300	LOC_Os06g45890.1	MYB family transcription factor, putative, expressed	_	OsMPH1, MPH1, OsMYB45, MYB45, DLN171, OsDLN171
G2-Like gene family		OsMYBc	Os09g0299200	LOC_Os09g12770.1	Myb-like DNA-binding domain containing protein, putative, expressed	_	OsMYBc, MYBc
G2-Like gene family		OsNOL1	Os03g0654600	LOC_Os03g45194.1	oxidoreductase, short chain dehydrogenase/reductase family domain containing protein, expressed	NOL	nol, NOL1, OsNOL, OsNOL1
G2-Like gene family		OsPCL1	Os01g0971800	LOC_Os01g74020.1	MYB family transcription factor, putative, expressed	PCL1	OsPCL1
G2-Like gene family		OsPHL3	Os09g0299000	LOC_Os09g12750.1	Myb-like DNA-binding domain containing protein, putative, expressed	PHL3	OsPHL3
G2-Like gene family		OsPHR1	Os03g0329900	LOC_Os03g21240.1	myb-like DNA-binding domain containing protein, expressed	PHR1	OsPHR1
G2-Like gene family		OsPHR2	Os07g0438800	LOC_Os07g25710.1	myb-like DNA-binding domain containing protein, expressed	PHR2	OsPHR2, Os-PHR2
G2-Like gene family		OsPHR3	Os02g0139000	LOC_Os02g04640.1	Myb-like DNA-binding domain containing protein, putative, expressed	PHR3	OsPHR3, Os-PHR3, OsPHL1, PHL1
G2-Like gene family		OsPHR4	Os06g0703900	LOC_Os06g49040.1	Myb-like DNA-binding domain containing protein, putative, expressed	PHR4	OsPHR4, Os-PHR4
G2-Like gene family		OsRLI1	Os04g0665600	LOC_Os04g56990.1	Myb-like DNA-binding domain containing protein, putative, expressed	RLI1	OsRLI1
G2-Like gene family		_	Os01g0239000	LOC_Os01g13740.1	myb-like DNA-binding domain containing protein, expressed	_	_
G2-Like gene family		_	Os02g0672300	LOC_Os02g45080.1	MYB family transcription factor, putative	_	_
G2-Like gene family		_	Os08g0426866	LOC_Os08g33050.1	MYB family transcription factor, putative, expressed	_	_
G2-Like gene family		_	Os12g0105600	LOC_Os12g01490.1	MYB family transcription factor, putative, expressed	_	_
G2-Like gene family		_	Os06g0348800	LOC_Os06g24070.1	myb-like DNA-binding domain containing protein, expressed	_	OsGLK1, OsGlk1, GLK1
G2-Like gene family		_	Os10g0463400	LOC_Os10g32600.1	MYB family transcription factor, putative	EF1	Ef1 (Ef2), Ef2, Ef1, Ehd1, Eh1(t)*, EF1, ef1, qEHD-10-1(t) (qEhd1), OsRR30, OsRR22
G2-Like gene family		_	Os02g0168200	LOC_Os02g07170.1	MYB family transcription factor, putative, expressed	_	_
G2-Like gene family		_	Os03g0129800	LOC_Os03g03760.1	MYB family transcription factor, putative, expressed	_	_
G2-Like gene family		_	Os10g0541500	LOC_Os10g39550.1	MYB family transcription factor, putative	_	_
G2-Like gene family		_	Os11g0106100	LOC_Os11g01480.1	MYB family transcription factor, putative, expressed	_	_
Growth-regulating factor (GRF) gene family		OsGRF1	Os02g0776900	LOC_Os02g53690.1	growth regulating factor protein, putative, expressed	GRF1	OsGRF1
Growth-regulating factor (GRF) gene family		OsGRF10	Os02g0678800	LOC_Os02g45570.1	growth regulating factor protein, putative, expressed	GRF10	OsGRF10
Growth-regulating factor (GRF) gene family		OsGRF11	Os07g0467500	LOC_Os07g28430.1	growth regulating factor protein, putative, expressed	GRF11	OsGRF11
Growth-regulating factor (GRF) gene family		OsGRF5	Os06g0116200	LOC_Os06g02560.1	growth-regulating factor, putative, expressed	GRF5	OsGRF5
Growth-regulating factor (GRF) gene family		OsGRF6	Os03g0729500	LOC_Os03g51970.1	growth-regulating factor, putative, expressed	GRF6	OsGRF6
Growth-regulating factor (GRF) gene family		OsGRF7	Os12g0484900	LOC_Os12g29980.1	growth regulating factor protein, putative, expressed	GRF7	OsGRF7
Growth-regulating factor (GRF) gene family		OsGRF8	Os11g0551900	LOC_Os11g35030.1	growth regulating factor protein, putative, expressed	GRF8	OsGRF8
Growth-regulating factor (GRF) gene family		OsGRF9	Os03g0674700	LOC_Os03g47140.1	growth regulating factor protein, putative, expressed	GRF9	OsGRF9
Growth-regulating factor (GRF) gene family		_	Os02g0701300	LOC_Os02g47280.1	growth-regulating factor, putative, expressed	GS2	OsGRF4, GRF4, GS2/OsGRF4, PT2, GLW2, GS2/GL2, LGS1, OsLGS1
Growth-regulating factor (GRF) gene family		_	Os04g0574500	LOC_Os04g48510.1	growth regulating factor protein, putative, expressed	GRF12	OsGRF12
Growth-regulating factor (GRF) gene family		_	Os04g0600900	LOC_Os04g51190.1	growth-regulating factor, putative, expressed	GRF3	OsGRF3
Growth-regulating factor (GRF) gene family		_	Os06g0204800	LOC_Os06g10310.1	growth regulating factor protein, putative, expressed	GRF2	OsGRF2
